# Supplementary material for: In Vivo Cleavage Map Illuminates the Central Role of RNase E in Coding and Non-coding RNA Pathways
Source: Mol Cell. 2017 Jan 5;65(1):39–51. doi: 10.1016/j.molcel.2016.11.002 (PMC5222698; doi:10.1016/j.molcel.2016.11.002)
Supplement: Table S1. List of the Identified RNase E Cleavage Sites and Sequences: Related to Figure 1 and Figure 2 [file mmc2.xlsx]

## Sheet: Table S1
Table S1. List of the identified RNase E cleavage sites and sequences.
Accession No.	Cleavage site position	Strand	WT-44°C_R1	WT-44°C_R2	rneTS-44°C_R1	rneTS-44°C_R2	BaseMean	Log2FoldChange	P-value	Adjusted P-value	Gene	Upstream(-10bp)	Cleavage Pos	Downstream(+10bp)
NC_016810.1	320	+	10	14	0	0	5.3	5.8	0.00905	0.0465		TCGACCAGAG	A	TCACGAGGTA
NC_016810.1	683	+	28	20	0	1	11.06	4.84	0.00056	0.00615	ID=gene1;Name=thrA;gbkey=Gene;gene=thrA;locus_tag=SL1344_0002	CAGTGCCCGG	A	TAGCATCAAC
NC_016810.1	733	+	8	21	1	0	6.59	4.1	0.00715	0.04005	ID=gene1;Name=thrA;gbkey=Gene;gene=thrA;locus_tag=SL1344_0002	GTCGATCGCG	A	TTATGGCGGG
NC_016810.1	734	+	29	28	0	1	13	5.08	0.00021	0.00286	ID=gene1;Name=thrA;gbkey=Gene;gene=thrA;locus_tag=SL1344_0002	TCGATCGCGA	T	TATGGCGGGA
NC_016810.1	744	+	28	17	0	0	10.13	6.63	0.00173	0.01469	ID=gene1;Name=thrA;gbkey=Gene;gene=thrA;locus_tag=SL1344_0002	TTATGGCGGG	A	CTTCTGGAGG
NC_016810.1	745	+	32	21	0	3	12.8	3.64	0.00074	0.00767	ID=gene1;Name=thrA;gbkey=Gene;gene=thrA;locus_tag=SL1344_0002	TATGGCGGGA	C	TTCTGGAGGC
NC_016810.1	795	+	22	15	0	0	8.31	6.38	0.00297	0.02183	ID=gene1;Name=thrA;gbkey=Gene;gene=thrA;locus_tag=SL1344_0002	CGGTAGAAAA	A	TTGCTGGCGG
NC_016810.1	921	+	17	30	0	0	10.33	6.66	0.00161	0.01394	ID=gene1;Name=thrA;gbkey=Gene;gene=thrA;locus_tag=SL1344_0002	CCGGTAATGA	A	AAGGGTGAAC
NC_016810.1	1651	+	20	4	0	0	5.5	5.81	0.00919	0.04699	ID=gene1;Name=thrA;gbkey=Gene;gene=thrA;locus_tag=SL1344_0002	TGAGCGTTCT	A	TTTCTGTGGT
NC_016810.1	1652	+	14	11	0	0	5.6	5.87	0.00802	0.04308	ID=gene1;Name=thrA;gbkey=Gene;gene=thrA;locus_tag=SL1344_0002	GAGCGTTCTA	T	TTCTGTGGTG
NC_016810.1	2110	+	8	17	0	0	5.48	5.84	0.00851	0.04477	ID=gene1;Name=thrA;gbkey=Gene;gene=thrA;locus_tag=SL1344_0002	CTACCATCAG	C	TACGTTTCGC
NC_016810.1	2259	+	17	11	0	1	6.59	4.07	0.00704	0.03955	ID=gene1;Name=thrA;gbkey=Gene;gene=thrA;locus_tag=SL1344_0002	GGTCGCTCTC	T	TTTATTTTCG
NC_016810.1	2260	+	20	9	0	0	6.57	6.07	0.00561	0.0339	ID=gene1;Name=thrA;gbkey=Gene;gene=thrA;locus_tag=SL1344_0002	GTCGCTCTCT	T	TTATTTTCGG
NC_016810.1	2263	+	17	9	0	1	6.16	3.96	0.00963	0.04857	ID=gene1;Name=thrA;gbkey=Gene;gene=thrA;locus_tag=SL1344_0002	GCTCTCTTTT	A	TTTTCGGTAA
NC_016810.1	2265	+	22	13	1	0	8.15	4.41	0.00268	0.0202	ID=gene1;Name=thrA;gbkey=Gene;gene=thrA;locus_tag=SL1344_0002	TCTCTTTTAT	T	TTCGGTAAAC
NC_016810.1	2687	+	11	14	0	0	5.54	5.86	0.00817	0.04347	ID=gene1;Name=thrA;gbkey=Gene;gene=thrA;locus_tag=SL1344_0002	TACAGCCACT	A	TTATCAGCCC
NC_016810.1	2763	+	17	8	0	0	5.66	5.87	0.00803	0.0431	ID=gene1;Name=thrA;gbkey=Gene;gene=thrA;locus_tag=SL1344_0002	TGTTTGCCGA	T	CTGTTACGGA
NC_016810.1	2795	+	38	18	1	0	12.93	5.08	0.00027	0.00343	ID=gene1;Name=thrA;gbkey=Gene;gene=thrA;locus_tag=SL1344_0002	AAGTTAGGAG	T	TTAACATGGT
NC_016810.1	2823	+	16	10	0	0	5.85	5.93	0.00728	0.04059	ID=gene2;Name=thrB;gbkey=Gene;gene=thrB;locus_tag=SL1344_0003	TATGCCCCGG	C	TTCCAGCGCG
NC_016810.1	2835	+	26	16	2	2	10.57	2.96	0.00454	0.02936	ID=gene2;Name=thrB;gbkey=Gene;gene=thrB;locus_tag=SL1344_0003	TCCAGCGCGA	A	CATGAGCGTC
NC_016810.1	2962	+	21	21	1	1	9.91	3.84	0.00146	0.01297	ID=gene2;Name=thrB;gbkey=Gene;gene=thrB;locus_tag=SL1344_0003	GATTTGCCGA	T	AAACTGCCGC
NC_016810.1	3222	+	24	7	1	0	7.34	4.24	0.00518	0.03209	ID=gene2;Name=thrB;gbkey=Gene;gene=thrB;locus_tag=SL1344_0003	ATCCATTACG	A	TAACGTCGCG
NC_016810.1	3223	+	51	22	0	4	17.72	3.72	0.00015	0.00217	ID=gene2;Name=thrB;gbkey=Gene;gene=thrB;locus_tag=SL1344_0003	TCCATTACGA	T	AACGTCGCGC
NC_016810.1	3442	+	25	10	0	1	8.24	4.39	0.0029	0.02141	ID=gene2;Name=thrB;gbkey=Gene;gene=thrB;locus_tag=SL1344_0003	TTCACGCCTG	T	TACTCGCGGC
NC_016810.1	3483	+	21	11	0	0	7.22	6.19	0.00436	0.02859	ID=gene2;Name=thrB;gbkey=Gene;gene=thrB;locus_tag=SL1344_0003	CTGATGAAAG	A	TGTTATTGCC
NC_016810.1	3496	+	17	13	0	0	6.72	6.11	0.00513	0.03195	ID=gene2;Name=thrB;gbkey=Gene;gene=thrB;locus_tag=SL1344_0003	TTATTGCCGA	A	CCATACCGCG
NC_016810.1	3575	+	17	29	2	0	10.65	3.97	0.00106	0.0102	ID=gene2;Name=thrB;gbkey=Gene;gene=thrB;locus_tag=SL1344_0003	GGCGAGCGGG	A	TTTCCGGGTC
NC_016810.1	3576	+	14	12	0	0	5.81	5.92	0.00731	0.04061	ID=gene2;Name=thrB;gbkey=Gene;gene=thrB;locus_tag=SL1344_0003	GCGAGCGGGA	T	TTCCGGGTCG
NC_016810.1	3727	+	16	13	0	0	6.49	6.06	0.00559	0.03385	ID=gene2;Name=thrB;gbkey=Gene;gene=thrB;locus_tag=SL1344_0003	GAGTAGTGGG	A	TAATCAATGA
NC_016810.1	3744	+	16	12	1	0	6.54	4.09	0.00689	0.03894	ID=gene3;Name=thrC;gbkey=Gene;gene=thrC;locus_tag=SL1344_0004	ATGAAACTCT	A	TAATCTGAAA
NC_016810.1	3824	+	19	22	1	0	9.36	4.62	0.00125	0.01157	ID=gene3;Name=thrC;gbkey=Gene;gene=thrC;locus_tag=SL1344_0004	GGGACTTTTT	T	TTCCGCACGA
NC_016810.1	4179	+	42	61	0	0	22.74	7.67	0.00013	0.00188	ID=gene3;Name=thrC;gbkey=Gene;gene=thrC;locus_tag=SL1344_0004	TATGGCCTGG	A	AAATGTGCGG
NC_016810.1	4180	+	50	83	0	1	29.58	6.26	0	3e-05	ID=gene3;Name=thrC;gbkey=Gene;gene=thrC;locus_tag=SL1344_0004	ATGGCCTGGA	A	AATGTGCGGG
NC_016810.1	4182	+	20	39	0	0	12.95	6.95	0.00084	0.00845	ID=gene3;Name=thrC;gbkey=Gene;gene=thrC;locus_tag=SL1344_0004	GGCCTGGAAA	A	TGTGCGGGTC
NC_016810.1	4262	+	31	22	1	1	12.45	4.19	0.00034	0.00419	ID=gene3;Name=thrC;gbkey=Gene;gene=thrC;locus_tag=SL1344_0004	GGGCGGCAAC	A	TTGAAACCGT
NC_016810.1	4288	+	30	23	0	2	12.46	4.16	0.00039	0.00463	ID=gene3;Name=thrC;gbkey=Gene;gene=thrC;locus_tag=SL1344_0004	TCGACGGCGA	T	TTCGACGCGT
NC_016810.1	4374	+	18	20	0	1	8.74	4.49	0.00182	0.01521	ID=gene3;Name=thrC;gbkey=Gene;gene=thrC;locus_tag=SL1344_0004	GCTAATTCGA	T	TAATATCAGC
NC_016810.1	4400	+	24	23	0	0	10.47	6.68	0.00154	0.01346	ID=gene3;Name=thrC;gbkey=Gene;gene=thrC;locus_tag=SL1344_0004	GTTGGCGCAA	A	TTTGCTACTA
NC_016810.1	4401	+	45	35	0	2	18.5	4.76	2e-05	0.00034	ID=gene3;Name=thrC;gbkey=Gene;gene=thrC;locus_tag=SL1344_0004	TTGGCGCAAA	T	TTGCTACTAC
NC_016810.1	4402	+	48	52	0	2	22.82	5.07	0	6e-05	ID=gene3;Name=thrC;gbkey=Gene;gene=thrC;locus_tag=SL1344_0004	TGGCGCAAAT	T	TGCTACTACT
NC_016810.1	4405	+	97	84	3	1	41.52	5.06	0	0	ID=gene3;Name=thrC;gbkey=Gene;gene=thrC;locus_tag=SL1344_0004	CGCAAATTTG	C	TACTACTTTG
NC_016810.1	4408	+	98	110	4	2	47.84	4.71	0	0	ID=gene3;Name=thrC;gbkey=Gene;gene=thrC;locus_tag=SL1344_0004	AAATTTGCTA	C	TACTTTGAAG
NC_016810.1	4410	+	62	87	9	1	35.6	3.53	0	1e-05	ID=gene3;Name=thrC;gbkey=Gene;gene=thrC;locus_tag=SL1344_0004	ATTTGCTACT	A	CTTTGAAGCC
NC_016810.1	4411	+	485	803	1	1	284.14	8.68	0	0	ID=gene3;Name=thrC;gbkey=Gene;gene=thrC;locus_tag=SL1344_0004	TTTGCTACTA	C	TTTGAAGCCG
NC_016810.1	4412	+	1001	1372	8	3	527.62	7.36	0	0	ID=gene3;Name=thrC;gbkey=Gene;gene=thrC;locus_tag=SL1344_0004	TTGCTACTAC	T	TTGAAGCCGT
NC_016810.1	4413	+	113	152	4	1	59.96	5.3	0	0	ID=gene3;Name=thrC;gbkey=Gene;gene=thrC;locus_tag=SL1344_0004	TGCTACTACT	T	TGAAGCCGTG
NC_016810.1	4421	+	60	66	11	6	32.67	2.54	3e-05	0.00054	ID=gene3;Name=thrC;gbkey=Gene;gene=thrC;locus_tag=SL1344_0004	CTTTGAAGCC	G	TGGCGCAACT
NC_016810.1	4489	+	14	14	0	0	6.23	6.01	0.00614	0.03603	ID=gene3;Name=thrC;gbkey=Gene;gene=thrC;locus_tag=SL1344_0004	ACTTTGGCGA	T	TTGACGGCAG
NC_016810.1	4638	+	12	13	0	0	5.56	5.87	0.0081	0.04328	ID=gene3;Name=thrC;gbkey=Gene;gene=thrC;locus_tag=SL1344_0004	AATGCGATGG	A	TGTCAGCCAG
NC_016810.1	4649	+	90	122	1	0	47.14	6.93	0	0	ID=gene3;Name=thrC;gbkey=Gene;gene=thrC;locus_tag=SL1344_0004	TGTCAGCCAG	C	CGAATAACTG
NC_016810.1	4653	+	107	63	0	1	38.59	6.63	0	1e-05	ID=gene3;Name=thrC;gbkey=Gene;gene=thrC;locus_tag=SL1344_0004	AGCCAGCCGA	A	TAACTGGCCG
NC_016810.1	4786	+	17	24	0	0	9.06	6.5	0.00232	0.01815	ID=gene3;Name=thrC;gbkey=Gene;gene=thrC;locus_tag=SL1344_0004	ATATCTCGGA	A	CCTCATGCGG
NC_016810.1	4850	+	31	34	4	0	15.5	3.59	0.00023	0.00306	ID=gene3;Name=thrC;gbkey=Gene;gene=thrC;locus_tag=SL1344_0004	GTATGGCTTG	T	TTCTCGGAAC
NC_016810.1	4959	+	40	26	0	0	14.83	7.12	0.00055	0.00611	ID=gene3;Name=thrC;gbkey=Gene;gene=thrC;locus_tag=SL1344_0004	CTGCCGCTGC	T	TTCACATCAT
NC_016810.1	4980	+	91	87	1	0	39.94	6.69	0	0	ID=gene3;Name=thrC;gbkey=Gene;gene=thrC;locus_tag=SL1344_0004	CTGCCTGCGG	A	TTTTGCCGCC
NC_016810.1	4981	+	78	100	1	1	39.97	5.9	0	0	ID=gene3;Name=thrC;gbkey=Gene;gene=thrC;locus_tag=SL1344_0004	TGCCTGCGGA	T	TTTGCCGCCC
NC_016810.1	4982	+	13	19	1	1	7.62	3.44	0.00681	0.03861	ID=gene3;Name=thrC;gbkey=Gene;gene=thrC;locus_tag=SL1344_0004	GCCTGCGGAT	T	TTGCCGCCCT
NC_016810.1	5000	+	33	33	0	1	14.99	5.29	9e-05	0.00142	ID=gene3;Name=thrC;gbkey=Gene;gene=thrC;locus_tag=SL1344_0004	CCTGCGTAAG	C	TGATGATGAC
NC_016810.1	5003	+	74	64	6	3	33.3	3.57	0	1e-05	ID=gene3;Name=thrC;gbkey=Gene;gene=thrC;locus_tag=SL1344_0004	GCGTAAGCTG	A	TGATGACCCG
NC_016810.1	5004	+	17	12	0	0	6.51	6.07	0.00558	0.03385	ID=gene3;Name=thrC;gbkey=Gene;gene=thrC;locus_tag=SL1344_0004	CGTAAGCTGA	T	GATGACCCGC
NC_016810.1	5018	+	12	11	0	0	5.13	5.76	0.00979	0.04887	ID=gene3;Name=thrC;gbkey=Gene;gene=thrC;locus_tag=SL1344_0004	GACCCGCCAA	T	AACCATTGCG
NC_016810.1	5023	+	44	53	2	1	22.33	4.53	0	6e-05	.	GCCAATAACC	A	TTGCGCCCGG
NC_016810.1	7638	+	24	39	2	0	14.41	4.42	0.00012	0.00184	.	ACATCCCCTA	A	CAAGCTGTTT
NC_016810.1	7779	+	25	37	3	6	16.25	2.38	0.00351	0.02453	ID=gene6;Name=talB;gbkey=Gene;gene=talB;locus_tag=SL1344_0007	CCCTTCTCTC	A	TTCTTAACGC
NC_016810.1	8049	+	17	19	0	0	8	6.34	0.00324	0.02319	ID=gene6;Name=talB;gbkey=Gene;gene=talB;locus_tag=SL1344_0007	CAACGATCGT	A	TCCTGATCAA
NC_016810.1	8361	+	60	85	4	5	34.57	3.61	0	0	ID=gene6;Name=talB;gbkey=Gene;gene=talB;locus_tag=SL1344_0007	CGTAGGCGAA	A	TTCTGGAGCT
NC_016810.1	8532	+	92	60	3	6	36.73	3.69	0	0	ID=gene6;Name=talB;gbkey=Gene;gene=talB;locus_tag=SL1344_0007	CCAGGACCCC	A	TGGCGGTTGA
NC_016810.1	8539	+	106	50	9	22	44.17	1.98	0.00094	0.00927	ID=gene6;Name=talB;gbkey=Gene;gene=talB;locus_tag=SL1344_0007	CCCATGGCGG	T	TGACAAACTG
NC_016810.1	8583	+	51	69	7	7	30.45	2.72	2e-05	0.00035	ID=gene6;Name=talB;gbkey=Gene;gene=talB;locus_tag=SL1344_0007	GGTAGACCAG	G	AAAAACTGGA
NC_016810.1	8584	+	106	113	9	5	52.54	3.61	0	0	ID=gene6;Name=talB;gbkey=Gene;gene=talB;locus_tag=SL1344_0007	GTAGACCAGG	A	AAAACTGGAA
NC_016810.1	8585	+	92	125	2	3	49.4	5	0	0	ID=gene6;Name=talB;gbkey=Gene;gene=talB;locus_tag=SL1344_0007	TAGACCAGGA	A	AAACTGGAAA
NC_016810.1	8588	+	27	20	1	0	10.8	4.83	0.00062	0.0067	ID=gene6;Name=talB;gbkey=Gene;gene=talB;locus_tag=SL1344_0007	ACCAGGAAAA	A	CTGGAAAAAA
NC_016810.1	8893	+	9	17	0	0	5.71	5.9	0.00767	0.04195	ID=gene7;Name=mog;gbkey=Gene;gene=mog;locus_tag=SL1344_0008	AAATTATCGA	G	CAAACGTTGT
NC_016810.1	8900	+	19	10	0	0	6.55	6.07	0.00559	0.03385	ID=gene7;Name=mog;gbkey=Gene;gene=mog;locus_tag=SL1344_0008	CGAGCAAACG	T	TGTGTGAACT
NC_016810.1	10003	+	32	36	8	5	18.69	2.03	0.0056	0.03389	.	CGAGTTCCGT	A	TTCGGGGCGC
NC_016810.1	10405	+	15	11	0	0	5.83	5.92	0.00729	0.04059	.	AAATTCCTGC	T	TATGCGCCGC
NC_016810.1	11835	+	18	24	0	2	9.88	3.81	0.00178	0.01497	ID=gene11;Name=dnaK;gbkey=Gene;gene=dnaK;locus_tag=SL1344_0012	AGGACGAAGA	A	GTTCAACGTG
NC_016810.1	12023	+	82	93	10	19	47.11	2.23	2e-05	0.00044	ID=gene11;Name=dnaK;gbkey=Gene;gene=dnaK;locus_tag=SL1344_0012	ACCGTACCGG	C	TTACTTTAAC
NC_016810.1	12202	+	30	21	2	3	12.86	2.93	0.0021	0.01693	ID=gene11;Name=dnaK;gbkey=Gene;gene=dnaK;locus_tag=SL1344_0012	CGATATCTCT	A	TTATCGAAAT
NC_016810.1	12322	+	154	146	23	40	84.77	1.9	1e-05	0.00021	ID=gene11;Name=dnaK;gbkey=Gene;gene=dnaK;locus_tag=SL1344_0012	CGTTGACGAG	T	TTAAGAAAGA
NC_016810.1	12482	+	82	66	9	5	36.97	3.05	0	2e-05	ID=gene11;Name=dnaK;gbkey=Gene;gene=dnaK;locus_tag=SL1344_0012	AAACACATGA	A	CATCAAAGTG
NC_016810.1	12657	+	47	41	0	0	19.65	7.48	0.00021	0.00286	ID=gene11;Name=dnaK;gbkey=Gene;gene=dnaK;locus_tag=SL1344_0012	AAGTGGCTGA	G	TTCTTTGGTA
NC_016810.1	12660	+	82	70	14	3	38.55	2.83	1e-05	0.00012	ID=gene11;Name=dnaK;gbkey=Gene;gene=dnaK;locus_tag=SL1344_0012	TGGCTGAGTT	C	TTTGGTAAAG
NC_016810.1	12695	+	35	20	1	6	14.43	2.56	0.00516	0.03205	ID=gene11;Name=dnaK;gbkey=Gene;gene=dnaK;locus_tag=SL1344_0012	GTTAACCCGG	A	CGAAGCTGTG
NC_016810.1	12948	+	17	20	0	0	8.21	6.37	0.00302	0.02206	ID=gene11;Name=dnaK;gbkey=Gene;gene=dnaK;locus_tag=SL1344_0012	CTGATAACAA	A	TCTCTGGGTC
NC_016810.1	13126	+	38	57	12	11	27.38	1.69	0.00584	0.03495	ID=gene11;Name=dnaK;gbkey=Gene;gene=dnaK;locus_tag=SL1344_0012	CGAGGAAGAA	A	TTCAGAAAAT
NC_016810.1	13482	+	227	116	26	24	91.44	2.45	0	0	ID=gene11;Name=dnaK;gbkey=Gene;gene=dnaK;locus_tag=SL1344_0012	TCGACGCTGA	G	TTTGAAGAAG
NC_016810.1	13499	+	228	199	5	8	99.04	4.66	0	0	ID=gene11;Name=dnaK;gbkey=Gene;gene=dnaK;locus_tag=SL1344_0012	GAAGTAAAAG	A	TAAAAAATAA
NC_016810.1	13500	+	46	46	5	1	22.1	3.54	2e-05	0.00032	ID=gene11;Name=dnaK;gbkey=Gene;gene=dnaK;locus_tag=SL1344_0012	AAGTAAAAGA	T	AAAAAATAAT
NC_016810.1	13506	+	34	40	1	2	17.27	4.13	3e-05	0.00062	ID=gene11;Name=dnaK;gbkey=Gene;gene=dnaK;locus_tag=SL1344_0012	AAGATAAAAA	A	TAATCGCCCT
NC_016810.1	13509	+	20	15	1	1	8.4	3.59	0.00408	0.02723	ID=gene11;Name=dnaK;gbkey=Gene;gene=dnaK;locus_tag=SL1344_0012	ATAAAAAATA	A	TCGCCCTTTG
NC_016810.1	13544	+	88	77	24	15	47.62	1.75	0.00042	0.00498	.	GGCACGGGCG	A	AGAGGTTTCC
NC_016810.1	13795	+	44	59	3	1	23.87	4.24	0	4e-05	ID=gene12;Name=dnaJ;gbkey=Gene;gene=dnaJ;locus_tag=SL1344_0013	CAGCCTACGA	T	CAGTATGGTC
NC_016810.1	13870	+	24	24	2	1	11.51	3.53	0.00105	0.01005	ID=gene12;Name=dnaJ;gbkey=Gene;gene=dnaJ;locus_tag=SL1344_0013	GCGGCGCTGA	T	TTCAGTGATA
NC_016810.1	13959	+	78	31	3	1	25.83	4.34	0	6e-05	ID=gene12;Name=dnaJ;gbkey=Gene;gene=dnaJ;locus_tag=SL1344_0013	GATTTGCGTT	A	TAACATGGAT
NC_016810.1	14366	+	30	30	0	7	15.43	2.65	0.00395	0.02674	ID=gene12;Name=dnaJ;gbkey=Gene;gene=dnaJ;locus_tag=SL1344_0013	ACAACACCCT	A	TTTTCGAGCG
NC_016810.1	14731	+	257	188	53	64	132.68	1.59	2e-05	0.00038	ID=gene12;Name=dnaJ;gbkey=Gene;gene=dnaJ;locus_tag=SL1344_0013	ATTTGACTCG	C	TAATCTTTTC
NC_016810.1	14738	+	3140	3032	268	170	1496.29	3.5	0	0	.	TCGCTAATCT	T	TTCCCGTTGT
NC_016810.1	14739	+	622	556	64	41	291.96	3.16	0	0	.	CGCTAATCTT	T	TCCCGTTGTA
NC_016810.1	17025	+	67	36	3	7	26.1	2.98	5e-05	0.0009	.	AATTGGATTC	A	TCTTCCCTTT
NC_016810.1	25332	+	18	12	0	0	6.74	6.11	0.00512	0.03195	ID=gene21;Name=bcfB;gbkey=Gene;gene=bcfB;locus_tag=SL1344_0022	CGCTCGACGG	A	TTTTATCATT
NC_016810.1	25333	+	16	16	0	0	7.12	6.19	0.00439	0.0287	ID=gene21;Name=bcfB;gbkey=Gene;gene=bcfB;locus_tag=SL1344_0022	GCTCGACGGA	T	TTTATCATTA
NC_016810.1	32415	+	26	8	0	1	8.05	4.35	0.00351	0.02454	ID=gene28;Name=SL1344_0029;gbkey=Gene;locus_tag=SL1344_0029	AAGATAAGCA	A	TTAACAGTGC
NC_016810.1	32416	+	13	14	0	1	6.3	4	0.0082	0.04357	ID=gene28;Name=SL1344_0029;gbkey=Gene;locus_tag=SL1344_0029	AGATAAGCAA	T	TAACAGTGCT
NC_016810.1	36981	+	21	8	1	0	6.85	4.15	0.00643	0.03725	ID=gene32;Name=SL1344_0033;gbkey=Gene;locus_tag=SL1344_0033	TATTTCAAGA	A	CGAAGAGACG
NC_016810.1	41580	+	64	74	11	7	35.6	2.58	1e-05	0.00022	ID=gene35;Name=SL1344_0036;gbkey=Gene;locus_tag=SL1344_0036	CGATTCGCTG	A	TGAAAGCCCG
NC_016810.1	41628	+	31	53	1	4	19.93	3.61	4e-05	0.00067	.	GGGCTAATGG	A	ATAATTATAA
NC_016810.1	41642	+	212	328	9	13	125.29	4.24	0	0	.	ATTATAAAAA	A	TTAAGTATGC
NC_016810.1	41643	+	158	289	8	15	104.76	3.89	0	0	.	TTATAAAAAA	T	TAAGTATGCC
NC_016810.1	41644	+	30	35	2	2	15.54	3.57	0.00016	0.00229	.	TATAAAAAAT	T	AAGTATGCCA
NC_016810.1	41646	+	52	52	11	11	29.31	1.89	0.00155	0.01351	.	TAAAAAATTA	A	GTATGCCACT
NC_016810.1	41648	+	461	538	19	11	229.92	4.71	0	0	.	AAAAATTAAG	T	ATGCCACTTA
NC_016810.1	41649	+	1289	1199	31	16	567.76	5.39	0	0	.	AAAATTAAGT	A	TGCCACTTAG
NC_016810.1	41650	+	31	37	1	0	15.34	5.34	8e-05	0.00125	.	AAATTAAGTA	T	GCCACTTAGG
NC_016810.1	41655	+	28	34	2	5	15.75	2.73	0.00139	0.0125	.	AAGTATGCCA	C	TTAGGGCGAT
NC_016810.1	45635	+	11	17	0	1	6.47	4.04	0.00741	0.04096	ID=gene38;Name=SL1344_0039;gbkey=Gene;locus_tag=SL1344_0039	CTACAGCCGC	A	TTGTCCATTT
NC_016810.1	45654	+	42	9	3	1	12.77	3.26	0.0025	0.01926	ID=gene38;Name=SL1344_0039;gbkey=Gene;locus_tag=SL1344_0039	TTCGTGGTGA	A	TATGAATGAG
NC_016810.1	45660	+	47	23	1	2	16.68	4.07	8e-05	0.00121	ID=gene38;Name=SL1344_0039;gbkey=Gene;locus_tag=SL1344_0039	GTGAATATGA	A	TGAGATGACC
NC_016810.1	45665	+	12	22	1	2	8.32	2.99	0.00994	0.04936	ID=gene38;Name=SL1344_0039;gbkey=Gene;locus_tag=SL1344_0039	TATGAATGAG	A	TGACCGTTAT
NC_016810.1	45672	+	14	21	1	0	7.99	4.39	0.00278	0.02076	ID=gene38;Name=SL1344_0039;gbkey=Gene;locus_tag=SL1344_0039	GAGATGACCG	T	TATGCGGCCA
NC_016810.1	45715	+	37	31	3	5	17.47	2.69	0.00087	0.00871	ID=gene38;Name=SL1344_0039;gbkey=Gene;locus_tag=SL1344_0039	GCGCGCGTGG	C	TACAGTAGCT
NC_016810.1	46043	+	23	16	0	1	9.05	4.54	0.0016	0.01381	.	TATCATCAAT	G	ACTGACTGCA
NC_016810.1	46047	+	40	43	10	9	23.75	1.77	0.00602	0.03572	.	ATCAATGACT	G	ACTGCACTAA
NC_016810.1	46208	+	69	104	20	21	49.66	1.72	0.00043	0.00502	ID=gene39;Name=nhaA;gbkey=Gene;gene=nhaA;locus_tag=SL1344_0040	TCTGCACCGA	T	TTTTTAGCAG
NC_016810.1	46326	+	23	22	1	4	11.47	2.73	0.0057	0.03433	ID=gene39;Name=nhaA;gbkey=Gene;gene=nhaA;locus_tag=SL1344_0040	GAGACGCCGG	T	TCAGCTACGG
NC_016810.1	46402	+	9	17	0	0	5.71	5.9	0.00767	0.04195	ID=gene39;Name=nhaA;gbkey=Gene;gene=nhaA;locus_tag=SL1344_0040	TGGCCGTGTT	T	TTCCTGTTGA
NC_016810.1	46587	+	21	20	0	1	9.43	4.61	0.00124	0.01145	ID=gene39;Name=nhaA;gbkey=Gene;gene=nhaA;locus_tag=SL1344_0040	GCCGCGACGG	A	TATCGCCTTT
NC_016810.1	46649	+	80	81	2	1	36.66	5.26	0	0	ID=gene39;Name=nhaA;gbkey=Gene;gene=nhaA;locus_tag=SL1344_0040	GGCGCTGAAA	A	TTTTCCTGAT
NC_016810.1	46650	+	106	138	9	1	56.42	4.38	0	0	ID=gene39;Name=nhaA;gbkey=Gene;gene=nhaA;locus_tag=SL1344_0040	GCGCTGAAAA	T	TTTCCTGATG
NC_016810.1	46651	+	80	98	4	8	42.87	3.5	0	0	ID=gene39;Name=nhaA;gbkey=Gene;gene=nhaA;locus_tag=SL1344_0040	CGCTGAAAAT	T	TTCCTGATGG
NC_016810.1	46669	+	17	30	1	2	11.19	3.46	0.00147	0.01301	ID=gene39;Name=nhaA;gbkey=Gene;gene=nhaA;locus_tag=SL1344_0040	TGGCGCTGGC	G	ATCATCGATG
NC_016810.1	46680	+	14	12	0	0	5.81	5.92	0.00731	0.04061	ID=gene39;Name=nhaA;gbkey=Gene;gene=nhaA;locus_tag=SL1344_0040	ATCATCGATG	A	TCTCGGCGCC
NC_016810.1	46709	+	17	12	0	0	6.51	6.07	0.00558	0.03385	ID=gene39;Name=nhaA;gbkey=Gene;gene=nhaA;locus_tag=SL1344_0040	TATCGCACTG	T	TTTATACCAG
NC_016810.1	46814	+	63	30	2	3	22.45	3.8	1e-05	0.00027	ID=gene39;Name=nhaA;gbkey=Gene;gene=nhaA;locus_tag=SL1344_0040	TGGGGTATAT	A	TTCTGGTCGG
NC_016810.1	47063	+	29	35	3	2	15.57	3.25	0.00032	0.00395	ID=gene39;Name=nhaA;gbkey=Gene;gene=nhaA;locus_tag=SL1344_0040	GCCGTTGGGA	A	TTATTGCCGG
NC_016810.1	47257	+	28	36	4	1	15.52	3.26	0.00037	0.00448	ID=gene39;Name=nhaA;gbkey=Gene;gene=nhaA;locus_tag=SL1344_0040	TCGATCCGGA	A	CTTATTAACT
NC_016810.1	47261	+	63	52	4	4	27.95	3.46	0	5e-05	ID=gene39;Name=nhaA;gbkey=Gene;gene=nhaA;locus_tag=SL1344_0040	TCCGGAACTT	A	TTAACTGGGC
NC_016810.1	47293	+	77	33	1	0	25.2	6.03	0	0.00011	ID=gene39;Name=nhaA;gbkey=Gene;gene=nhaA;locus_tag=SL1344_0040	TTTTGATTGG	T	TCATTGCTCT
NC_016810.1	47317	+	28	10	0	0	8.64	6.41	0.00282	0.02099	ID=gene39;Name=nhaA;gbkey=Gene;gene=nhaA;locus_tag=SL1344_0040	CAGTGGTGGG	G	TATAGCTGGT
NC_016810.1	52063	+	16	7	0	0	5.21	5.77	0.00977	0.04886	.	TGGTCACAGT	T	TTTTCAGTAA
NC_016810.1	53276	+	9	15	0	0	5.28	5.8	0.00917	0.04696	ID=gene45;Name=ribF;gbkey=Gene;gene=ribF;locus_tag=SL1344_0046	GCGCGGGCGA	T	TTCTTGTTAT
NC_016810.1	53433	+	14	12	0	1	6.1	3.95	0.00943	0.04789	ID=gene45;Name=ribF;gbkey=Gene;gene=ribF;locus_tag=SL1344_0046	GGGACATCCC	T	TTACTATTTC
NC_016810.1	53440	+	15	15	0	1	6.97	4.16	0.00526	0.03238	ID=gene45;Name=ribF;gbkey=Gene;gene=ribF;locus_tag=SL1344_0046	CCCTTTACTA	T	TTCCGGGCGT
NC_016810.1	53686	+	14	18	1	0	7.35	4.27	0.00403	0.02705	ID=gene45;Name=ribF;gbkey=Gene;gene=ribF;locus_tag=SL1344_0046	CGCCATATAG	A	TGTAATACTG
NC_016810.1	53706	+	65	56	11	12	33.48	2.05	0.00039	0.00462	ID=gene45;Name=ribF;gbkey=Gene;gene=ribF;locus_tag=SL1344_0046	GCGTAAAAAG	A	TACGTAATGA
NC_016810.1	53713	+	20	21	0	4	10.3	2.87	0.00769	0.04202	ID=gene45;Name=ribF;gbkey=Gene;gene=ribF;locus_tag=SL1344_0046	AAGATACGTA	A	TGAGCAGCGA
NC_016810.1	53768	+	16	15	0	0	6.91	6.15	0.00474	0.03019	ID=gene45;Name=ribF;gbkey=Gene;gene=ribF;locus_tag=SL1344_0046	CACGCGATGA	G	TTAACGGCCC
NC_016810.1	53835	+	10	14	0	0	5.3	5.8	0.00905	0.0465	.	ATCAAACCGA	A	ATACGGAACC
NC_016810.1	53836	+	20	17	1	0	8.53	4.49	0.00202	0.01646	.	TCAAACCGAA	A	TACGGAACCG
NC_016810.1	54081	+	22	19	0	2	9.75	3.79	0.00195	0.01606	ID=gene46;Name=ileS;gbkey=Gene;gene=ileS;locus_tag=SL1344_0047	ATTCTGAAAG	A	CATTATCGTG
NC_016810.1	54368	+	17	7	0	0	5.44	5.82	0.00887	0.04608	ID=gene46;Name=ileS;gbkey=Gene;gene=ileS;locus_tag=SL1344_0047	GCTGGGCAGA	A	TTATCAAAAA
NC_016810.1	54457	+	29	12	2	0	9.83	3.84	0.00218	0.01744	ID=gene46;Name=ileS;gbkey=Gene;gene=ileS;locus_tag=SL1344_0047	CGGAAGTTGA	A	TATTACGACA
NC_016810.1	54459	+	23	12	0	0	7.9	6.31	0.00345	0.02426	ID=gene46;Name=ileS;gbkey=Gene;gene=ileS;locus_tag=SL1344_0047	GAAGTTGAAT	A	TTACGACAAA
NC_016810.1	54513	+	155	143	1	2	67.32	6.14	0	0	ID=gene46;Name=ileS;gbkey=Gene;gene=ileS;locus_tag=SL1344_0047	GTCGATCAGG	A	TGCGGTGAAA
NC_016810.1	54727	+	13	14	0	0	6	5.97	0.00673	0.03835	ID=gene46;Name=ileS;gbkey=Gene;gene=ileS;locus_tag=SL1344_0047	CTGAATACAC	C	ATTCTCGGCA
NC_016810.1	54728	+	17	19	0	0	8	6.34	0.00324	0.02319	ID=gene46;Name=ileS;gbkey=Gene;gene=ileS;locus_tag=SL1344_0047	TGAATACACC	A	TTCTCGGCAC
NC_016810.1	54790	+	52	76	1	0	28.52	6.22	0	4e-05	ID=gene46;Name=ileS;gbkey=Gene;gene=ileS;locus_tag=SL1344_0047	CGTTTATGGG	C	TTTGACGTGC
NC_016810.1	54898	+	26	28	0	1	12.3	5	0.00029	0.00369	ID=gene46;Name=ileS;gbkey=Gene;gene=ileS;locus_tag=SL1344_0047	TTGGTCAGAA	A	TACGGTCTGG
NC_016810.1	55166	+	16	10	0	1	6.14	3.96	0.0095	0.0481	ID=gene46;Name=ileS;gbkey=Gene;gene=ileS;locus_tag=SL1344_0047	CCTGAAAGAG	A	TCAAAGGCGT
NC_016810.1	55213	+	32	13	0	1	10.5	4.75	0.00088	0.00877	ID=gene46;Name=ileS;gbkey=Gene;gene=ileS;locus_tag=SL1344_0047	CGCGTATTGA	A	TCAATGGTCG
NC_016810.1	55317	+	18	22	0	1	9.16	4.57	0.00143	0.01277	ID=gene46;Name=ileS;gbkey=Gene;gene=ileS;locus_tag=SL1344_0047	CTGCTGCCGA	T	TGAGCGTACT
NC_016810.1	55510	+	21	7	0	0	6.37	6.02	0.00619	0.03622	ID=gene46;Name=ileS;gbkey=Gene;gene=ileS;locus_tag=SL1344_0047	CACGTCCGGA	A	TTCGCCGGTC
NC_016810.1	55713	+	40	23	0	0	14.2	7.06	0.00064	0.00686	ID=gene46;Name=ileS;gbkey=Gene;gene=ileS;locus_tag=SL1344_0047	GATGTGATGA	A	TAAACTGGGC
NC_016810.1	55759	+	56	19	0	0	17.07	7.28	0.00038	0.00458	ID=gene46;Name=ileS;gbkey=Gene;gene=ileS;locus_tag=SL1344_0047	CGTCTACTGA	C	TATACCGGCG
NC_016810.1	55761	+	22	13	1	0	8.15	4.41	0.00268	0.0202	ID=gene46;Name=ileS;gbkey=Gene;gene=ileS;locus_tag=SL1344_0047	TCTACTGACT	A	TACCGGCGAA
NC_016810.1	56046	+	15	18	2	0	7.85	3.51	0.00621	0.03633	ID=gene46;Name=ileS;gbkey=Gene;gene=ileS;locus_tag=SL1344_0047	TTCTACCTCG	A	CATCATCAAA
NC_016810.1	56269	+	11	13	0	0	5.32	5.81	0.00896	0.04625	ID=gene46;Name=ileS;gbkey=Gene;gene=ileS;locus_tag=SL1344_0047	AGAATGAAGA	A	TTTAATGACG
NC_016810.1	56281	+	13	13	0	1	6.08	3.95	0.00948	0.04804	ID=gene46;Name=ileS;gbkey=Gene;gene=ileS;locus_tag=SL1344_0047	TTAATGACGC	A	TTCTGGGACG
NC_016810.1	56701	+	27	56	7	8	22.4	2.08	0.00306	0.02228	ID=gene47;Name=lspA;gbkey=Gene;gene=lspA;locus_tag=SL1344_0048	GAGTAAACCA	C	TCTGTTCAAC
NC_016810.1	56706	+	31	15	1	4	11.85	2.77	0.00577	0.03466	ID=gene47;Name=lspA;gbkey=Gene;gene=lspA;locus_tag=SL1344_0048	AACCACTCTG	T	TCAACAGGAC
NC_016810.1	56750	+	196	81	0	0	62.82	8.93	0	6e-05	ID=gene47;Name=lspA;gbkey=Gene;gene=lspA;locus_tag=SL1344_0048	GTCGTGCTGA	T	TATCGATTTG
NC_016810.1	56756	+	37	15	0	0	11.8	6.81	0.00116	0.01089	ID=gene47;Name=lspA;gbkey=Gene;gene=lspA;locus_tag=SL1344_0048	CTGATTATCG	A	TTTGGGCAGC
NC_016810.1	56757	+	329	182	1	1	115.57	7.4	0	0	ID=gene47;Name=lspA;gbkey=Gene;gene=lspA;locus_tag=SL1344_0048	TGATTATCGA	T	TTGGGCAGCA
NC_016810.1	56858	+	11	25	1	1	8.43	3.59	0.00431	0.02837	ID=gene47;Name=lspA;gbkey=Gene;gene=lspA;locus_tag=SL1344_0048	TACGGCGCGG	C	TTTTAGCTTC
NC_016810.1	56859	+	40	77	1	1	26.24	5.29	0	2e-05	ID=gene47;Name=lspA;gbkey=Gene;gene=lspA;locus_tag=SL1344_0048	ACGGCGCGGC	T	TTTAGCTTCC
NC_016810.1	56911	+	11	29	0	1	9.02	4.53	0.00178	0.015	ID=gene47;Name=lspA;gbkey=Gene;gene=lspA;locus_tag=SL1344_0048	CTTTGCCGGG	A	TTGCGATAGG
NC_016810.1	56978	+	163	122	3	0	64.66	6.09	0	0	ID=gene47;Name=lspA;gbkey=Gene;gene=lspA;locus_tag=SL1344_0048	CAGAAGCTGA	A	TAACATCGCT
NC_016810.1	57098	+	9	23	1	1	7.54	3.42	0.00804	0.04314	ID=gene47;Name=lspA;gbkey=Gene;gene=lspA;locus_tag=SL1344_0048	TTCGCGACGT	T	CAACCTTGCC
NC_016810.1	57180	+	14	12	0	1	6.1	3.95	0.00943	0.04789	ID=gene47;Name=lspA;gbkey=Gene;gene=lspA;locus_tag=SL1344_0048	CAGCGAAAGA	A	CAGGCATAAG
NC_016810.1	57192	+	58	48	3	1	24.79	4.29	0	3e-05	.	AGGCATAAGC	G	TAAATACCGG
NC_016810.1	57196	+	25	31	0	0	12.41	6.9	0.00093	0.00919	.	ATAAGCGTAA	A	TACCGGGTGG
NC_016810.1	57214	+	10	17	0	0	5.94	5.95	0.00694	0.03912	.	TGGCGCTTAT	C	CGGTTTTGTA
NC_016810.1	57218	+	118	178	1	1	65.86	6.62	0	0	.	GCTTATCCGG	T	TTTGTAGGTC
NC_016810.1	57825	+	96	105	0	0	44.66	8.52	1e-05	0.0002	ID=gene49;Name=lytB;gbkey=Gene;gene=lytB;locus_tag=SL1344_0050	ACCCACGCGG	T	TTTTGCGCCG
NC_016810.1	57826	+	72	116	0	0	41.42	8.42	1e-05	0.00027	ID=gene49;Name=lytB;gbkey=Gene;gene=lytB;locus_tag=SL1344_0050	CCCACGCGGT	T	TTTGCGCCGG
NC_016810.1	57856	+	21	28	1	0	11.1	4.87	0.00051	0.0058	ID=gene49;Name=lytB;gbkey=Gene;gene=lytB;locus_tag=SL1344_0050	CGCTATCAGC	A	TTGTTGAAAA
NC_016810.1	57869	+	16	12	1	0	6.54	4.09	0.00689	0.03894	ID=gene49;Name=lytB;gbkey=Gene;gene=lytB;locus_tag=SL1344_0050	GTTGAAAATG	C	GCTCGCTATT
NC_016810.1	57877	+	18	8	0	0	5.89	5.93	0.00732	0.04062	ID=gene49;Name=lytB;gbkey=Gene;gene=lytB;locus_tag=SL1344_0050	TGCGCTCGCT	A	TTTACGGCGC
NC_016810.1	57878	+	22	10	2	0	7.77	3.48	0.00764	0.04188	ID=gene49;Name=lytB;gbkey=Gene;gene=lytB;locus_tag=SL1344_0050	GCGCTCGCTA	T	TTACGGCGCG
NC_016810.1	57893	+	16	32	0	0	10.53	6.68	0.00154	0.01348	ID=gene49;Name=lytB;gbkey=Gene;gene=lytB;locus_tag=SL1344_0050	GGCGCGCCAA	T	TTACGTTCGG
NC_016810.1	57973	+	11	26	0	0	8.09	6.34	0.00323	0.02312	ID=gene49;Name=lytB;gbkey=Gene;gene=lytB;locus_tag=SL1344_0050	TATAGAGCAA	A	TTAGCGAAGT
NC_016810.1	58068	+	62	66	0	0	28.46	7.95	6e-05	0.00094	ID=gene49;Name=lytB;gbkey=Gene;gene=lytB;locus_tag=SL1344_0050	ATCTTACCGT	T	TTTGACGCCA
NC_016810.1	58469	+	49	19	0	4	16.62	3.62	0.00031	0.00386	ID=gene49;Name=lytB;gbkey=Gene;gene=lytB;locus_tag=SL1344_0050	TCGAAAAACT	C	TTCTAACTCT
NC_016810.1	60658	+	33	14	0	2	11.25	3.99	0.00103	0.0099	ID=gene51;Name=yaaF;gbkey=Gene;gene=yaaF;locus_tag=SL1344_0052	CTAATGCTGA	A	TTTAACATTG
NC_016810.1	60829	+	21	22	4	0	10.62	3	0.00499	0.03137	ID=gene51;Name=yaaF;gbkey=Gene;gene=yaaF;locus_tag=SL1344_0052	TGTTCAACCA	T	TATCGCAGCG
NC_016810.1	74816	+	75	54	11	6	33.61	2.58	3e-05	0.00051	ID=gene64;Name=dapB;gbkey=Gene;gene=dapB;locus_tag=SL1344_0065	GACATGCGGG	A	TGTGCTGGGG
NC_016810.1	74831	+	220	234	12	6	105.88	4.3	0	0	ID=gene64;Name=dapB;gbkey=Gene;gene=dapB;locus_tag=SL1344_0065	CTGGGGCTGG	A	TGTATTATAG
NC_016810.1	74832	+	21	45	9	1	17.13	2.35	0.00585	0.03496	ID=gene64;Name=dapB;gbkey=Gene;gene=dapB;locus_tag=SL1344_0065	TGGGGCTGGA	T	GTATTATAGC
NC_016810.1	74835	+	1461	1529	52	38	689.99	4.72	0	0	ID=gene64;Name=dapB;gbkey=Gene;gene=dapB;locus_tag=SL1344_0065	GGCTGGATGT	A	TTATAGCGAC
NC_016810.1	74845	+	227	166	54	43	115.08	1.7	1e-05	0.00019	.	ATTATAGCGA	C	TAAATACCTT
NC_016810.1	74849	+	1127	1389	274	197	688.16	2.09	0	0	.	TAGCGACTAA	A	TACCTTCGTG
NC_016810.1	74860	+	3931	3386	153	119	1709.86	4.43	0	0	.	TACCTTCGTG	A	TGTGGTTGTG
NC_016810.1	74861	+	2103	2191	304	200	1094.58	2.77	0	0	.	ACCTTCGTGA	T	GTGGTTGTGG
NC_016810.1	74862	+	328	289	73	52	172.41	1.98	0	0	.	CCTTCGTGAT	G	TGGTTGTGGT
NC_016810.1	74863	+	135	143	10	11	67.71	3.37	0	0	.	CTTCGTGATG	T	GGTTGTGGTA
NC_016810.1	74864	+	32	32	0	0	14.25	7.07	0.00061	0.00662	.	TTCGTGATGT	G	GTTGTGGTAA
NC_016810.1	74865	+	94	115	16	3	51.44	3.12	0	0	.	TCGTGATGTG	G	TTGTGGTAAT
NC_016810.1	74866	+	196	260	22	11	109.95	3.44	0	0	.	CGTGATGTGG	T	TGTGGTAATC
NC_016810.1	77102	+	27	27	3	3	13.7	2.76	0.00208	0.01683	ID=gene67;Name=carB;gbkey=Gene;gene=carB;locus_tag=SL1344_0068	GCGGGCCCGA	T	TGTTATCGGT
NC_016810.1	78388	+	26	13	0	0	8.81	6.45	0.00259	0.01974	ID=gene67;Name=carB;gbkey=Gene;gene=carB;locus_tag=SL1344_0068	CCGCGCAGGC	C	TCTCCGTCGA
NC_016810.1	80264	+	47	9	4	1	14.2	3.1	0.00272	0.02047	ID=gene67;Name=carB;gbkey=Gene;gene=carB;locus_tag=SL1344_0068	CACGCGCAGA	T	CAAAAAGTCG
NC_016810.1	93487	+	44	23	1	1	15.69	4.53	7e-05	0.00118	ID=gene79;Name=yaaU;gbkey=Gene;gene=yaaU;locus_tag=SL1344_0080	GGAAACATGA	C	TTTGCGCGGA
NC_016810.1	93529	+	18	23	0	0	9.08	6.5	0.0023	0.01806	.	TAAGAGTGTT	C	TGCATTTCTC
NC_016810.1	93533	+	31	14	2	1	11.01	3.45	0.00192	0.01584	.	AGTGTTCTGC	A	TTTCTCCCTG
NC_016810.1	93574	+	64	59	8	2	30.14	3.26	0	7e-05	.	AGTTAACAGT	C	ACATGCTAAA
NC_016810.1	93585	+	18	11	1	0	6.79	4.14	0.00603	0.03578	.	ACATGCTAAA	A	CAACTGAAAA
NC_016810.1	97876	+	12	11	0	0	5.13	5.76	0.00979	0.04887	.	AGGCTATTTT	A	TTCGTCGGCG
NC_016810.1	98230	+	22	33	5	3	14.34	2.39	0.00502	0.03154	.	ACACTTTGTA	A	TAAAAAACAG
NC_016810.1	98267	+	19	10	1	0	6.81	4.15	0.00612	0.036	ID=gene86;Name=yabF;gbkey=Gene;gene=yabF;locus_tag=SL1344_0086	CATGATCCTC	A	TTATTTATGC
NC_016810.1	98270	+	38	45	0	1	18.7	5.61	2e-05	0.00043	ID=gene86;Name=yabF;gbkey=Gene;gene=yabF;locus_tag=SL1344_0086	GATCCTCATT	A	TTTATGCGCA
NC_016810.1	99247	+	26	41	0	0	14.77	7.12	0.00055	0.0061	ID=gene87;Name=kefC;gbkey=Gene;gene=kefC;locus_tag=SL1344_0087	TTGTTCCAGG	A	TATCGCGGCG
NC_016810.1	100854	+	16	25	1	3	10.19	2.88	0.00617	0.03617	ID=gene88;Name=folA;gbkey=Gene;gene=folA;locus_tag=SL1344_0088	GATCAGTCTG	A	TTGCGGCGTT
NC_016810.1	101112	+	22	11	0	1	7.75	4.3	0.0036	0.02492	ID=gene88;Name=folA;gbkey=Gene;gene=folA;locus_tag=SL1344_0088	TGTGCCGGAA	A	TTATGGTCAT
NC_016810.1	101259	+	20	10	1	0	7.04	4.19	0.00535	0.0328	ID=gene88;Name=folA;gbkey=Gene;gene=folA;locus_tag=SL1344_0088	ATTCAGTGAG	T	TTCACGATGC
NC_016810.1	101336	+	15	11	0	0	5.6	5.87	0.00802	0.04308	.	GTAGTGCCGG	A	TGGCGGCGAA
NC_016810.1	103386	+	29	18	0	1	10.87	4.81	0.00063	0.00683	.	CTTTTTGCGG	A	TTAATAGCAG
NC_016810.1	103517	+	22	12	0	0	7.67	6.27	0.00372	0.02555	.	TGATGGCGAG	A	TTAAGCGCCG
NC_016810.1	103888	+	13	13	0	0	5.79	5.92	0.00735	0.04074	.	GCAATACCAA	A	TTTGGTCCGC
NC_016810.1	107877	+	39	48	2	3	20.69	3.69	2e-05	0.00031	.	TGCGTACAGG	T	TCCGGCTGAC
NC_016810.1	107883	+	44	55	0	0	21.93	7.62	0.00015	0.00208	.	CAGGTTCCGG	C	TGACCTTCCG
NC_016810.1	108445	+	73	93	4	3	38.7	4.16	0	0	ID=gene95;Name=djlA;gbkey=Gene;gene=djlA;locus_tag=SL1344_0095	CTGGGGAAAG	A	TAATTGGCGT
NC_016810.1	108448	+	54	59	4	2	26.76	3.83	0	3e-05	ID=gene95;Name=djlA;gbkey=Gene;gene=djlA;locus_tag=SL1344_0095	GGGAAAGATA	A	TTGGCGTCGC
NC_016810.1	108449	+	30	20	0	0	11.23	6.77	0.00128	0.01172	ID=gene95;Name=djlA;gbkey=Gene;gene=djlA;locus_tag=SL1344_0095	GGAAAGATAA	T	TGGCGTCGCC
NC_016810.1	108627	+	12	17	0	0	6.41	6.05	0.00574	0.03449	ID=gene95;Name=djlA;gbkey=Gene;gene=djlA;locus_tag=SL1344_0095	ACTTAACCAA	A	TCAAAAGGAC
NC_016810.1	108872	+	16	20	0	0	7.98	6.33	0.00326	0.02332	ID=gene95;Name=djlA;gbkey=Gene;gene=djlA;locus_tag=SL1344_0095	CTACACCCTA	A	TGAGCGGGAA
NC_016810.1	109332	+	16	42	0	0	12.65	6.91	0.00092	0.0091	.	TTGGCTCAGA	A	TTTAAAAATC
NC_016810.1	114442	+	12	22	0	1	7.77	4.32	0.00335	0.02375	.	GTCTTTCAGG	T	TGTAGGTGGC
NC_016810.1	116215	+	15	26	1	0	9.28	4.61	0.00136	0.01232	.	AATAATTCGA	G	TTGCTTAAAG
NC_016810.1	119908	+	32	34	6	7	18.33	1.97	0.00714	0.04002	.	TAATGACCTG	A	TTTTTACGGG
NC_016810.1	119909	+	13	18	1	0	7.12	4.22	0.00468	0.03	.	AATGACCTGA	T	TTTTACGGGC
NC_016810.1	120049	+	12	14	0	0	5.77	5.91	0.00741	0.04094	.	CGGTGGCGAG	A	TTGAGATCGG
NC_016810.1	120116	+	40	39	0	1	17.89	5.54	3e-05	0.00055	.	GTTAAACCAG	T	CGAGCACCAC
NC_016810.1	121602	+	23	43	0	2	15.08	4.45	0.0001	0.00152	.	GTCGATATGG	A	CAATTTGTTT
NC_016810.1	121606	+	104	120	0	0	49.71	8.66	1e-05	0.00014	.	ATATGGACAA	T	TTGTTTCTTC
NC_016810.1	121611	+	40	38	3	3	19.07	3.29	7e-05	0.0012	.	GACAATTTGT	T	TCTTCTCTGA
NC_016810.1	121695	+	44	61	0	0	23.21	7.69	0.00012	0.00177	ID=gene105;Name=araC;gbkey=Gene;gene=araC;locus_tag=SL1344_0104	TTTAATGCCC	A	TCTGGTCGCC
NC_016810.1	121832	+	42	43	4	0	19.97	3.98	2e-05	0.00034	ID=gene105;Name=araC;gbkey=Gene;gene=araC;locus_tag=SL1344_0104	TGGCGAGCAG	T	TTGTCTGTCG
NC_016810.1	121833	+	18	28	0	0	10.14	6.64	0.00169	0.01444	ID=gene105;Name=araC;gbkey=Gene;gene=araC;locus_tag=SL1344_0104	GGCGAGCAGT	T	TGTCTGTCGG
NC_016810.1	121877	+	44	43	2	1	20.2	4.38	1e-05	0.00016	ID=gene105;Name=araC;gbkey=Gene;gene=araC;locus_tag=SL1344_0104	GCCGGGCGAG	A	TTCATCACTA
NC_016810.1	121929	+	16	12	1	0	6.54	4.09	0.00689	0.03894	ID=gene105;Name=araC;gbkey=Gene;gene=araC;locus_tag=SL1344_0104	CACCAGTGGG	T	TTATTTCCGG
NC_016810.1	121996	+	107	102	2	6	48.88	4.3	0	0	ID=gene105;Name=araC;gbkey=Gene;gene=araC;locus_tag=SL1344_0104	CCCAGACAGG	A	TTTTTCCGCC
NC_016810.1	122028	+	18	15	0	1	7.67	4.3	0.00345	0.02425	ID=gene105;Name=araC;gbkey=Gene;gene=araC;locus_tag=SL1344_0104	CGCCAGCCGC	A	TTTCAGCGAA
NC_016810.1	122280	+	12	19	0	0	6.83	6.13	0.0049	0.03094	ID=gene105;Name=araC;gbkey=Gene;gene=araC;locus_tag=SL1344_0104	CGGTTATCAC	A	TCTGTTCCGC
NC_016810.1	122650	+	17	8	0	0	5.66	5.87	0.00803	0.0431	ID=gene106;Name=yabI;gbkey=Gene;gene=yabI;locus_tag=SL1344_0105	TCCACTCTGT	A	TTCGCTCATC
NC_016810.1	122823	+	19	25	0	0	9.74	6.59	0.00189	0.01564	ID=gene106;Name=yabI;gbkey=Gene;gene=yabI;locus_tag=SL1344_0105	GGGCGACTGG	A	TTTCGTTCTG
NC_016810.1	122824	+	18	19	1	1	8.79	3.66	0.00303	0.02212	ID=gene106;Name=yabI;gbkey=Gene;gene=yabI;locus_tag=SL1344_0105	GGCGACTGGA	T	TTCGTTCTGG
NC_016810.1	122887	+	53	47	0	0	22.32	7.64	0.00014	0.00199	ID=gene106;Name=yabI;gbkey=Gene;gene=yabI;locus_tag=SL1344_0105	ATGAAAAAGA	A	CAAGTCGCTG
NC_016810.1	122912	+	87	67	0	0	34.49	8.19	3e-05	0.00051	ID=gene106;Name=yabI;gbkey=Gene;gene=yabI;locus_tag=SL1344_0105	ATAAAACCGA	A	CACGCGCTGC
NC_016810.1	122934	+	30	18	2	0	11.34	4.06	0.00076	0.00783	ID=gene106;Name=yabI;gbkey=Gene;gene=yabI;locus_tag=SL1344_0105	TCAGCACAGT	A	TGTTCACGAT
NC_016810.1	123023	+	71	89	2	2	36.56	4.87	0	0	ID=gene106;Name=yabI;gbkey=Gene;gene=yabI;locus_tag=SL1344_0105	CCGTGGCGAA	A	TTTATTGGGC
NC_016810.1	123027	+	28	40	0	1	15.32	5.32	8e-05	0.00129	ID=gene106;Name=yabI;gbkey=Gene;gene=yabI;locus_tag=SL1344_0105	GGCGAAATTT	A	TTGGGCCGAA
NC_016810.1	123037	+	32	25	2	0	13.29	4.3	0.00023	0.00298	ID=gene106;Name=yabI;gbkey=Gene;gene=yabI;locus_tag=SL1344_0105	ATTGGGCCGA	A	CTTGATTGGC
NC_016810.1	123108	+	43	44	0	0	19.36	7.46	0.00022	0.00297	ID=gene106;Name=yabI;gbkey=Gene;gene=yabI;locus_tag=SL1344_0105	GGCAATCGAT	A	TTCCTTCCGA
NC_016810.1	123133	+	17	20	0	0	8.21	6.37	0.00302	0.02206	ID=gene106;Name=yabI;gbkey=Gene;gene=yabI;locus_tag=SL1344_0105	CAGAGCGGAG	A	TTTCAAATGG
NC_016810.1	123134	+	42	44	0	0	19.13	7.45	0.00023	0.00307	ID=gene106;Name=yabI;gbkey=Gene;gene=yabI;locus_tag=SL1344_0105	AGAGCGGAGA	T	TTCAAATGGC
NC_016810.1	123348	+	4	21	0	0	5.4	5.8	0.00937	0.04767	ID=gene106;Name=yabI;gbkey=Gene;gene=yabI;locus_tag=SL1344_0105	ATATATCGAT	A	TTCTGCGCAA
NC_016810.1	123378	+	13	21	0	0	7.49	6.25	0.00387	0.02632	.	TTACTAACGA	T	TCCTTTGCCG
NC_016810.1	123897	+	13	18	0	1	7.15	4.19	0.00474	0.03019	.	CTGAAACAGC	A	TTGAGACCGG
NC_016810.1	128730	+	43	50	5	4	23.14	2.98	5e-05	0.00079	.	ATTGAAGCCA	A	TTGCAGACAT
NC_016810.1	128731	+	169	189	9	7	83.95	4.12	0	0	.	TTGAAGCCAA	T	TGCAGACATC
NC_016810.1	128737	+	79	124	1	4	46.19	4.89	0	0	.	CCAATTGCAG	A	CATCATGTGT
NC_016810.1	128739	+	282	221	57	56	144.21	1.83	0	1e-05	.	AATTGCAGAC	A	TCATGTGTGA
NC_016810.1	128742	+	142	147	30	29	80.79	1.95	0	5e-05	.	TGCAGACATC	A	TGTGTGACTG
NC_016810.1	128745	+	93	109	9	8	49.56	3.21	0	0	.	AGACATCATG	T	GTGACTGAGT
NC_016810.1	128746	+	280	284	18	15	134.72	3.75	0	0	.	GACATCATGT	G	TGACTGAGTA
NC_016810.1	128747	+	53	62	8	5	29.11	2.78	2e-05	0.00037	.	ACATCATGTG	T	GACTGAGTAT
NC_016810.1	128749	+	194	187	5	8	88.58	4.5	0	0	.	ATCATGTGTG	A	CTGAGTATTG
NC_016810.1	128750	+	828	813	14	10	372.16	5.74	0	0	.	TCATGTGTGA	C	TGAGTATTGG
NC_016810.1	128753	+	32	44	0	0	16.8	7.28	0.00036	0.00437	.	TGTGTGACTG	A	GTATTGGTGT
NC_016810.1	128754	+	458	613	5	3	239.11	6.65	0	0	.	GTGTGACTGA	G	TATTGGTGTA
NC_016810.1	128755	+	64	100	0	3	37.04	5.26	0	0	.	TGTGACTGAG	T	ATTGGTGTAG
NC_016810.1	128757	+	22	27	2	2	11.98	3.16	0.00158	0.01373	.	TGACTGAGTA	T	TGGTGTAGGC
NC_016810.1	135513	+	16	11	0	0	6.06	5.97	0.00665	0.03822	ID=gene116;Name=leuO;gbkey=Gene;gene=leuO;locus_tag=SL1344_0115	TTTGTAAGCG	A	TAAAACCGGG
NC_016810.1	136824	+	24	31	0	0	12.18	6.87	0.00099	0.0096	ID=gene117;Name=ilvI;gbkey=Gene;gene=ilvI;locus_tag=SL1344_0116	TGGTACTGGA	A	CAAATGCTGG
NC_016810.1	136828	+	11	20	0	0	6.81	6.13	0.00496	0.03123	ID=gene117;Name=ilvI;gbkey=Gene;gene=ilvI;locus_tag=SL1344_0116	ACTGGAACAA	A	TGCTGGAGCT
NC_016810.1	137767	+	24	23	2	1	11.3	3.5	0.00121	0.01123	ID=gene118;Name=ilvH;gbkey=Gene;gene=ilvH;locus_tag=SL1344_0117	CACAAGCTGG	T	TGATGTGCTG
NC_016810.1	138174	+	24	15	0	1	9.07	4.54	0.00161	0.01394	.	GCCAACAGGA	A	TTATCGCCCA
NC_016810.1	138584	+	32	34	1	8	17.3	2.45	0.00344	0.02425	ID=gene119;Name=fruR;gbkey=Gene;gene=fruR;locus_tag=SL1344_0118	ATCGCAAACT	A	TCTTGAGCGC
NC_016810.1	138586	+	22	10	0	0	7.24	6.19	0.00437	0.02867	ID=gene119;Name=fruR;gbkey=Gene;gene=fruR;locus_tag=SL1344_0118	CGCAAACTAT	C	TTGAGCGCCA
NC_016810.1	139313	+	204	244	3	1	100.43	6.34	0	0	ID=gene119;Name=fruR;gbkey=Gene;gene=fruR;locus_tag=SL1344_0118	CGGCGAAACC	T	TTATCGTCGC
NC_016810.1	139314	+	186	212	3	0	89.15	6.55	0	0	ID=gene119;Name=fruR;gbkey=Gene;gene=fruR;locus_tag=SL1344_0118	GGCGAAACCT	T	TATCGTCGCG
NC_016810.1	139315	+	33	44	0	1	17.33	5.5	4e-05	0.00066	ID=gene119;Name=fruR;gbkey=Gene;gene=fruR;locus_tag=SL1344_0118	GCGAAACCTT	T	ATCGTCGCGG
NC_016810.1	139327	+	26	49	0	0	16.47	7.25	0.00039	0.00468	ID=gene119;Name=fruR;gbkey=Gene;gene=fruR;locus_tag=SL1344_0118	TCGTCGCGGC	A	TTCTGAGCCG
NC_016810.1	139389	+	34	16	0	0	11.31	6.77	0.00129	0.01179	.	CGTCAAACAA	A	TGCGTATCAG
NC_016810.1	140223	+	22	33	0	0	12.14	6.87	0.001	0.00971	ID=gene120;Name=mraZ;gbkey=Gene;gene=mraZ;locus_tag=SL1344_0119	TGCAGGTCGA	T	TACTGATCGC
NC_016810.1	140297	+	34	48	5	9	22.1	2.16	0.00203	0.01653	ID=gene120;Name=mraZ;gbkey=Gene;gene=mraZ;locus_tag=SL1344_0119	AGTTCAACAA	A	TTTGAGCTGT
NC_016810.1	140642	+	19	36	1	4	13.52	2.99	0.00178	0.015	ID=gene121;Name=mraW;gbkey=Gene;gene=mraW;locus_tag=SL1344_0120	ATTCATGGAC	C	TTTTTCCGCG
NC_016810.1	140643	+	26	33	2	4	14.78	2.87	0.0012	0.0112	ID=gene121;Name=mraW;gbkey=Gene;gene=mraW;locus_tag=SL1344_0120	TTCATGGACC	T	TTTTCCGCGC
NC_016810.1	140644	+	174	206	2	1	85.11	6.48	0	0	ID=gene121;Name=mraW;gbkey=Gene;gene=mraW;locus_tag=SL1344_0120	TCATGGACCT	T	TTTCCGCGCT
NC_016810.1	140645	+	109	147	3	3	58.3	4.99	0	0	ID=gene121;Name=mraW;gbkey=Gene;gene=mraW;locus_tag=SL1344_0120	CATGGACCTT	T	TTCCGCGCTG
NC_016810.1	140681	+	40	37	2	1	18	4.21	2e-05	0.00044	ID=gene121;Name=mraW;gbkey=Gene;gene=mraW;locus_tag=SL1344_0120	GAGCGCGAGC	T	TACCGGCAAG
NC_016810.1	140754	+	30	28	0	0	12.93	6.95	0.00082	0.00836	ID=gene121;Name=mraW;gbkey=Gene;gene=mraW;locus_tag=SL1344_0120	CGGAGCGCGG	T	TTTTCATTTA
NC_016810.1	140760	+	49	37	1	1	19.83	4.88	1e-05	0.00018	ID=gene121;Name=mraW;gbkey=Gene;gene=mraW;locus_tag=SL1344_0120	GCGGTTTTTC	A	TTTATGCGCG
NC_016810.1	140871	+	14	16	0	1	6.95	4.15	0.00532	0.03267	ID=gene121;Name=mraW;gbkey=Gene;gene=mraW;locus_tag=SL1344_0120	TGCTGAAAAC	A	TTCGGCGAGG
NC_016810.1	140993	+	17	28	1	1	10.47	3.93	0.00108	0.01031	ID=gene121;Name=mraW;gbkey=Gene;gene=mraW;locus_tag=SL1344_0120	CCGGTAAAAG	A	CAAATTCAAA
NC_016810.1	140997	+	222	278	2	0	111.29	7.37	0	0	ID=gene121;Name=mraW;gbkey=Gene;gene=mraW;locus_tag=SL1344_0120	TAAAAGACAA	A	TTCAAACATC
NC_016810.1	140998	+	50	60	10	4	28.22	2.62	7e-05	0.00112	ID=gene121;Name=mraW;gbkey=Gene;gene=mraW;locus_tag=SL1344_0120	AAAAGACAAA	T	TCAAACATCC
NC_016810.1	141003	+	63	32	1	0	21.73	5.82	1e-05	0.00023	ID=gene121;Name=mraW;gbkey=Gene;gene=mraW;locus_tag=SL1344_0120	ACAAATTCAA	A	CATCCCGCGA
NC_016810.1	141051	+	130	72	4	0	46.61	5.23	0	0	ID=gene121;Name=mraW;gbkey=Gene;gene=mraW;locus_tag=SL1344_0120	GGGTAAACAG	T	GAACTGGAGG
NC_016810.1	141054	+	54	38	0	0	20.64	7.54	0.00018	0.00253	ID=gene121;Name=mraW;gbkey=Gene;gene=mraW;locus_tag=SL1344_0120	TAAACAGTGA	A	CTGGAGGAGA
NC_016810.1	141064	+	23	13	0	0	8.12	6.35	0.0032	0.023	ID=gene121;Name=mraW;gbkey=Gene;gene=mraW;locus_tag=SL1344_0120	ACTGGAGGAG	A	TAGAGCAGGC
NC_016810.1	141250	+	35	15	1	4	12.78	2.89	0.0036	0.02492	ID=gene121;Name=mraW;gbkey=Gene;gene=mraW;locus_tag=SL1344_0120	CGGTCGTGAG	T	TACGAGCGTT
NC_016810.1	141328	+	46	48	4	1	22.26	3.82	1e-05	0.00015	ID=gene121;Name=mraW;gbkey=Gene;gene=mraW;locus_tag=SL1344_0120	AGTTCTGCGT	A	TCGCAGAGAG
NC_016810.1	141344	+	500	748	11	5	279.76	5.91	0	0	ID=gene121;Name=mraW;gbkey=Gene;gene=mraW;locus_tag=SL1344_0120	GAGAGGACGA	A	CGCATGATCA
NC_016810.1	141346	+	14	12	0	0	5.81	5.92	0.00731	0.04061	ID=gene121;Name=mraW;gbkey=Gene;gene=mraW;locus_tag=SL1344_0120	GAGGACGAAC	G	CATGATCAGC
NC_016810.1	141348	+	160	210	3	0	82.67	6.44	0	0	ID=gene121;Name=mraW;gbkey=Gene;gene=mraW;locus_tag=SL1344_0120	GGACGAACGC	A	TGATCAGCAG
NC_016810.1	141351	+	86	90	4	2	40.79	4.47	0	0	ID=gene121;Name=mraW;gbkey=Gene;gene=mraW;locus_tag=SL1344_0120	CGAACGCATG	A	TCAGCAGAGT
NC_016810.1	141352	+	55	77	8	17	36.07	2.01	0.00057	0.00623	ID=gene122;Name=ftsL;gbkey=Gene;gene=ftsL;locus_tag=SL1344_0121	GAACGCATGA	T	CAGCAGAGTG
NC_016810.1	141353	+	23	28	5	2	13.22	2.48	0.00549	0.03345	ID=gene122;Name=ftsL;gbkey=Gene;gene=ftsL;locus_tag=SL1344_0121	AACGCATGAT	C	AGCAGAGTGA
NC_016810.1	141377	+	58	38	10	11	27.47	1.85	0.00334	0.0237	ID=gene122;Name=ftsL;gbkey=Gene;gene=ftsL;locus_tag=SL1344_0121	AAGCCCTAAG	C	AAAGTGAAGG
NC_016810.1	141410	+	20	22	1	3	10.48	2.93	0.00488	0.03089	ID=gene122;Name=ftsL;gbkey=Gene;gene=ftsL;locus_tag=SL1344_0121	GCAACGAGCG	C	CATGCCTTGC
NC_016810.1	141411	+	43	39	9	8	23.04	1.92	0.00382	0.02603	ID=gene122;Name=ftsL;gbkey=Gene;gene=ftsL;locus_tag=SL1344_0121	CAACGAGCGC	C	ATGCCTTGCC
NC_016810.1	141412	+	113	155	16	23	70.27	2.42	0	0	ID=gene122;Name=ftsL;gbkey=Gene;gene=ftsL;locus_tag=SL1344_0121	AACGAGCGCC	A	TGCCTTGCCT
NC_016810.1	141413	+	32	36	1	6	17.14	2.85	0.00085	0.00856	ID=gene122;Name=ftsL;gbkey=Gene;gene=ftsL;locus_tag=SL1344_0121	ACGAGCGCCA	T	GCCTTGCCTG
NC_016810.1	141530	+	33	26	5	5	16	2.19	0.00595	0.03541	ID=gene122;Name=ftsL;gbkey=Gene;gene=ftsL;locus_tag=SL1344_0121	ACCATACTCG	T	TTACTCACCG
NC_016810.1	141551	+	74	76	3	4	35.35	4.02	0	0	ID=gene122;Name=ftsL;gbkey=Gene;gene=ftsL;locus_tag=SL1344_0121	CGCAGCGTGA	A	CAATTGGTTC
NC_016810.1	141575	+	16	24	1	2	9.68	3.24	0.00379	0.02588	ID=gene122;Name=ftsL;gbkey=Gene;gene=ftsL;locus_tag=SL1344_0121	AGCGCGATGC	A	TTGGACATTG
NC_016810.1	141580	+	98	194	0	0	64.05	8.97	0	5e-05	ID=gene122;Name=ftsL;gbkey=Gene;gene=ftsL;locus_tag=SL1344_0121	GATGCATTGG	A	CATTGAATGG
NC_016810.1	141587	+	17	43	4	3	15.04	2.68	0.00246	0.01899	ID=gene122;Name=ftsL;gbkey=Gene;gene=ftsL;locus_tag=SL1344_0121	TGGACATTGA	A	TGGCGCAACC
NC_016810.1	141600	+	10	46	3	1	13.2	3.32	0.00166	0.01421	ID=gene122;Name=ftsL;gbkey=Gene;gene=ftsL;locus_tag=SL1344_0121	GCGCAACCTG	A	TCCTTGAAGA
NC_016810.1	141608	+	21	32	3	2	13.07	2.98	0.00164	0.01407	ID=gene122;Name=ftsL;gbkey=Gene;gene=ftsL;locus_tag=SL1344_0121	TGATCCTTGA	A	GAAAATGCGC
NC_016810.1	141611	+	50	61	6	2	26.78	3.41	0	9e-05	ID=gene122;Name=ftsL;gbkey=Gene;gene=ftsL;locus_tag=SL1344_0121	TCCTTGAAGA	A	AATGCGCTCG
NC_016810.1	141692	+	12	25	0	0	8.11	6.35	0.00318	0.02293	ID=gene122;Name=ftsL;gbkey=Gene;gene=ftsL;locus_tag=SL1344_0121	CGTCCCAAGA	A	AATATTGTAG
NC_016810.1	141694	+	43	68	5	7	27.85	2.82	3e-05	0.00055	ID=gene122;Name=ftsL;gbkey=Gene;gene=ftsL;locus_tag=SL1344_0121	TCCCAAGAAA	A	TATTGTAGTG
NC_016810.1	141696	+	110	196	30	22	81.7	2.2	0	2e-05	ID=gene122;Name=ftsL;gbkey=Gene;gene=ftsL;locus_tag=SL1344_0121	CCAAGAAAAT	A	TTGTAGTGCA
NC_016810.1	141819	+	84	73	4	7	38.19	3.45	0	0	ID=gene123;Name=ftsI;gbkey=Gene;gene=ftsI;locus_tag=SL1344_0122	GTGCGGCTGT	A	TTTTACTGGC
NC_016810.1	141835	+	48	45	3	1	21.82	4.1	0	0.00011	ID=gene123;Name=ftsI;gbkey=Gene;gene=ftsI;locus_tag=SL1344_0122	CTGGCGCTGG	T	TTTTTTACTT
NC_016810.1	141836	+	22	35	3	6	15.13	2.25	0.00682	0.03869	ID=gene123;Name=ftsI;gbkey=Gene;gene=ftsI;locus_tag=SL1344_0122	TGGCGCTGGT	T	TTTTTACTTG
NC_016810.1	141839	+	12	22	0	1	7.77	4.32	0.00335	0.02375	ID=gene123;Name=ftsI;gbkey=Gene;gene=ftsI;locus_tag=SL1344_0122	CGCTGGTTTT	T	TTACTTGGAC
NC_016810.1	141880	+	15	11	0	0	5.83	5.92	0.00729	0.04059	ID=gene123;Name=ftsI;gbkey=Gene;gene=ftsI;locus_tag=SL1344_0122	ATCGCCCCGG	A	TATGCTGGTG
NC_016810.1	141929	+	40	23	3	3	15.88	2.99	0.0007	0.00739	ID=gene123;Name=ftsI;gbkey=Gene;gene=ftsI;locus_tag=SL1344_0122	TTCAGGAAGT	C	TCCACCTCAC
NC_016810.1	141949	+	22	20	3	2	10.75	2.66	0.00717	0.04009	ID=gene123;Name=ftsI;gbkey=Gene;gene=ftsI;locus_tag=SL1344_0122	CGCGGTATGA	T	TACCGACCGT
NC_016810.1	141991	+	26	21	0	2	11.1	3.99	0.00085	0.00856	ID=gene123;Name=ftsI;gbkey=Gene;gene=ftsI;locus_tag=SL1344_0122	AGCGTACCGG	T	TAAGGCGATC
NC_016810.1	142019	+	16	11	0	1	6.36	4.01	0.00814	0.04341	ID=gene123;Name=ftsI;gbkey=Gene;gene=ftsI;locus_tag=SL1344_0122	ACCCGAAAGA	A	GTTCATGACG
NC_016810.1	142083	+	52	55	0	2	24.38	5.17	0	3e-05	ID=gene123;Name=ftsI;gbkey=Gene;gene=ftsI;locus_tag=SL1344_0122	TGCGCTCAAT	A	TTCCACTCGA
NC_016810.1	142094	+	18	23	1	3	10.23	2.89	0.00582	0.03489	ID=gene123;Name=ftsI;gbkey=Gene;gene=ftsI;locus_tag=SL1344_0122	TTCCACTCGA	T	CAGCTCTCCG
NC_016810.1	142187	+	71	72	5	0	33.15	4.43	0	0	ID=gene123;Name=ftsI;gbkey=Gene;gene=ftsI;locus_tag=SL1344_0122	ACATCAAAAA	A	CTCAAACTGC
NC_016810.1	142256	+	30	31	4	4	15.81	2.54	0.00199	0.01629	ID=gene123;Name=ftsI;gbkey=Gene;gene=ftsI;locus_tag=SL1344_0122	AAGTAACCGC	T	CACCTCATCG
NC_016810.1	142268	+	193	251	5	1	99.89	5.79	0	0	ID=gene123;Name=ftsI;gbkey=Gene;gene=ftsI;locus_tag=SL1344_0122	ACCTCATCGG	T	TTTACCAACG
NC_016810.1	142313	+	112	127	8	4	56.36	3.95	0	0	ID=gene123;Name=ftsI;gbkey=Gene;gene=ftsI;locus_tag=SL1344_0122	TTGAAAAGAG	C	TTTGATAAGT
NC_016810.1	142314	+	34	29	2	7	16.67	2.4	0.00348	0.0244	ID=gene123;Name=ftsI;gbkey=Gene;gene=ftsI;locus_tag=SL1344_0122	TGAAAAGAGC	T	TTGATAAGTG
NC_016810.1	142402	+	7	20	0	0	5.88	5.93	0.0073	0.04061	ID=gene123;Name=ftsI;gbkey=Gene;gene=ftsI;locus_tag=SL1344_0122	TCCTCCACTG	A	CAGTCAGGCA
NC_016810.1	142446	+	28	44	1	3	17.02	3.7	9e-05	0.00135	ID=gene123;Name=ftsI;gbkey=Gene;gene=ftsI;locus_tag=SL1344_0122	TGATGAACGC	T	TACAGGCGCT
NC_016810.1	142474	+	9	19	0	1	6.43	4.03	0.00791	0.04279	ID=gene123;Name=ftsI;gbkey=Gene;gene=ftsI;locus_tag=SL1344_0122	CGCGAACTGA	A	CAACGCGGTG
NC_016810.1	142489	+	24	45	4	0	16.21	3.66	0.00019	0.00256	ID=gene123;Name=ftsI;gbkey=Gene;gene=ftsI;locus_tag=SL1344_0122	GCGGTGGCGT	T	TAACAAGGCG
NC_016810.1	142502	+	26	20	0	0	10.3	6.66	0.00163	0.01402	ID=gene123;Name=ftsI;gbkey=Gene;gene=ftsI;locus_tag=SL1344_0122	ACAAGGCGGA	A	TCCGGTAGCG
NC_016810.1	142654	+	19	11	2	0	7.29	3.39	0.0099	0.04925	ID=gene123;Name=ftsI;gbkey=Gene;gene=ftsI;locus_tag=SL1344_0122	GGTTCTACGG	T	TAAGCCGATG
NC_016810.1	142734	+	295	419	8	8	162.2	5.1	0	0	ID=gene123;Name=ftsI;gbkey=Gene;gene=ftsI;locus_tag=SL1344_0122	TCCATACCGA	A	TTAACGGCCA
NC_016810.1	142801	+	1173	1452	134	108	648.96	3.1	0	0	ID=gene123;Name=ftsI;gbkey=Gene;gene=ftsI;locus_tag=SL1344_0122	GTTCTACAGA	A	GTCGAGTAAC
NC_016810.1	142846	+	462	608	8	7	240.95	5.78	0	0	ID=gene123;Name=ftsI;gbkey=Gene;gene=ftsI;locus_tag=SL1344_0122	GCGATGCCGT	C	CTCAGCGTTA
NC_016810.1	142858	+	62	48	18	8	31.75	1.76	0.00329	0.02344	ID=gene123;Name=ftsI;gbkey=Gene;gene=ftsI;locus_tag=SL1344_0122	TCAGCGTTAG	T	AGATACTTAC
NC_016810.1	142886	+	24	45	6	5	18.21	2.26	0.00322	0.02308	ID=gene123;Name=ftsI;gbkey=Gene;gene=ftsI;locus_tag=SL1344_0122	TTGGGCTAGG	A	AAGGCGACCA
NC_016810.1	142897	+	362	400	5	4	171.78	6.01	0	0	ID=gene123;Name=ftsI;gbkey=Gene;gene=ftsI;locus_tag=SL1344_0122	AAGGCGACCA	A	TTTGGGGTTG
NC_016810.1	142898	+	66	72	13	11	37.35	2.17	8e-05	0.00128	ID=gene123;Name=ftsI;gbkey=Gene;gene=ftsI;locus_tag=SL1344_0122	AGGCGACCAA	T	TTGGGGTTGG
NC_016810.1	142925	+	67	82	5	3	35.23	3.83	0	0	ID=gene123;Name=ftsI;gbkey=Gene;gene=ftsI;locus_tag=SL1344_0122	AACGCAGTGG	C	TTATATCCTC
NC_016810.1	142940	+	25	38	2	1	14.72	3.9	0.00015	0.00216	ID=gene123;Name=ftsI;gbkey=Gene;gene=ftsI;locus_tag=SL1344_0122	ATCCTCAAAA	A	CAACGGTGGT
NC_016810.1	142975	+	197	234	0	0	95.36	9.48	0	1e-05	ID=gene123;Name=ftsI;gbkey=Gene;gene=ftsI;locus_tag=SL1344_0122	GCCACCTTCT	C	TTTCGGCTAC
NC_016810.1	142976	+	83	99	2	2	41.48	5.05	0	0	ID=gene123;Name=ftsI;gbkey=Gene;gene=ftsI;locus_tag=SL1344_0122	CCACCTTCTC	T	TTCGGCTACG
NC_016810.1	142991	+	21	11	1	0	7.49	4.29	0.00404	0.02708	ID=gene123;Name=ftsI;gbkey=Gene;gene=ftsI;locus_tag=SL1344_0122	GCTACGGGCT	A	ATGGTAACGC
NC_016810.1	143023	+	49	5	0	1	12.76	4.99	0.00064	0.0069	ID=gene123;Name=ftsI;gbkey=Gene;gene=ftsI;locus_tag=SL1344_0122	GCGCGAGTCT	A	TGCAACCATC
NC_016810.1	143072	+	74	51	0	0	28.06	7.93	6e-05	0.00101	ID=gene123;Name=ftsI;gbkey=Gene;gene=ftsI;locus_tag=SL1344_0122	CGATTACCAA	A	GTTGATCCGC
NC_016810.1	143074	+	57	22	1	2	18.79	4.24	3e-05	0.00061	ID=gene123;Name=ftsI;gbkey=Gene;gene=ftsI;locus_tag=SL1344_0122	ATTACCAAAG	T	TGATCCGCCT
NC_016810.1	143102	+	25	23	2	0	11.24	4.05	0.00071	0.00743	ID=gene123;Name=ftsI;gbkey=Gene;gene=ftsI;locus_tag=SL1344_0122	GCGAACGCAT	C	TTCCCTGAAT
NC_016810.1	143103	+	16	8	0	0	5.42	5.82	0.00882	0.046	ID=gene123;Name=ftsI;gbkey=Gene;gene=ftsI;locus_tag=SL1344_0122	CGAACGCATC	T	TCCCTGAATC
NC_016810.1	143185	+	45	42	0	1	19.7	5.68	2e-05	0.00032	ID=gene123;Name=ftsI;gbkey=Gene;gene=ftsI;locus_tag=SL1344_0122	AAGGCAGCGA	T	TAAAGGCTAC
NC_016810.1	143258	+	59	29	0	1	20.19	5.7	2e-05	0.00035	ID=gene123;Name=ftsI;gbkey=Gene;gene=ftsI;locus_tag=SL1344_0122	ACATCAACAA	A	TACATTGCTT
NC_016810.1	143260	+	24	29	0	0	11.75	6.83	0.0011	0.01043	ID=gene123;Name=ftsI;gbkey=Gene;gene=ftsI;locus_tag=SL1344_0122	ATCAACAAAT	A	CATTGCTTAC
NC_016810.1	143262	+	194	138	1	2	75.33	6.29	0	0	ID=gene123;Name=ftsI;gbkey=Gene;gene=ftsI;locus_tag=SL1344_0122	CAACAAATAC	A	TTGCTTACAC
NC_016810.1	143263	+	43	26	1	1	16.09	4.57	5e-05	0.00092	ID=gene123;Name=ftsI;gbkey=Gene;gene=ftsI;locus_tag=SL1344_0122	AACAAATACA	T	TGCTTACACC
NC_016810.1	143266	+	37	68	0	3	23.95	4.6	0	5e-05	ID=gene123;Name=ftsI;gbkey=Gene;gene=ftsI;locus_tag=SL1344_0122	AAATACATTG	C	TTACACCGCA
NC_016810.1	143317	+	18	20	0	1	8.74	4.49	0.00182	0.01521	ID=gene123;Name=ftsI;gbkey=Gene;gene=ftsI;locus_tag=SL1344_0122	GCGCTGGTGG	T	TGTCATCAAC
NC_016810.1	143345	+	87	158	0	0	53.84	8.75	0	0.0001	ID=gene123;Name=ftsI;gbkey=Gene;gene=ftsI;locus_tag=SL1344_0122	AGGCGGGTAA	A	TACTACGGCG
NC_016810.1	143347	+	45	75	0	0	26.42	7.85	8e-05	0.00121	ID=gene123;Name=ftsI;gbkey=Gene;gene=ftsI;locus_tag=SL1344_0122	GCGGGTAAAT	A	CTACGGCGGC
NC_016810.1	143348	+	53	94	4	6	35.15	3.47	0	1e-05	ID=gene123;Name=ftsI;gbkey=Gene;gene=ftsI;locus_tag=SL1344_0122	CGGGTAAATA	C	TACGGCGGCG
NC_016810.1	143449	+	25	51	3	1	17.75	3.79	6e-05	0.00104	ID=gene123;Name=ftsI;gbkey=Gene;gene=ftsI;locus_tag=SL1344_0122	GGCGAAAAAA	A	TGAATTCGTA
NC_016810.1	143453	+	328	444	5	6	173.81	5.74	0	0	ID=gene123;Name=ftsI;gbkey=Gene;gene=ftsI;locus_tag=SL1344_0122	AAAAAAATGA	A	TTCGTAATTA
NC_016810.1	143460	+	131	100	9	9	56.78	3.33	0	0	ID=gene123;Name=ftsI;gbkey=Gene;gene=ftsI;locus_tag=SL1344_0122	TGAATTCGTA	A	TTAATCAAGG
NC_016810.1	143461	+	56	46	10	8	27.82	2.15	0.00059	0.00649	ID=gene123;Name=ftsI;gbkey=Gene;gene=ftsI;locus_tag=SL1344_0122	GAATTCGTAA	T	TAATCAAGGC
NC_016810.1	143464	+	19	20	2	1	9.5	3.23	0.00397	0.02685	ID=gene123;Name=ftsI;gbkey=Gene;gene=ftsI;locus_tag=SL1344_0122	TTCGTAATTA	A	TCAAGGCGAG
NC_016810.1	143506	+	27	11	0	1	8.68	4.47	0.00222	0.01769	ID=gene124;Name=murE;gbkey=Gene;gene=murE;locus_tag=SL1344_0123	TTTGCGCGAC	C	TTCTTGCTCC
NC_016810.1	143759	+	89	64	1	0	34.58	6.49	0	1e-05	ID=gene124;Name=murE;gbkey=Gene;gene=murE;locus_tag=SL1344_0123	CTCAATGAGC	G	TTTATCTGCG
NC_016810.1	143760	+	58	58	0	2	26.42	5.29	0	2e-05	ID=gene124;Name=murE;gbkey=Gene;gene=murE;locus_tag=SL1344_0123	TCAATGAGCG	T	TTATCTGCGC
NC_016810.1	143761	+	14	9	0	0	5.17	5.77	0.00973	0.04881	ID=gene124;Name=murE;gbkey=Gene;gene=murE;locus_tag=SL1344_0123	CAATGAGCGT	T	TATCTGCGCT
NC_016810.1	143782	+	30	41	1	1	16.26	4.59	4e-05	0.00073	ID=gene124;Name=murE;gbkey=Gene;gene=murE;locus_tag=SL1344_0123	GGCGGGCCGC	T	TTTACCATGA
NC_016810.1	143804	+	23	14	0	1	8.62	4.47	0.00208	0.01683	ID=gene124;Name=murE;gbkey=Gene;gene=murE;locus_tag=SL1344_0123	CCATCTGAAA	A	CATGCGTCTG
NC_016810.1	143806	+	43	37	1	2	18.73	4.25	2e-05	0.00033	ID=gene124;Name=murE;gbkey=Gene;gene=murE;locus_tag=SL1344_0123	ATCTGAAAAC	A	TGCGTCTGGT
NC_016810.1	143972	+	22	14	1	0	8.36	4.45	0.00233	0.01826	ID=gene124;Name=murE;gbkey=Gene;gene=murE;locus_tag=SL1344_0123	TCCGCTGTGG	A	TGTTCAGCAT
NC_016810.1	144030	+	30	36	0	0	14.63	7.11	0.00056	0.00618	ID=gene124;Name=murE;gbkey=Gene;gene=murE;locus_tag=SL1344_0123	GCGCGATGGA	A	GTCTCTTCTC
NC_016810.1	144032	+	16	12	0	0	6.27	6.02	0.00609	0.03591	ID=gene124;Name=murE;gbkey=Gene;gene=murE;locus_tag=SL1344_0123	GCGATGGAAG	T	CTCTTCTCAC
NC_016810.1	144033	+	100	78	5	6	42.94	3.64	0	0	ID=gene124;Name=murE;gbkey=Gene;gene=murE;locus_tag=SL1344_0123	CGATGGAAGT	C	TCTTCTCACG
NC_016810.1	144035	+	88	61	1	1	34	5.66	0	0	ID=gene124;Name=murE;gbkey=Gene;gene=murE;locus_tag=SL1344_0123	ATGGAAGTCT	C	TTCTCACGGC
NC_016810.1	144036	+	33	32	3	5	16.75	2.62	0.00127	0.01169	ID=gene124;Name=murE;gbkey=Gene;gene=murE;locus_tag=SL1344_0123	TGGAAGTCTC	T	TCTCACGGCC
NC_016810.1	144038	+	9	15	0	0	5.28	5.8	0.00917	0.04696	ID=gene124;Name=murE;gbkey=Gene;gene=murE;locus_tag=SL1344_0123	GAAGTCTCTT	C	TCACGGCCTG
NC_016810.1	144069	+	52	55	1	1	24.35	5.18	0	3e-05	ID=gene124;Name=murE;gbkey=Gene;gene=murE;locus_tag=SL1344_0123	GCGTGGCGGC	G	TTGAAATTTG
NC_016810.1	144075	+	37	42	0	1	17.83	5.54	3e-05	0.00056	ID=gene124;Name=murE;gbkey=Gene;gene=murE;locus_tag=SL1344_0123	CGGCGTTGAA	A	TTTGCCGCCT
NC_016810.1	144092	+	33	14	1	0	10.92	4.83	0.00069	0.00731	ID=gene124;Name=murE;gbkey=Gene;gene=murE;locus_tag=SL1344_0123	GCCTCCGTGT	T	TACTAATTTG
NC_016810.1	144098	+	134	114	0	0	55.42	8.79	0	9e-05	ID=gene124;Name=murE;gbkey=Gene;gene=murE;locus_tag=SL1344_0123	GTGTTTACTA	A	TTTGAGCCGC
NC_016810.1	144099	+	55	43	0	0	21.94	7.62	0.00015	0.00211	ID=gene124;Name=murE;gbkey=Gene;gene=murE;locus_tag=SL1344_0123	TGTTTACTAA	T	TTGAGCCGCG
NC_016810.1	144160	+	28	27	1	0	12.52	5.05	0.00026	0.00339	ID=gene124;Name=murE;gbkey=Gene;gene=murE;locus_tag=SL1344_0123	GGCAAAATGG	A	TGCTTTATTC
NC_016810.1	144167	+	25	15	0	0	9.01	6.48	0.00241	0.0187	ID=gene124;Name=murE;gbkey=Gene;gene=murE;locus_tag=SL1344_0123	TGGATGCTTT	A	TTCCACCCAC
NC_016810.1	144245	+	15	29	0	1	9.95	4.68	0.001	0.00969	ID=gene124;Name=murE;gbkey=Gene;gene=murE;locus_tag=SL1344_0123	TCGCTACCCG	A	TGCGGTCGCG
NC_016810.1	144272	+	17	11	1	0	6.56	4.09	0.00694	0.03912	ID=gene124;Name=murE;gbkey=Gene;gene=murE;locus_tag=SL1344_0123	ATGGAAGGGC	A	TATCAACCCT
NC_016810.1	144301	+	10	19	0	0	6.37	6.04	0.00588	0.03511	ID=gene124;Name=murE;gbkey=Gene;gene=murE;locus_tag=SL1344_0123	CGGTCGTTGG	C	TGAAAGCGGA
NC_016810.1	144376	+	30	10	0	0	9.11	6.48	0.00247	0.01905	ID=gene124;Name=murE;gbkey=Gene;gene=murE;locus_tag=SL1344_0123	TGAAGGCGAA	A	TCGAAAGCCG
NC_016810.1	144464	+	74	42	1	2	27	4.79	0	2e-05	ID=gene124;Name=murE;gbkey=Gene;gene=murE;locus_tag=SL1344_0123	CCGTTAACGG	A	TTTGCTGAAA
NC_016810.1	144486	+	33	24	0	0	12.55	6.91	0.00091	0.00904	ID=gene124;Name=murE;gbkey=Gene;gene=murE;locus_tag=SL1344_0123	CCGCCGCGCG	T	TTGCAGCCGG
NC_016810.1	144487	+	18	13	0	0	6.95	6.15	0.00472	0.03014	ID=gene124;Name=murE;gbkey=Gene;gene=murE;locus_tag=SL1344_0123	CGCCGCGCGT	T	TGCAGCCGGT
NC_016810.1	144551	+	11	16	0	1	6.26	3.99	0.0085	0.04476	ID=gene124;Name=murE;gbkey=Gene;gene=murE;locus_tag=SL1344_0123	GTGGTGGTGG	A	TTACGCGCAC
NC_016810.1	144605	+	15	12	0	0	6.04	5.97	0.00666	0.03823	ID=gene124;Name=murE;gbkey=Gene;gene=murE;locus_tag=SL1344_0123	GCGCGTCTGC	A	TTGCGCCGGA
NC_016810.1	144693	+	83	78	1	1	36.46	5.77	0	0	ID=gene124;Name=murE;gbkey=Gene;gene=murE;locus_tag=SL1344_0123	TTGCCGAAGA	A	TTCGCGGATA
NC_016810.1	144761	+	15	27	0	1	9.53	4.62	0.00123	0.0114	ID=gene124;Name=murE;gbkey=Gene;gene=murE;locus_tag=SL1344_0123	ATTATCAACG	A	TATTCTGGCC
NC_016810.1	144799	+	18	18	1	0	8.28	4.44	0.00231	0.01812	ID=gene124;Name=murE;gbkey=Gene;gene=murE;locus_tag=SL1344_0123	GCAGGTCAGG	G	TAATGGAAGG
NC_016810.1	144851	+	48	75	1	1	27.46	5.36	0	1e-05	ID=gene124;Name=murE;gbkey=Gene;gene=murE;locus_tag=SL1344_0123	CAGGCAAAAG	A	CAATGACGTC
NC_016810.1	144898	+	16	15	1	0	7.18	4.23	0.0045	0.02922	ID=gene124;Name=murE;gbkey=Gene;gene=murE;locus_tag=SL1344_0123	GGATTACCAG	A	TTGTCGGCAC
NC_016810.1	145180	+	9	19	0	0	6.13	5.99	0.00648	0.03749	ID=gene125;Name=murF;gbkey=Gene;gene=murF;locus_tag=SL1344_0124	CGTCCTCTGG	A	TATCGATCTC
NC_016810.1	145210	+	26	17	1	0	9.93	4.7	0.00099	0.00962	ID=gene125;Name=murF;gbkey=Gene;gene=murF;locus_tag=SL1344_0124	ATTGTAAAAG	A	CACGCGTCAG
NC_016810.1	145223	+	22	23	0	0	10.01	6.62	0.00175	0.01478	ID=gene125;Name=murF;gbkey=Gene;gene=murF;locus_tag=SL1344_0124	CGCGTCAGGC	A	TTTGGCCAAC
NC_016810.1	145326	+	33	32	0	1	14.78	5.27	0.0001	0.00152	ID=gene125;Name=murF;gbkey=Gene;gene=murF;locus_tag=SL1344_0124	GACCGCCGCG	A	TTCTTAGCCA
NC_016810.1	145327	+	25	34	0	2	13.64	4.3	0.00019	0.00261	ID=gene125;Name=murF;gbkey=Gene;gene=murF;locus_tag=SL1344_0124	ACCGCCGCGA	T	TCTTAGCCAG
NC_016810.1	145372	+	17	21	0	0	8.42	6.4	0.00282	0.02099	ID=gene125;Name=murF;gbkey=Gene;gene=murF;locus_tag=SL1344_0124	GGCAATTTTA	A	CAACGACATC
NC_016810.1	145418	+	12	16	0	0	6.19	6.01	0.00623	0.03639	ID=gene125;Name=murF;gbkey=Gene;gene=murF;locus_tag=SL1344_0124	TAAACCATGA	T	TATGACTATG
NC_016810.1	145538	+	14	10	0	0	5.38	5.82	0.00882	0.046	ID=gene125;Name=murF;gbkey=Gene;gene=murF;locus_tag=SL1344_0124	ATCTGGAAGG	C	TTCGGCTCGT
NC_016810.1	145653	+	32	29	1	5	15.35	2.91	0.00114	0.01072	ID=gene125;Name=murF;gbkey=Gene;gene=murF;locus_tag=SL1344_0124	CTGGCAAAGC	A	TTATTGGCGA
NC_016810.1	145748	+	124	95	2	4	50.76	4.78	0	0	ID=gene125;Name=murF;gbkey=Gene;gene=murF;locus_tag=SL1344_0124	ACGGTACCGA	A	TTTACCCTGC
NC_016810.1	145812	+	15	22	1	1	8.73	3.65	0.00322	0.02309	ID=gene125;Name=murF;gbkey=Gene;gene=murF;locus_tag=SL1344_0124	GCGGCACAAT	A	TTGCCAACGC
NC_016810.1	145923	+	34	29	0	0	14.08	7.06	0.00064	0.00685	ID=gene125;Name=murF;gbkey=Gene;gene=murF;locus_tag=SL1344_0124	TCTGTTCCCG	A	TTCAGCTAAG
NC_016810.1	145924	+	58	52	3	0	25.34	4.73	0	2e-05	ID=gene125;Name=murF;gbkey=Gene;gene=murF;locus_tag=SL1344_0124	CTGTTCCCGA	T	TCAGCTAAGT
NC_016810.1	145929	+	31	16	1	1	11.17	4.02	0.00082	0.0083	ID=gene125;Name=murF;gbkey=Gene;gene=murF;locus_tag=SL1344_0124	CCCGATTCAG	C	TAAGTGAAAA
NC_016810.1	145954	+	15	11	1	0	6.09	3.99	0.00928	0.04732	ID=gene125;Name=murF;gbkey=Gene;gene=murF;locus_tag=SL1344_0124	CTGGTACTGG	A	TGACGCTTAT
NC_016810.1	145979	+	27	34	0	2	14.1	4.36	0.00015	0.00209	ID=gene125;Name=murF;gbkey=Gene;gene=murF;locus_tag=SL1344_0124	CCAACGTTGG	T	TCGATGACCG
NC_016810.1	146115	+	32	55	1	1	19.7	4.87	1e-05	0.0002	ID=gene125;Name=murF;gbkey=Gene;gene=murF;locus_tag=SL1344_0124	AGCGGCGGGT	A	TTGATCGCGT
NC_016810.1	146138	+	15	16	0	0	6.89	6.14	0.00477	0.03031	ID=gene125;Name=murF;gbkey=Gene;gene=murF;locus_tag=SL1344_0124	TAAGCACCGG	A	AAACTCAGTC
NC_016810.1	146251	+	13	29	3	0	9.98	3.32	0.00391	0.02653	ID=gene125;Name=murF;gbkey=Gene;gene=murF;locus_tag=SL1344_0124	ATGATGACTA	T	TTTAGTGAAA
NC_016810.1	146315	+	21	41	2	5	15.61	2.71	0.00184	0.0154	ID=gene125;Name=murF;gbkey=Gene;gene=murF;locus_tag=SL1344_0124	AGGAGAAAGG	T	TCATGTTAGT
NC_016810.1	146408	+	23	12	1	0	8.17	4.41	0.00272	0.02048	ID=gene126;Name=mraY;gbkey=Gene;gene=mraY;locus_tag=SL1344_0125	CGTCAGCCTG	T	TGACCGCGCT
NC_016810.1	146459	+	6	19	0	0	5.44	5.82	0.00886	0.04608	ID=gene126;Name=mraY;gbkey=Gene;gene=mraY;locus_tag=SL1344_0125	GATCGCTCGT	C	TGCAAAAACT
NC_016810.1	146506	+	15	11	0	0	5.83	5.92	0.00729	0.04059	ID=gene126;Name=mraY;gbkey=Gene;gene=mraY;locus_tag=SL1344_0125	ATGGCCCGGA	A	TCGCACTTCA
NC_016810.1	146629	+	78	37	3	11	30.06	2.66	0.00018	0.00251	ID=gene126;Name=mraY;gbkey=Gene;gene=mraY;locus_tag=SL1344_0125	TGCTGGTGGT	A	TTGATCGGCT
NC_016810.1	146638	+	38	50	1	1	20.03	4.9	1e-05	0.00016	ID=gene126;Name=mraY;gbkey=Gene;gene=mraY;locus_tag=SL1344_0125	TATTGATCGG	C	TACGGCATTA
NC_016810.1	146653	+	50	53	0	4	24.08	4.21	0	6e-05	ID=gene126;Name=mraY;gbkey=Gene;gene=mraY;locus_tag=SL1344_0125	GCATTATCGG	T	TTTGTCGATG
NC_016810.1	146688	+	43	56	1	1	22.47	5.07	0	6e-05	ID=gene126;Name=mraY;gbkey=Gene;gene=mraY;locus_tag=SL1344_0125	GTGCGGAAAG	A	TACCAAAGGG
NC_016810.1	146719	+	55	42	8	8	26.2	2.25	0.00056	0.0062	ID=gene126;Name=mraY;gbkey=Gene;gene=mraY;locus_tag=SL1344_0125	GCTGGAAATA	T	TTCTGGATGT
NC_016810.1	146726	+	18	5	0	0	5.25	5.76	0.00994	0.04936	ID=gene126;Name=mraY;gbkey=Gene;gene=mraY;locus_tag=SL1344_0125	ATATTTCTGG	A	TGTCGGTTAT
NC_016810.1	146733	+	36	51	1	0	19.48	5.68	2e-05	0.00035	ID=gene126;Name=mraY;gbkey=Gene;gene=mraY;locus_tag=SL1344_0125	TGGATGTCGG	T	TATCGCGCTC
NC_016810.1	146859	+	38	30	1	0	15.48	5.35	8e-05	0.00124	ID=gene126;Name=mraY;gbkey=Gene;gene=mraY;locus_tag=SL1344_0125	CTGCTGTCCT	A	CTTTGTCATC
NC_016810.1	146860	+	177	99	1	1	62.34	6.53	0	0	ID=gene126;Name=mraY;gbkey=Gene;gene=mraY;locus_tag=SL1344_0125	TGCTGTCCTA	C	TTTGTCATCG
NC_016810.1	146861	+	34	16	2	3	12.73	2.91	0.00285	0.02116	ID=gene126;Name=mraY;gbkey=Gene;gene=mraY;locus_tag=SL1344_0125	GCTGTCCTAC	T	TTGTCATCGT
NC_016810.1	146979	+	44	36	0	0	17.89	7.36	0.00029	0.00372	ID=gene126;Name=mraY;gbkey=Gene;gene=mraY;locus_tag=SL1344_0125	GCGACCGGGA	A	CATGAACTTC
NC_016810.1	146985	+	25	25	1	0	11.4	4.91	0.00044	0.00515	ID=gene126;Name=mraY;gbkey=Gene;gene=mraY;locus_tag=SL1344_0125	GGGAACATGA	A	CTTCGCCAAT
NC_016810.1	146986	+	16	20	2	0	8.5	3.63	0.00398	0.02689	ID=gene126;Name=mraY;gbkey=Gene;gene=mraY;locus_tag=SL1344_0125	GGAACATGAA	C	TTCGCCAATT
NC_016810.1	147012	+	21	45	0	2	15.04	4.45	0.00011	0.00165	ID=gene126;Name=mraY;gbkey=Gene;gene=mraY;locus_tag=SL1344_0125	CATATTCCGT	A	TTTACGCCAT
NC_016810.1	147053	+	30	29	1	3	14.3	3.42	0.00042	0.0049	ID=gene126;Name=mraY;gbkey=Gene;gene=mraY;locus_tag=SL1344_0125	CTGTACGGCG	A	TTGTCGGCGC
NC_016810.1	147073	+	11	35	2	0	10.53	3.95	0.00149	0.01315	ID=gene126;Name=mraY;gbkey=Gene;gene=mraY;locus_tag=SL1344_0125	CGGGATTAGG	A	TTCTTGTGGT
NC_016810.1	147105	+	17	37	0	2	12.41	4.16	0.00045	0.00523	ID=gene126;Name=mraY;gbkey=Gene;gene=mraY;locus_tag=SL1344_0125	CCGGCGCAGG	T	TTTTATGGGC
NC_016810.1	147106	+	73	62	2	1	30.99	5.01	0	0	ID=gene126;Name=mraY;gbkey=Gene;gene=mraY;locus_tag=SL1344_0125	CGGCGCAGGT	T	TTTATGGGCG
NC_016810.1	147124	+	36	31	0	1	15.26	5.31	8e-05	0.00131	ID=gene126;Name=mraY;gbkey=Gene;gene=mraY;locus_tag=SL1344_0125	GCGATGTCGG	A	TCGCTGGCGT
NC_016810.1	147178	+	229	186	2	7	95.19	5.13	0	0	ID=gene126;Name=mraY;gbkey=Gene;gene=mraY;locus_tag=SL1344_0125	TGCGTCAGGA	A	TTTCTGCTGG
NC_016810.1	147179	+	20	30	4	4	13.27	2.24	0.00961	0.04852	ID=gene126;Name=mraY;gbkey=Gene;gene=mraY;locus_tag=SL1344_0125	GCGTCAGGAA	T	TTCTGCTGGT
NC_016810.1	147182	+	24	26	1	0	11.38	4.91	0.00045	0.00518	ID=gene126;Name=mraY;gbkey=Gene;gene=mraY;locus_tag=SL1344_0125	TCAGGAATTT	C	TGCTGGTGAT
NC_016810.1	147304	+	30	39	1	1	15.83	4.55	5e-05	0.00087	ID=gene126;Name=mraY;gbkey=Gene;gene=mraY;locus_tag=SL1344_0125	ACCACTATGA	A	CTGAAAGGCT
NC_016810.1	147313	+	50	56	0	4	24.72	4.25	0	4e-05	ID=gene126;Name=mraY;gbkey=Gene;gene=mraY;locus_tag=SL1344_0125	AACTGAAAGG	C	TGGCCGGAAC
NC_016810.1	147351	+	24	23	0	0	10.47	6.68	0.00154	0.01346	ID=gene126;Name=mraY;gbkey=Gene;gene=mraY;locus_tag=SL1344_0125	TTCTGGATTA	T	TTCGCTGATG
NC_016810.1	147509	+	247	153	0	0	90	9.4	0	1e-05	ID=gene127;Name=murD;gbkey=Gene;gene=murD;locus_tag=SL1344_0126	CGGGTGATGG	A	TACTCGCGTG
NC_016810.1	147536	+	18	7	0	0	5.68	5.87	0.00807	0.0432	ID=gene127;Name=murD;gbkey=Gene;gene=murD;locus_tag=SL1344_0126	CCGGGTCTGG	A	TAAGCTGCCG
NC_016810.1	147697	+	21	8	0	0	6.59	6.07	0.00564	0.03404	ID=gene127;Name=murD;gbkey=Gene;gene=murD;locus_tag=SL1344_0126	TATCGAACTG	T	TTTGCCGCGA
NC_016810.1	147861	+	14	14	0	0	6.23	6.01	0.00614	0.03603	ID=gene127;Name=murD;gbkey=Gene;gene=murD;locus_tag=SL1344_0126	CCGATCGCGA	A	TTGTACGTGC
NC_016810.1	147909	+	58	77	6	4	32.63	3.37	0	1e-05	ID=gene127;Name=murD;gbkey=Gene;gene=murD;locus_tag=SL1344_0126	CTACCTCAAG	T	TTGCAAGCGG
NC_016810.1	147951	+	32	16	0	1	11.14	4.84	0.0006	0.0065	ID=gene127;Name=murD;gbkey=Gene;gene=murD;locus_tag=SL1344_0126	TCACTGAAGA	T	CATATGGACC
NC_016810.1	148092	+	37	23	0	1	13.79	5.16	0.00017	0.00233	ID=gene127;Name=murD;gbkey=Gene;gene=murD;locus_tag=SL1344_0126	GCTGCGTTAG	C	TTTGGCGTCA
NC_016810.1	148093	+	61	53	12	9	31.29	2.1	0.00041	0.00489	ID=gene127;Name=murD;gbkey=Gene;gene=murD;locus_tag=SL1344_0126	CTGCGTTAGC	T	TTGGCGTCAA
NC_016810.1	148105	+	29	23	1	0	11.69	4.94	0.0004	0.00476	ID=gene127;Name=murD;gbkey=Gene;gene=murD;locus_tag=SL1344_0126	TGGCGTCAAT	A	TGGGCGATTA
NC_016810.1	148113	+	86	38	3	1	29.18	4.53	0	1e-05	ID=gene127;Name=murD;gbkey=Gene;gene=murD;locus_tag=SL1344_0126	ATATGGGCGA	T	TATCACCTTA
NC_016810.1	148115	+	23	24	0	0	10.45	6.68	0.00154	0.01348	ID=gene127;Name=murD;gbkey=Gene;gene=murD;locus_tag=SL1344_0126	ATGGGCGATT	A	TCACCTTAAT
NC_016810.1	148116	+	29	39	0	1	15.34	5.32	8e-05	0.00127	ID=gene127;Name=murD;gbkey=Gene;gene=murD;locus_tag=SL1344_0126	TGGGCGATTA	T	CACCTTAATC
NC_016810.1	148154	+	11	20	2	0	7.34	3.4	0.00922	0.04709	ID=gene127;Name=murD;gbkey=Gene;gene=murD;locus_tag=SL1344_0126	TGGCTGCGAG	T	CAAAGGCGAG
NC_016810.1	148211	+	223	159	2	1	86.51	6.5	0	0	ID=gene127;Name=murD;gbkey=Gene;gene=murD;locus_tag=SL1344_0126	CAGCATAACT	A	TACCAATGCG
NC_016810.1	148212	+	19	19	1	1	9.02	3.7	0.00261	0.01984	ID=gene127;Name=murD;gbkey=Gene;gene=murD;locus_tag=SL1344_0126	AGCATAACTA	T	ACCAATGCGT
NC_016810.1	148213	+	14	16	0	0	6.66	6.1	0.0052	0.03213	ID=gene127;Name=murD;gbkey=Gene;gene=murD;locus_tag=SL1344_0126	GCATAACTAT	A	CCAATGCGTT
NC_016810.1	148217	+	115	166	6	4	64.82	4.42	0	0	ID=gene127;Name=murD;gbkey=Gene;gene=murD;locus_tag=SL1344_0126	AACTATACCA	A	TGCGTTAGCG
NC_016810.1	148221	+	324	454	4	1	173.27	6.83	0	0	ID=gene127;Name=murD;gbkey=Gene;gene=murD;locus_tag=SL1344_0126	ATACCAATGC	G	TTAGCGGCGC
NC_016810.1	148222	+	28	71	2	1	22.44	4.53	0	0.00011	ID=gene127;Name=murD;gbkey=Gene;gene=murD;locus_tag=SL1344_0126	TACCAATGCG	T	TAGCGGCGCT
NC_016810.1	148290	+	61	22	2	1	19.69	4.33	2e-05	0.00044	ID=gene127;Name=murD;gbkey=Gene;gene=murD;locus_tag=SL1344_0126	CGTTGACGAC	A	TTTACCGGTC
NC_016810.1	148505	+	75	21	2	0	22.44	5.05	1e-05	0.0002	ID=gene127;Name=murD;gbkey=Gene;gene=murD;locus_tag=SL1344_0126	ATCCGCCTGT	A	TTGCTTTGGG
NC_016810.1	148560	+	21	13	0	1	7.95	4.35	0.00307	0.02229	ID=gene127;Name=murD;gbkey=Gene;gene=murD;locus_tag=SL1344_0126	AAATCGCCCA	A	CAGACTGAGA
NC_016810.1	148564	+	120	121	8	10	58.72	3.38	0	0	ID=gene127;Name=murD;gbkey=Gene;gene=murD;locus_tag=SL1344_0126	CGCCCAACAG	A	CTGAGACGAT
NC_016810.1	148565	+	379	364	11	13	172.32	4.6	0	0	ID=gene127;Name=murD;gbkey=Gene;gene=murD;locus_tag=SL1344_0126	GCCCAACAGA	C	TGAGACGATG
NC_016810.1	148568	+	24	39	0	2	14.47	4.39	0.00013	0.00188	ID=gene127;Name=murD;gbkey=Gene;gene=murD;locus_tag=SL1344_0126	CAACAGACTG	A	GACGATGGAA
NC_016810.1	148570	+	19	22	2	2	10.22	2.91	0.0051	0.03193	ID=gene127;Name=murD;gbkey=Gene;gene=murD;locus_tag=SL1344_0126	ACAGACTGAG	A	CGATGGAAGA
NC_016810.1	148667	+	70	62	11	8	34.74	2.45	3e-05	0.00054	ID=gene127;Name=murD;gbkey=Gene;gene=murD;locus_tag=SL1344_0126	CAGTTTAAAA	A	TTTTGAGCAA
NC_016810.1	148668	+	90	75	12	11	43.31	2.5	0	9e-05	ID=gene127;Name=murD;gbkey=Gene;gene=murD;locus_tag=SL1344_0126	AGTTTAAAAA	T	TTTGAGCAAC
NC_016810.1	148689	+	136	79	2	1	49.26	5.68	0	0	ID=gene127;Name=murD;gbkey=Gene;gene=murD;locus_tag=SL1344_0126	GGGGCGATGT	C	TTTACCCGTC
NC_016810.1	148710	+	30	23	2	3	13.28	2.98	0.00154	0.01348	ID=gene127;Name=murD;gbkey=Gene;gene=murD;locus_tag=SL1344_0126	TGGCGAAGGA	G	TTAGGTTGAT
NC_016810.1	148711	+	15	25	0	1	9.1	4.55	0.00153	0.01343	ID=gene127;Name=murD;gbkey=Gene;gene=murD;locus_tag=SL1344_0126	GGCGAAGGAG	T	TAGGTTGATG
NC_016810.1	148725	+	12	16	0	0	6.19	6.01	0.00623	0.03639	.	GTTGATGCGT	T	TATCTCTCCC
NC_016810.1	148740	+	15	15	0	0	6.68	6.1	0.00517	0.03205	.	TCTCCCCCGT	C	TGAGAATGCC
NC_016810.1	148985	+	50	48	0	0	21.84	7.62	0.00015	0.00211	ID=gene128;Name=ftsW;gbkey=Gene;gene=ftsW;locus_tag=SL1344_0127	CGCTCTATAT	C	TTCCTGGCAT
NC_016810.1	148994	+	9	33	0	0	9.11	6.48	0.00244	0.01887	ID=gene128;Name=ftsW;gbkey=Gene;gene=ftsW;locus_tag=SL1344_0127	TCTTCCTGGC	A	TTTTGTCTGG
NC_016810.1	149045	+	5	25	0	1	6.77	4.09	0.00778	0.04229	ID=gene128;Name=ftsW;gbkey=Gene;gene=ftsW;locus_tag=SL1344_0127	TCTGGCAAAA	A	TACAGCACGA
NC_016810.1	149154	+	18	5	0	0	5.25	5.76	0.00994	0.04936	ID=gene128;Name=ftsW;gbkey=Gene;gene=ftsW;locus_tag=SL1344_0127	GCCGCTGCGT	A	TTCAGCCTGC
NC_016810.1	149271	+	90	97	1	0	41.62	6.75	0	0	ID=gene128;Name=ftsW;gbkey=Gene;gene=ftsW;locus_tag=SL1344_0127	AATGGGCGTG	A	TTCTGGTGCT
NC_016810.1	149272	+	46	49	3	2	22.5	3.83	1e-05	0.00012	ID=gene128;Name=ftsW;gbkey=Gene;gene=ftsW;locus_tag=SL1344_0127	ATGGGCGTGA	T	TCTGGTGCTG
NC_016810.1	149331	+	26	87	0	2	25.14	5.2	0	6e-05	ID=gene128;Name=ftsW;gbkey=Gene;gene=ftsW;locus_tag=SL1344_0127	GGTCGTACTG	T	TTGTCACCAC
NC_016810.1	149332	+	36	83	1	0	26.29	6.1	0	7e-05	ID=gene128;Name=ftsW;gbkey=Gene;gene=ftsW;locus_tag=SL1344_0127	GTCGTACTGT	T	TGTCACCACG
NC_016810.1	149448	+	338	292	2	0	141.25	7.7	0	0	ID=gene128;Name=ftsW;gbkey=Gene;gene=ftsW;locus_tag=SL1344_0127	ACCGTATCGT	A	TTCGTCGCGT
NC_016810.1	149458	+	16	29	2	1	10.71	3.41	0.00192	0.01581	ID=gene128;Name=ftsW;gbkey=Gene;gene=ftsW;locus_tag=SL1344_0127	ATTCGTCGCG	T	TACTTCGTTC
NC_016810.1	149465	+	16	18	0	0	7.55	6.26	0.00377	0.02576	ID=gene128;Name=ftsW;gbkey=Gene;gene=ftsW;locus_tag=SL1344_0127	GCGTTACTTC	G	TTCTGGAACC
NC_016810.1	149485	+	9	15	0	0	5.28	5.8	0.00917	0.04696	ID=gene128;Name=ftsW;gbkey=Gene;gene=ftsW;locus_tag=SL1344_0127	CCCTGGGAAG	A	TCCGTTCGGC
NC_016810.1	149566	+	43	48	0	1	20.51	5.74	1e-05	0.00025	ID=gene128;Name=ftsW;gbkey=Gene;gene=ftsW;locus_tag=SL1344_0127	GGGCTGGGGA	A	TTCGGTGCAG
NC_016810.1	149584	+	22	17	0	1	9.03	4.54	0.00158	0.01373	ID=gene128;Name=ftsW;gbkey=Gene;gene=ftsW;locus_tag=SL1344_0127	CAGAAACTGG	A	GTATTTGCCG
NC_016810.1	149587	+	40	57	1	0	21.69	5.83	1e-05	0.00019	ID=gene128;Name=ftsW;gbkey=Gene;gene=ftsW;locus_tag=SL1344_0127	AAACTGGAGT	A	TTTGCCGGAG
NC_016810.1	149641	+	9	20	0	1	6.64	4.08	0.00695	0.03919	ID=gene128;Name=ftsW;gbkey=Gene;gene=ftsW;locus_tag=SL1344_0127	GAAGAACTGG	G	TTATATCGGT
NC_016810.1	149675	+	42	55	3	2	22.85	3.85	0	0.0001	ID=gene128;Name=ftsW;gbkey=Gene;gene=ftsW;locus_tag=SL1344_0127	TTTTAATGGT	A	TTCTTCGTCG
NC_016810.1	149736	+	28	33	1	0	13.8	5.19	0.00015	0.00213	ID=gene128;Name=ftsW;gbkey=Gene;gene=ftsW;locus_tag=SL1344_0127	TGACCACCGT	T	TTTCCGGATT
NC_016810.1	149744	+	92	135	0	1	50.41	7.01	0	0	ID=gene128;Name=ftsW;gbkey=Gene;gene=ftsW;locus_tag=SL1344_0127	GTTTTTCCGG	A	TTTTTAGCGT
NC_016810.1	149745	+	44	47	3	1	21.32	4.07	1e-05	0.00014	ID=gene128;Name=ftsW;gbkey=Gene;gene=ftsW;locus_tag=SL1344_0127	TTTTTCCGGA	T	TTTTAGCGTG
NC_016810.1	149755	+	25	36	0	0	13.47	7	0.00073	0.0076	ID=gene128;Name=ftsW;gbkey=Gene;gene=ftsW;locus_tag=SL1344_0127	TTTTTAGCGT	G	TTCTATCGGT
NC_016810.1	149756	+	14	50	0	0	13.89	7.02	0.00072	0.00753	ID=gene128;Name=ftsW;gbkey=Gene;gene=ftsW;locus_tag=SL1344_0127	TTTTAGCGTG	T	TCTATCGGTA
NC_016810.1	149772	+	20	14	2	1	8.45	3.04	0.00858	0.04508	ID=gene128;Name=ftsW;gbkey=Gene;gene=ftsW;locus_tag=SL1344_0127	CGGTATCTGG	T	TTAGTTTCCA
NC_016810.1	149895	+	46	25	4	7	19.14	2.32	0.00277	0.02073	ID=gene128;Name=ftsW;gbkey=Gene;gene=ftsW;locus_tag=SL1344_0127	GGCCATTATG	T	TTTTATTACG
NC_016810.1	149896	+	198	145	7	4	79.93	4.6	0	0	ID=gene128;Name=ftsW;gbkey=Gene;gene=ftsW;locus_tag=SL1344_0127	GCCATTATGT	T	TTTATTACGT
NC_016810.1	149897	+	70	59	0	2	29.42	5.44	0	1e-05	ID=gene128;Name=ftsW;gbkey=Gene;gene=ftsW;locus_tag=SL1344_0127	CCATTATGTT	T	TTATTACGTA
NC_016810.1	149907	+	91	103	4	1	44.43	4.86	0	0	ID=gene128;Name=ftsW;gbkey=Gene;gene=ftsW;locus_tag=SL1344_0127	TTTATTACGT	A	TTGATTATGA
NC_016810.1	149911	+	24	19	3	2	11.01	2.69	0.00624	0.03643	ID=gene128;Name=ftsW;gbkey=Gene;gene=ftsW;locus_tag=SL1344_0127	TTACGTATTG	A	TTATGAAACG
NC_016810.1	149912	+	85	78	8	11	41.72	2.74	0	3e-05	ID=gene128;Name=ftsW;gbkey=Gene;gene=ftsW;locus_tag=SL1344_0127	TACGTATTGA	T	TATGAAACGC
NC_016810.1	149953	+	140	106	1	0	55.38	7.15	0	0	ID=gene128;Name=ftsW;gbkey=Gene;gene=ftsW;locus_tag=SL1344_0127	TTTACACGAG	G	TTCTCGATGA
NC_016810.1	149954	+	98	92	5	9	46.34	3.39	0	0	ID=gene128;Name=ftsW;gbkey=Gene;gene=ftsW;locus_tag=SL1344_0127	TTACACGAGG	T	TCTCGATGAG
NC_016810.1	149981	+	98	72	1	5	39.85	4.4	0	0	ID=gene129;Name=murG;gbkey=Gene;gene=murG;locus_tag=SL1344_0128	ACCGAAGCGG	T	TAATGGTGAT
NC_016810.1	150102	+	10	20	0	1	6.87	4.13	0.00589	0.03511	ID=gene129;Name=murG;gbkey=Gene;gene=murG;locus_tag=SL1344_0128	ATGGAAGCGG	A	TTTAGTGCCG
NC_016810.1	150133	+	18	34	1	1	11.98	4.13	0.00046	0.00531	ID=gene129;Name=murG;gbkey=Gene;gene=murG;locus_tag=SL1344_0128	TCGACATTGA	C	TTTATTCGGA
NC_016810.1	150137	+	16	18	0	0	7.55	6.26	0.00377	0.02576	ID=gene129;Name=murG;gbkey=Gene;gene=murG;locus_tag=SL1344_0128	CATTGACTTT	A	TTCGGATCTC
NC_016810.1	150143	+	16	16	0	1	7.42	4.25	0.00398	0.02687	ID=gene129;Name=murG;gbkey=Gene;gene=murG;locus_tag=SL1344_0128	CTTTATTCGG	A	TCTCCGGTCT
NC_016810.1	150151	+	16	15	1	1	7.47	3.41	0.00751	0.04138	ID=gene129;Name=murG;gbkey=Gene;gene=murG;locus_tag=SL1344_0128	GGATCTCCGG	T	CTACGCGGTA
NC_016810.1	150152	+	11	21	0	0	7.02	6.17	0.0046	0.02959	ID=gene129;Name=murG;gbkey=Gene;gene=murG;locus_tag=SL1344_0128	GATCTCCGGT	C	TACGCGGTAA
NC_016810.1	150239	+	185	133	7	4	74.35	4.49	0	0	ID=gene129;Name=murG;gbkey=Gene;gene=murG;locus_tag=SL1344_0128	CATGAAGCGG	T	TTAAGCCGGA
NC_016810.1	150314	+	16	15	1	1	7.47	3.41	0.00751	0.04138	ID=gene129;Name=murG;gbkey=Gene;gene=murG;locus_tag=SL1344_0128	GTCATTGGGT	A	TTCCGGTCGT
NC_016810.1	150420	+	12	14	0	0	5.77	5.91	0.00741	0.04094	ID=gene129;Name=murG;gbkey=Gene;gene=murG;locus_tag=SL1344_0128	GCGTTTCCGA	A	CGCGGAAGTG
NC_016810.1	150507	+	13	12	0	0	5.58	5.87	0.00805	0.04314	ID=gene129;Name=murG;gbkey=Gene;gene=murG;locus_tag=SL1344_0128	GACGGCCCGA	T	TCGCGTGTTG
NC_016810.1	150594	+	67	78	1	2	33.03	5.1	0	0	ID=gene129;Name=murG;gbkey=Gene;gene=murG;locus_tag=SL1344_0128	GGCGATACGG	T	TACAATCTGG
NC_016810.1	150646	+	24	23	0	1	10.77	4.8	0.00062	0.00667	ID=gene129;Name=murG;gbkey=Gene;gene=murG;locus_tag=SL1344_0128	TAGAGCAGGC	A	TATGCCGGGG
NC_016810.1	150672	+	5	27	0	0	6.9	6.12	0.00522	0.0322	ID=gene129;Name=murG;gbkey=Gene;gene=murG;locus_tag=SL1344_0128	CAACCGCAGC	A	TAAGGTAACG
NC_016810.1	150685	+	133	214	5	13	81.61	3.88	0	0	ID=gene129;Name=murG;gbkey=Gene;gene=murG;locus_tag=SL1344_0128	AGGTAACGGA	A	TTTATCGATG
NC_016810.1	150807	+	63	64	1	1	28.83	5.43	0	1e-05	ID=gene129;Name=murG;gbkey=Gene;gene=murG;locus_tag=SL1344_0128	CCGTTTCAGC	A	TAAAGACAGG
NC_016810.1	150866	+	50	71	1	0	26.99	6.14	0	5e-05	ID=gene129;Name=murG;gbkey=Gene;gene=murG;locus_tag=SL1344_0128	CGCAGCTAAG	A	TTTTTGAGCA
NC_016810.1	150867	+	78	107	12	14	48.21	2.47	0	5e-05	ID=gene129;Name=murG;gbkey=Gene;gene=murG;locus_tag=SL1344_0128	GCAGCTAAGA	T	TTTTGAGCAG
NC_016810.1	150884	+	36	27	1	2	14.97	3.91	0.00014	0.00204	ID=gene129;Name=murG;gbkey=Gene;gene=murG;locus_tag=SL1344_0128	GCAGCCGCAG	T	TTACTGTAGA
NC_016810.1	150885	+	58	52	0	1	24.85	6.01	0	8e-05	ID=gene129;Name=murG;gbkey=Gene;gene=murG;locus_tag=SL1344_0128	CAGCCGCAGT	T	TACTGTAGAG
NC_016810.1	150938	+	22	25	0	0	10.43	6.68	0.00155	0.01352	ID=gene129;Name=murG;gbkey=Gene;gene=murG;locus_tag=SL1344_0128	CGAGGCGTTG	T	TAACCATGGC
NC_016810.1	151022	+	19	4	0	0	5.27	5.76	0.0101	0.04991	ID=gene129;Name=murG;gbkey=Gene;gene=murG;locus_tag=SL1344_0128	GGTTGCCCGG	A	CATAATTTGT
NC_016810.1	151027	+	111	64	1	1	39.99	5.89	0	0	ID=gene129;Name=murG;gbkey=Gene;gene=murG;locus_tag=SL1344_0128	CCCGGACATA	A	TTTGTGGCGG
NC_016810.1	151057	+	143	239	2	2	85.21	6.1	0	0	.	CATCGCAGGG	T	TTTTCTACCC
NC_016810.1	151074	+	18	13	0	0	6.95	6.15	0.00472	0.03014	.	ACCCTCAATA	A	TTTGGGTTGC
NC_016810.1	151131	+	18	16	2	1	8.41	3.03	0.00847	0.04466	.	GGTATTGGAG	T	TAATGGCGTA
NC_016810.1	151150	+	31	45	4	4	19.02	2.85	0.00031	0.00383	ID=gene130;Name=murC;gbkey=Gene;gene=murC;locus_tag=SL1344_0129	TAAAGAATGA	A	TACACAACAA
NC_016810.1	151323	+	32	39	3	3	17.42	3.15	0.0002	0.00273	ID=gene130;Name=murC;gbkey=Gene;gene=murC;locus_tag=SL1344_0129	GACCCAGCAG	T	TGACGAGCCT
NC_016810.1	151345	+	89	75	3	3	38.33	4.37	0	0	ID=gene130;Name=murC;gbkey=Gene;gene=murC;locus_tag=SL1344_0129	GGGGCGACGA	T	TTTCTTTAAC
NC_016810.1	151346	+	90	48	9	10	36.48	2.51	4e-05	0.00069	ID=gene130;Name=murC;gbkey=Gene;gene=murC;locus_tag=SL1344_0129	GGGCGACGAT	T	TTCTTTAACC
NC_016810.1	151367	+	15	15	0	1	6.97	4.16	0.00526	0.03238	ID=gene130;Name=murC;gbkey=Gene;gene=murC;locus_tag=SL1344_0129	ATCGTCCGGA	A	AATGTGCGTG
NC_016810.1	151459	+	32	26	2	0	13.5	4.32	0.0002	0.00268	ID=gene130;Name=murC;gbkey=Gene;gene=murC;locus_tag=SL1344_0129	CGTATTCCGG	T	TATTCGCCGT
NC_016810.1	151563	+	29	22	3	2	12.81	2.94	0.00198	0.01621	ID=gene130;Name=murC;gbkey=Gene;gene=murC;locus_tag=SL1344_0129	GGTGTCCAGT	A	TTTATGCCGA
NC_016810.1	151659	+	28	21	2	1	11.8	3.56	0.00092	0.00912	ID=gene130;Name=murC;gbkey=Gene;gene=murC;locus_tag=SL1344_0129	TCGTTACCTG	A	TTGCCGAGGC
NC_016810.1	151786	+	19	11	0	1	7.05	4.17	0.00534	0.03272	ID=gene130;Name=murC;gbkey=Gene;gene=murC;locus_tag=SL1344_0129	AAGCAGACGT	T	TATTAACTTC
NC_016810.1	151930	+	35	11	3	3	12.16	2.55	0.0094	0.04776	ID=gene130;Name=murC;gbkey=Gene;gene=murC;locus_tag=SL1344_0129	CGCGTAGAAG	A	TTATCAGCAG
NC_016810.1	151931	+	56	68	5	9	31.47	2.76	1e-05	0.00028	ID=gene130;Name=murC;gbkey=Gene;gene=murC;locus_tag=SL1344_0129	GCGTAGAAGA	T	TATCAGCAGA
NC_016810.1	152000	+	15	11	0	0	5.83	5.92	0.00729	0.04059	ID=gene130;Name=murC;gbkey=Gene;gene=murC;locus_tag=SL1344_0129	TGCATGTCAC	G	TTGAATGCGC
NC_016810.1	152001	+	25	18	0	0	9.64	6.57	0.00197	0.01613	ID=gene130;Name=murC;gbkey=Gene;gene=murC;locus_tag=SL1344_0129	GCATGTCACG	T	TGAATGCGCC
NC_016810.1	152005	+	38	22	0	0	13.52	7	0.00074	0.00772	ID=gene130;Name=murC;gbkey=Gene;gene=murC;locus_tag=SL1344_0129	GTCACGTTGA	A	TGCGCCGGGT
NC_016810.1	152105	+	32	28	0	0	13.4	6.99	0.00074	0.00771	ID=gene130;Name=murC;gbkey=Gene;gene=murC;locus_tag=SL1344_0129	CGCTGGAAAG	C	TTCCAGGGGA
NC_016810.1	152106	+	12	30	2	0	9.7	3.83	0.00218	0.01739	ID=gene130;Name=murC;gbkey=Gene;gene=murC;locus_tag=SL1344_0129	GCTGGAAAGC	T	TCCAGGGGAC
NC_016810.1	152215	+	109	80	2	1	43.19	5.5	0	0	ID=gene130;Name=murC;gbkey=Gene;gene=murC;locus_tag=SL1344_0129	CATCATCCGA	C	TGAAGTAGAT
NC_016810.1	152219	+	13	22	0	0	7.7	6.29	0.0036	0.02492	ID=gene130;Name=murC;gbkey=Gene;gene=murC;locus_tag=SL1344_0129	ATCCGACTGA	A	GTAGATGCCA
NC_016810.1	152260	+	12	28	0	0	8.75	6.44	0.00261	0.01989	ID=gene130;Name=murC;gbkey=Gene;gene=murC;locus_tag=SL1344_0129	GGGTGGCCGG	A	TAAAAACCTG
NC_016810.1	152324	+	16	9	0	0	5.64	5.87	0.008	0.04307	ID=gene130;Name=murC;gbkey=Gene;gene=murC;locus_tag=SL1344_0129	TGTATGACGA	T	TTCGCCAATG
NC_016810.1	152523	+	26	43	0	1	15.49	5.33	8e-05	0.00125	ID=gene130;Name=murC;gbkey=Gene;gene=murC;locus_tag=SL1344_0129	TAACGACTTG	A	TATTAGTGCA
NC_016810.1	152570	+	19	40	5	4	15.43	2.31	0.0055	0.03351	ID=gene130;Name=murC;gbkey=Gene;gene=murC;locus_tag=SL1344_0129	CGCGTTACTT	A	TCTGAAATCA
NC_016810.1	152667	+	13	13	0	1	6.08	3.95	0.00948	0.04804	ID=gene131;Name=ddl;gbkey=Gene;gene=ddl;locus_tag=SL1344_0130	AGCGGGACGT	T	TCGTTAAATT
NC_016810.1	152675	+	69	59	1	1	29.16	5.44	0	1e-05	ID=gene131;Name=ddl;gbkey=Gene;gene=ddl;locus_tag=SL1344_0130	GTTTCGTTAA	A	TTCCGGCGCG
NC_016810.1	152716	+	24	20	2	1	10.66	3.41	0.00187	0.01554	ID=gene131;Name=ddl;gbkey=Gene;gene=ddl;locus_tag=SL1344_0130	TGAAGGCGGC	A	TTAATGCGCA
NC_016810.1	152775	+	25	41	4	5	17.07	2.47	0.00198	0.01622	ID=gene131;Name=ddl;gbkey=Gene;gene=ddl;locus_tag=SL1344_0130	AAGCAATGGG	C	TTTCAGAAGG
NC_016810.1	152786	+	264	287	1	3	123.6	6.64	0	0	ID=gene131;Name=ddl;gbkey=Gene;gene=ddl;locus_tag=SL1344_0130	TTTCAGAAGG	T	CTTTATTGCG
NC_016810.1	152787	+	1302	1583	16	7	645.81	6.61	0	0	ID=gene131;Name=ddl;gbkey=Gene;gene=ddl;locus_tag=SL1344_0130	TTCAGAAGGT	C	TTTATTGCGT
NC_016810.1	152788	+	223	265	2	5	110.24	5.71	0	0	ID=gene131;Name=ddl;gbkey=Gene;gene=ddl;locus_tag=SL1344_0130	TCAGAAGGTC	T	TTATTGCGTT
NC_016810.1	152789	+	129	160	1	2	64.89	6.08	0	0	ID=gene131;Name=ddl;gbkey=Gene;gene=ddl;locus_tag=SL1344_0130	CAGAAGGTCT	T	TATTGCGTTG
NC_016810.1	152790	+	75	92	0	1	37.31	6.59	0	1e-05	ID=gene131;Name=ddl;gbkey=Gene;gene=ddl;locus_tag=SL1344_0130	AGAAGGTCTT	T	ATTGCGTTGC
NC_016810.1	152791	+	2182	2554	5	2	1052.63	8.97	0	0	ID=gene131;Name=ddl;gbkey=Gene;gene=ddl;locus_tag=SL1344_0130	GAAGGTCTTT	A	TTGCGTTGCA
NC_016810.1	152792	+	126	141	1	1	59.86	6.48	0	0	ID=gene131;Name=ddl;gbkey=Gene;gene=ddl;locus_tag=SL1344_0130	AAGGTCTTTA	T	TGCGTTGCAT
NC_016810.1	152796	+	148	187	1	2	75.05	6.29	0	0	ID=gene131;Name=ddl;gbkey=Gene;gene=ddl;locus_tag=SL1344_0130	TCTTTATTGC	G	TTGCATGGCC
NC_016810.1	152797	+	51	86	1	0	30.18	6.3	0	3e-05	ID=gene131;Name=ddl;gbkey=Gene;gene=ddl;locus_tag=SL1344_0130	CTTTATTGCG	T	TGCATGGCCG
NC_016810.1	152812	+	26	30	2	0	12.96	4.27	0.00026	0.00332	ID=gene131;Name=ddl;gbkey=Gene;gene=ddl;locus_tag=SL1344_0130	TGGCCGTGGC	G	GTGAAGATGG
NC_016810.1	152814	+	35	41	1	2	17.72	4.17	3e-05	0.0005	ID=gene131;Name=ddl;gbkey=Gene;gene=ddl;locus_tag=SL1344_0130	GCCGTGGCGG	T	GAAGATGGCA
NC_016810.1	152839	+	55	47	3	5	24.61	3.25	1e-05	0.00027	ID=gene131;Name=ddl;gbkey=Gene;gene=ddl;locus_tag=SL1344_0130	ACAGGGAATG	C	TTGAACTGCT
NC_016810.1	152840	+	26	28	1	2	12.86	3.68	0.00046	0.00533	ID=gene131;Name=ddl;gbkey=Gene;gene=ddl;locus_tag=SL1344_0130	CAGGGAATGC	T	TGAACTGCTC
NC_016810.1	152863	+	17	11	1	0	6.56	4.09	0.00694	0.03912	ID=gene131;Name=ddl;gbkey=Gene;gene=ddl;locus_tag=SL1344_0130	CCTGCCTTAT	A	CCGGTAGCGG
NC_016810.1	152868	+	24	25	1	0	11.16	4.88	0.0005	0.00563	ID=gene131;Name=ddl;gbkey=Gene;gene=ddl;locus_tag=SL1344_0130	CTTATACCGG	T	AGCGGCGTGA
NC_016810.1	152977	+	8	42	2	0	11.32	4.05	0.0013	0.01182	ID=gene131;Name=ddl;gbkey=Gene;gene=ddl;locus_tag=SL1344_0130	GCGCGCTGAG	T	TTGAAAAAGG
NC_016810.1	153148	+	27	31	7	4	15.9	2.03	0.0097	0.04881	ID=gene131;Name=ddl;gbkey=Gene;gene=ddl;locus_tag=SL1344_0130	CGAAATACTG	A	TTGAGAAATG
NC_016810.1	153149	+	57	63	19	12	35.22	1.62	0.00322	0.02308	ID=gene131;Name=ddl;gbkey=Gene;gene=ddl;locus_tag=SL1344_0130	GAAATACTGA	T	TGAGAAATGG
NC_016810.1	153174	+	437	223	10	14	155.63	4.43	0	0	ID=gene131;Name=ddl;gbkey=Gene;gene=ddl;locus_tag=SL1344_0130	GCGGTCCGGA	A	TTTACAGTGG
NC_016810.1	153202	+	127	52	5	9	44.58	3.31	0	1e-05	ID=gene131;Name=ddl;gbkey=Gene;gene=ddl;locus_tag=SL1344_0130	TGGCGAAGAA	A	TTTTACCGTC
NC_016810.1	153214	+	31	26	0	1	13.04	5.08	0.00021	0.00286	ID=gene131;Name=ddl;gbkey=Gene;gene=ddl;locus_tag=SL1344_0130	TTTACCGTCA	A	TTCGTATCCA
NC_016810.1	153215	+	17	16	1	0	7.62	4.32	0.00342	0.02414	ID=gene131;Name=ddl;gbkey=Gene;gene=ddl;locus_tag=SL1344_0130	TTACCGTCAA	T	TCGTATCCAA
NC_016810.1	153281	+	62	63	5	3	30.03	3.58	0	2e-05	ID=gene131;Name=ddl;gbkey=Gene;gene=ddl;locus_tag=SL1344_0130	GAGACTCAGT	A	TTTCTGCCCT
NC_016810.1	153282	+	22	19	1	1	9.72	3.81	0.00168	0.01438	ID=gene131;Name=ddl;gbkey=Gene;gene=ddl;locus_tag=SL1344_0130	AGACTCAGTA	T	TTCTGCCCTG
NC_016810.1	153297	+	46	52	2	1	22.58	4.55	0	6e-05	ID=gene131;Name=ddl;gbkey=Gene;gene=ddl;locus_tag=SL1344_0130	GCCCTGCCGG	T	TTAGATGCGT
NC_016810.1	153514	+	220	333	9	6	126.14	4.83	0	0	ID=gene131;Name=ddl;gbkey=Gene;gene=ddl;locus_tag=SL1344_0130	AGTGGTACGA	A	TTCTGGAGTT
NC_016810.1	153534	+	26	20	3	2	11.69	2.79	0.00406	0.02713	ID=gene131;Name=ddl;gbkey=Gene;gene=ddl;locus_tag=SL1344_0130	TGGCGGACTG	A	TATGTCGCAG
NC_016810.1	153555	+	19	57	0	1	16.84	5.44	6e-05	0.00103	ID=gene132;Name=ftsQ;gbkey=Gene;gene=ftsQ;locus_tag=SL1344_0131	GCTGCGCTGA	A	CACGCGAAAC
NC_016810.1	153645	+	36	25	1	0	13.96	5.2	0.00015	0.00213	ID=gene132;Name=ftsQ;gbkey=Gene;gene=ftsQ;locus_tag=SL1344_0131	ACGGTACTGT	G	CACCGTGTTT
NC_016810.1	153652	+	556	464	10	9	233.32	5.39	0	0	ID=gene132;Name=ftsQ;gbkey=Gene;gene=ftsQ;locus_tag=SL1344_0131	TGTGCACCGT	G	TTTGTTAGCG
NC_016810.1	153653	+	123	118	11	15	61.04	2.86	0	0	ID=gene132;Name=ftsQ;gbkey=Gene;gene=ftsQ;locus_tag=SL1344_0131	GTGCACCGTG	T	TTGTTAGCGG
NC_016810.1	153654	+	29	25	0	1	12.36	5	0.00029	0.00367	ID=gene132;Name=ftsQ;gbkey=Gene;gene=ftsQ;locus_tag=SL1344_0131	TGCACCGTGT	T	TGTTAGCGGG
NC_016810.1	153657	+	19	17	3	0	8.83	3.13	0.0074	0.04094	ID=gene132;Name=ftsQ;gbkey=Gene;gene=ftsQ;locus_tag=SL1344_0131	ACCGTGTTTG	T	TAGCGGGTGG
NC_016810.1	153707	+	26	19	2	0	10.62	3.96	0.00108	0.01032	ID=gene132;Name=ftsQ;gbkey=Gene;gene=ftsQ;locus_tag=SL1344_0131	GCGTTTACCG	T	TATCAAAGCT
NC_016810.1	153708	+	43	18	0	0	13.83	7.02	0.00072	0.00751	ID=gene132;Name=ftsQ;gbkey=Gene;gene=ftsQ;locus_tag=SL1344_0131	CGTTTACCGT	T	ATCAAAGCTG
NC_016810.1	153709	+	15	8	0	0	5.19	5.77	0.00973	0.04881	ID=gene132;Name=ftsQ;gbkey=Gene;gene=ftsQ;locus_tag=SL1344_0131	GTTTACCGTT	A	TCAAAGCTGG
NC_016810.1	153753	+	70	39	1	0	24.84	6.02	0	0.0001	ID=gene132;Name=ftsQ;gbkey=Gene;gene=ftsQ;locus_tag=SL1344_0131	ACGCGTAACG	A	TGATATCCGT
NC_016810.1	153754	+	53	27	1	1	18.63	4.78	2e-05	0.00037	ID=gene132;Name=ftsQ;gbkey=Gene;gene=ftsQ;locus_tag=SL1344_0131	CGCGTAACGA	T	GATATCCGTC
NC_016810.1	153756	+	42	26	0	1	15.6	5.34	8e-05	0.00128	ID=gene132;Name=ftsQ;gbkey=Gene;gene=ftsQ;locus_tag=SL1344_0131	CGTAACGATG	A	TATCCGTCAG
NC_016810.1	153757	+	97	53	4	1	35.19	4.5	0	0	ID=gene132;Name=ftsQ;gbkey=Gene;gene=ftsQ;locus_tag=SL1344_0131	GTAACGATGA	T	ATCCGTCAGG
NC_016810.1	153758	+	90	41	2	1	30.48	4.98	0	1e-05	ID=gene132;Name=ftsQ;gbkey=Gene;gene=ftsQ;locus_tag=SL1344_0131	TAACGATGAT	A	TCCGTCAGGC
NC_016810.1	153810	+	147	47	4	1	45.55	4.87	0	0	ID=gene132;Name=ftsQ;gbkey=Gene;gene=ftsQ;locus_tag=SL1344_0131	ATGACGCAGG	A	TGTGAACATT
NC_016810.1	153816	+	437	169	6	1	139.49	5.89	0	1e-05	ID=gene132;Name=ftsQ;gbkey=Gene;gene=ftsQ;locus_tag=SL1344_0131	CAGGATGTGA	A	CATTATTCAG
NC_016810.1	153818	+	81	44	2	8	31.09	3.25	1e-05	0.00016	ID=gene132;Name=ftsQ;gbkey=Gene;gene=ftsQ;locus_tag=SL1344_0131	GGATGTGAAC	A	TTATTCAGAG
NC_016810.1	153851	+	102	21	1	3	29.35	4.49	0	6e-05	ID=gene132;Name=ftsQ;gbkey=Gene;gene=ftsQ;locus_tag=SL1344_0131	TTTGCCGTGG	A	TTAAACAGGC
NC_016810.1	153872	+	27	22	0	1	11.25	4.87	0.00049	0.00561	ID=gene132;Name=ftsQ;gbkey=Gene;gene=ftsQ;locus_tag=SL1344_0131	CAGCGTCAGA	A	AACAGTGGCC
NC_016810.1	153874	+	29	22	2	2	12.54	3.23	0.00117	0.01096	ID=gene132;Name=ftsQ;gbkey=Gene;gene=ftsQ;locus_tag=SL1344_0131	GCGTCAGAAA	A	CAGTGGCCTG
NC_016810.1	153889	+	43	15	1	3	14.34	3.41	0.00079	0.00809	ID=gene132;Name=ftsQ;gbkey=Gene;gene=ftsQ;locus_tag=SL1344_0131	GGCCTGATGA	A	TTGAAGATTC
NC_016810.1	153896	+	21	30	0	1	11.56	4.91	0.00042	0.00495	ID=gene132;Name=ftsQ;gbkey=Gene;gene=ftsQ;locus_tag=SL1344_0131	TGAATTGAAG	A	TTCATCTGGT
NC_016810.1	153897	+	33	40	0	1	16.48	5.43	5e-05	0.00086	ID=gene132;Name=ftsQ;gbkey=Gene;gene=ftsQ;locus_tag=SL1344_0131	GAATTGAAGA	T	TCATCTGGTT
NC_016810.1	153906	+	20	23	1	1	10.1	3.87	0.00129	0.0118	ID=gene132;Name=ftsQ;gbkey=Gene;gene=ftsQ;locus_tag=SL1344_0131	ATTCATCTGG	T	TGAATATGTG
NC_016810.1	153921	+	56	132	0	0	41.1	8.4	1e-05	0.00029	ID=gene132;Name=ftsQ;gbkey=Gene;gene=ftsQ;locus_tag=SL1344_0131	TATGTGCCGA	T	TGCGCGTTGG
NC_016810.1	153933	+	11	14	0	0	5.54	5.86	0.00817	0.04347	ID=gene132;Name=ftsQ;gbkey=Gene;gene=ftsQ;locus_tag=SL1344_0131	GCGCGTTGGA	A	TGATCAACAT
NC_016810.1	153937	+	19	19	2	0	8.99	3.71	0.00289	0.02133	ID=gene132;Name=ftsQ;gbkey=Gene;gene=ftsQ;locus_tag=SL1344_0131	GTTGGAATGA	T	CAACATATGG
NC_016810.1	154001	+	27	44	1	1	16.2	4.58	5e-05	0.00079	ID=gene132;Name=ftsQ;gbkey=Gene;gene=ftsQ;locus_tag=SL1344_0131	CGGCAAACAG	G	TTTTACCCAT
NC_016810.1	154002	+	282	364	11	21	152.12	3.96	0	0	ID=gene132;Name=ftsQ;gbkey=Gene;gene=ftsQ;locus_tag=SL1344_0131	GGCAAACAGG	T	TTTACCCATG
NC_016810.1	154080	+	72	103	2	2	39.77	4.99	0	0	ID=gene132;Name=ftsQ;gbkey=Gene;gene=ftsQ;locus_tag=SL1344_0131	CAGGTGCTGG	C	TAAGGATAAA
NC_016810.1	154086	+	208	142	1	3	79.74	5.99	0	0	ID=gene132;Name=ftsQ;gbkey=Gene;gene=ftsQ;locus_tag=SL1344_0131	CTGGCTAAGG	A	TAAATTCACT
NC_016810.1	154087	+	18	17	0	1	8.1	4.38	0.00264	0.02003	ID=gene132;Name=ftsQ;gbkey=Gene;gene=ftsQ;locus_tag=SL1344_0131	TGGCTAAGGA	T	AAATTCACTC
NC_016810.1	154090	+	366	292	4	0	148.3	6.91	0	0	ID=gene132;Name=ftsQ;gbkey=Gene;gene=ftsQ;locus_tag=SL1344_0131	CTAAGGATAA	A	TTCACTCTAA
NC_016810.1	154091	+	69	47	8	8	30.52	2.51	7e-05	0.0012	ID=gene132;Name=ftsQ;gbkey=Gene;gene=ftsQ;locus_tag=SL1344_0131	TAAGGATAAA	T	TCACTCTAAA
NC_016810.1	154094	+	59	38	6	4	24.57	2.92	6e-05	0.00098	ID=gene132;Name=ftsQ;gbkey=Gene;gene=ftsQ;locus_tag=SL1344_0131	GGATAAATTC	A	CTCTAAAGGA
NC_016810.1	154097	+	29	27	3	6	15.05	2.24	0.00675	0.03845	ID=gene132;Name=ftsQ;gbkey=Gene;gene=ftsQ;locus_tag=SL1344_0131	TAAATTCACT	C	TAAAGGAAGC
NC_016810.1	154098	+	11	23	0	2	8.04	3.49	0.00653	0.03771	ID=gene132;Name=ftsQ;gbkey=Gene;gene=ftsQ;locus_tag=SL1344_0131	AAATTCACTC	T	AAAGGAAGCG
NC_016810.1	154181	+	12	11	0	0	5.13	5.76	0.00979	0.04887	ID=gene132;Name=ftsQ;gbkey=Gene;gene=ftsQ;locus_tag=SL1344_0131	CAGGGGCGAT	A	CGATGAAAAG
NC_016810.1	154193	+	79	73	2	3	35.08	4.49	0	0	ID=gene132;Name=ftsQ;gbkey=Gene;gene=ftsQ;locus_tag=SL1344_0131	GATGAAAAGG	T	TGGCTCGCTT
NC_016810.1	154256	+	140	100	0	6	55.61	4.45	0.00562	0.03394	ID=gene132;Name=ftsQ;gbkey=Gene;gene=ftsQ;locus_tag=SL1344_0131	TGGCAAACGG	A	TTAGCTACGT
NC_016810.1	154270	+	70	31	7	5	26.2	2.72	0.00016	0.00224	ID=gene132;Name=ftsQ;gbkey=Gene;gene=ftsQ;locus_tag=SL1344_0131	GCTACGTTGA	T	TTGCGTTATG
NC_016810.1	154341	+	109	154	11	13	64.85	3.09	0	0	ID=gene132;Name=ftsQ;gbkey=Gene;gene=ftsQ;locus_tag=SL1344_0131	CAGCAACAGA	A	TCAGGCACAG
NC_016810.1	154357	+	215	253	6	5	106.88	5.03	0	0	ID=gene132;Name=ftsQ;gbkey=Gene;gene=ftsQ;locus_tag=SL1344_0131	CACAGGCAGA	A	CAACAATGAT
NC_016810.1	154460	+	18	27	1	2	10.78	3.41	0.00182	0.01526	ID=gene133;Name=ftsA;gbkey=Gene;gene=ftsA;locus_tag=SL1344_0132	GACGGTATGG	T	CAATATCATT
NC_016810.1	154502	+	82	86	5	4	39.87	3.84	0	0	ID=gene133;Name=ftsA;gbkey=Gene;gene=ftsA;locus_tag=SL1344_0132	CGGGGTATGG	A	TAAAGGCGGG
NC_016810.1	154569	+	63	99	1	1	36.27	5.76	0	0	ID=gene133;Name=ftsA;gbkey=Gene;gene=ftsA;locus_tag=SL1344_0132	ACCAGGCGGA	A	TTGATGGCCG
NC_016810.1	154599	+	15	14	0	0	6.47	6.06	0.00561	0.0339	ID=gene133;Name=ftsA;gbkey=Gene;gene=ftsA;locus_tag=SL1344_0132	TCTCCTCGGT	A	TATCTGGCGC
NC_016810.1	154624	+	75	96	5	4	40.36	3.86	0	0	ID=gene133;Name=ftsA;gbkey=Gene;gene=ftsA;locus_tag=SL1344_0132	CGGCAAACAT	A	TTAGCTGTCA
NC_016810.1	154637	+	25	34	1	0	13.05	6.96	0.0008	0.00818	ID=gene133;Name=ftsA;gbkey=Gene;gene=ftsA;locus_tag=SL1344_0132	AGCTGTCAGA	A	TGAAATTGGT
NC_016810.1	154642	+	29	27	3	1	13.58	3.37	0.00059	0.00647	ID=gene133;Name=ftsA;gbkey=Gene;gene=ftsA;locus_tag=SL1344_0132	TCAGAATGAA	A	TTGGTATGGT
NC_016810.1	154843	+	15	13	0	0	6.25	6.02	0.00611	0.03594	ID=gene133;Name=ftsA;gbkey=Gene;gene=ftsA;locus_tag=SL1344_0132	AGTACATTTG	A	TTACCTGCCA
NC_016810.1	154907	+	32	28	3	1	14.49	3.48	0.00034	0.00417	ID=gene133;Name=ftsA;gbkey=Gene;gene=ftsA;locus_tag=SL1344_0132	GGTCTGAAAG	T	TGACCAACTG
NC_016810.1	154915	+	11	12	0	0	5.11	5.76	0.00986	0.04905	ID=gene133;Name=ftsA;gbkey=Gene;gene=ftsA;locus_tag=SL1344_0132	AGTTGACCAA	C	TGATATTTGC
NC_016810.1	154918	+	57	24	3	0	19.16	4.3	3e-05	0.00055	ID=gene133;Name=ftsA;gbkey=Gene;gene=ftsA;locus_tag=SL1344_0132	TGACCAACTG	A	TATTTGCCGG
NC_016810.1	154919	+	26	17	0	1	9.96	4.68	0.00099	0.00964	ID=gene133;Name=ftsA;gbkey=Gene;gene=ftsA;locus_tag=SL1344_0132	GACCAACTGA	T	ATTTGCCGGA
NC_016810.1	154920	+	60	36	0	1	21.91	5.83	1e-05	0.0002	ID=gene133;Name=ftsA;gbkey=Gene;gene=ftsA;locus_tag=SL1344_0132	ACCAACTGAT	A	TTTGCCGGAC
NC_016810.1	154921	+	25	23	0	1	11	4.83	0.00055	0.00611	ID=gene133;Name=ftsA;gbkey=Gene;gene=ftsA;locus_tag=SL1344_0132	CCAACTGATA	T	TTGCCGGACT
NC_016810.1	154922	+	48	15	0	0	14.36	7.05	0.00067	0.00709	ID=gene133;Name=ftsA;gbkey=Gene;gene=ftsA;locus_tag=SL1344_0132	CAACTGATAT	T	TGCCGGACTG
NC_016810.1	154929	+	37	39	0	1	17.2	5.49	4e-05	0.00068	ID=gene133;Name=ftsA;gbkey=Gene;gene=ftsA;locus_tag=SL1344_0132	TATTTGCCGG	A	CTGGCGGCCA
NC_016810.1	154965	+	161	62	2	1	51.46	5.74	0	0	ID=gene133;Name=ftsA;gbkey=Gene;gene=ftsA;locus_tag=SL1344_0132	CGGAAGATGA	A	CGTGAACTGG
NC_016810.1	154980	+	40	43	0	0	18.45	7.4	0.00026	0.00339	ID=gene133;Name=ftsA;gbkey=Gene;gene=ftsA;locus_tag=SL1344_0132	AACTGGGCGT	C	TGTGTCGTGG
NC_016810.1	154983	+	13	15	0	1	6.51	4.05	0.00711	0.03988	ID=gene133;Name=ftsA;gbkey=Gene;gene=ftsA;locus_tag=SL1344_0132	TGGGCGTCTG	T	GTCGTGGATA
NC_016810.1	154985	+	9	15	0	0	5.28	5.8	0.00917	0.04696	ID=gene133;Name=ftsA;gbkey=Gene;gene=ftsA;locus_tag=SL1344_0132	GGCGTCTGTG	T	CGTGGATATC
NC_016810.1	154987	+	16	18	0	0	7.55	6.26	0.00377	0.02576	ID=gene133;Name=ftsA;gbkey=Gene;gene=ftsA;locus_tag=SL1344_0132	CGTCTGTGTC	G	TGGATATCGG
NC_016810.1	154991	+	23	18	0	0	9.18	6.51	0.00225	0.01781	ID=gene133;Name=ftsA;gbkey=Gene;gene=ftsA;locus_tag=SL1344_0132	TGTGTCGTGG	A	TATCGGCGGT
NC_016810.1	155296	+	51	74	4	4	29.84	3.56	0	2e-05	ID=gene133;Name=ftsA;gbkey=Gene;gene=ftsA;locus_tag=SL1344_0132	CAACGAAGAG	A	TATTGCAATT
NC_016810.1	155298	+	41	60	4	1	23.65	3.91	0	9e-05	ID=gene133;Name=ftsA;gbkey=Gene;gene=ftsA;locus_tag=SL1344_0132	ACGAAGAGAT	A	TTGCAATTAC
NC_016810.1	155304	+	81	109	15	11	49.24	2.52	0	3e-05	ID=gene133;Name=ftsA;gbkey=Gene;gene=ftsA;locus_tag=SL1344_0132	AGATATTGCA	A	TTACAGGAAC
NC_016810.1	155305	+	106	204	29	18	81.02	2.37	0	1e-05	ID=gene133;Name=ftsA;gbkey=Gene;gene=ftsA;locus_tag=SL1344_0132	GATATTGCAA	T	TACAGGAACA
NC_016810.1	155307	+	51	50	3	0	23.29	4.6	0	5e-05	ID=gene133;Name=ftsA;gbkey=Gene;gene=ftsA;locus_tag=SL1344_0132	TATTGCAATT	A	CAGGAACAGC
NC_016810.1	155361	+	22	15	1	0	8.57	4.49	0.00204	0.01657	ID=gene133;Name=ftsA;gbkey=Gene;gene=ftsA;locus_tag=SL1344_0132	CGGGGATTGT	G	TTAACCGGCG
NC_016810.1	155468	+	146	156	10	4	70.96	4.07	0	0	ID=gene133;Name=ftsA;gbkey=Gene;gene=ftsA;locus_tag=SL1344_0132	GGTCTGACGG	A	TTATGCCCAG
NC_016810.1	155563	+	58	39	2	5	23.79	3.39	2e-05	0.00033	ID=gene133;Name=ftsA;gbkey=Gene;gene=ftsA;locus_tag=SL1344_0132	GGAAAAACGT	G	TTACGGCATC
NC_016810.1	155564	+	45	41	5	6	22.28	2.59	0.00029	0.00367	ID=gene133;Name=ftsA;gbkey=Gene;gene=ftsA;locus_tag=SL1344_0132	GAAAAACGTG	T	TACGGCATCA
NC_016810.1	155625	+	23	15	0	2	9.13	3.68	0.0031	0.02252	ID=gene133;Name=ftsA;gbkey=Gene;gene=ftsA;locus_tag=SL1344_0132	AAGAGTTTTA	A	TTTTTATGAG
NC_016810.1	155626	+	104	85	27	17	54.43	1.78	0.0002	0.00271	.	AGAGTTTTAA	T	TTTTATGAGG
NC_016810.1	155666	+	33	17	2	2	12.41	3.21	0.00155	0.0135	.	CAGGCGACAG	G	CACATGACGG
NC_016810.1	155698	+	219	141	5	4	83.44	4.94	0	0	ID=gene134;Name=ftsZ;gbkey=Gene;gene=ftsZ;locus_tag=SL1344_0133	GTTTGAACCT	A	TGGAACTAAC
NC_016810.1	155703	+	15	8	0	0	5.19	5.77	0.00973	0.04881	ID=gene134;Name=ftsZ;gbkey=Gene;gene=ftsZ;locus_tag=SL1344_0133	AACCTATGGA	A	CTAACCAACG
NC_016810.1	155799	+	97	63	0	1	36.26	6.54	0	1e-05	ID=gene134;Name=ftsZ;gbkey=Gene;gene=ftsZ;locus_tag=SL1344_0133	AAGGTGTTGA	A	TTCTTCGCGG
NC_016810.1	155979	+	17	31	5	1	12.16	2.59	0.00686	0.03884	ID=gene134;Name=ftsZ;gbkey=Gene;gene=ftsZ;locus_tag=SL1344_0133	CAGACATGGT	A	TTTATCGCGG
NC_016810.1	156179	+	26	32	0	0	12.85	6.94	0.00084	0.00846	ID=gene134;Name=ftsZ;gbkey=Gene;gene=ftsZ;locus_tag=SL1344_0133	ACCATCCCGA	A	CGACAAGCTG
NC_016810.1	156187	+	28	19	2	0	11.08	4.03	0.00084	0.00846	ID=gene134;Name=ftsZ;gbkey=Gene;gene=ftsZ;locus_tag=SL1344_0133	GAACGACAAG	C	TGCTGAAAGT
NC_016810.1	156439	+	19	14	0	0	7.4	6.23	0.00402	0.027	ID=gene134;Name=ftsZ;gbkey=Gene;gene=ftsZ;locus_tag=SL1344_0133	GCTGGAAGAT	A	TCGACCTGTC
NC_016810.1	156600	+	17	10	0	0	6.08	5.97	0.00665	0.03822	ID=gene134;Name=ftsZ;gbkey=Gene;gene=ftsZ;locus_tag=SL1344_0133	TGAACGACGA	A	CTGCGCGTGA
NC_016810.1	157066	+	35	28	3	5	16.37	2.58	0.00171	0.01455	ID=gene135;Name=lpxC;gbkey=Gene;gene=lpxC;locus_tag=SL1344_0134	GTCGCACCGA	C	TTGAATCCAC
NC_016810.1	157321	+	86	112	3	3	45.5	4.62	0	0	ID=gene135;Name=lpxC;gbkey=Gene;gene=lpxC;locus_tag=SL1344_0134	GCGCCAAAAA	A	TTCGTACGCA
NC_016810.1	157493	+	55	22	1	0	17.74	5.53	5e-05	0.0008	ID=gene135;Name=lpxC;gbkey=Gene;gene=lpxC;locus_tag=SL1344_0134	CATGCGCCAG	A	TCAGCCGTGC
NC_016810.1	157679	+	13	25	0	1	8.64	4.47	0.00204	0.01654	ID=gene135;Name=lpxC;gbkey=Gene;gene=lpxC;locus_tag=SL1344_0134	CGGTGACTTG	T	TCATGTGTGG
NC_016810.1	157680	+	20	20	2	0	9.43	3.79	0.00216	0.01727	ID=gene135;Name=lpxC;gbkey=Gene;gene=lpxC;locus_tag=SL1344_0134	GGTGACTTGT	T	CATGTGTGGT
NC_016810.1	157803	+	96	71	0	2	38.02	5.82	0	0	ID=gene135;Name=lpxC;gbkey=Gene;gene=lpxC;locus_tag=SL1344_0134	ACCTTCCAGG	A	CGACGCAGAA
NC_016810.1	157824	+	34	34	1	5	16.88	3.07	0.00044	0.00512	ID=gene135;Name=lpxC;gbkey=Gene;gene=lpxC;locus_tag=SL1344_0134	CTGCCGTTGG	C	TTTCAAAGCG
NC_016810.1	157825	+	39	41	7	9	22.3	1.96	0.00379	0.02585	ID=gene135;Name=lpxC;gbkey=Gene;gene=lpxC;locus_tag=SL1344_0134	TGCCGTTGGC	T	TTCAAAGCGC
NC_016810.1	157860	+	70	46	0	0	26.07	7.83	8e-05	0.00128	.	GCATAACGAC	A	TACGCTGTCG
NC_016810.1	157862	+	21	15	0	0	8.08	6.34	0.0032	0.023	.	ATAACGACAT	A	CGCTGTCGTA
NC_016810.1	157872	+	193	178	0	0	82.75	9.3	0	2e-05	.	ACGCTGTCGT	A	TAAAATTCGA
NC_016810.1	157877	+	262	274	1	1	119.78	7.47	0	0	.	GTCGTATAAA	A	TTCGACTGGT
NC_016810.1	158089	+	31	37	6	5	18.14	2.25	0.00276	0.0207	.	GCGCAAATTG	T	TTTGATTCCG
NC_016810.1	158094	+	29	16	0	0	10.15	6.63	0.00174	0.01471	.	AATTGTTTTG	A	TTCCGTAAGC
NC_016810.1	158469	+	8	23	1	0	7.02	4.19	0.0056	0.0339	ID=gene136;Name=SL1344_0135;gbkey=Gene;locus_tag=SL1344_0135	ATCATATCGC	C	TTACTGAATA
NC_016810.1	158477	+	26	69	0	0	20.72	7.54	0.00019	0.00259	ID=gene136;Name=SL1344_0135;gbkey=Gene;locus_tag=SL1344_0135	GCCTTACTGA	A	TACGCTCAGC
NC_016810.1	158533	+	27	22	2	0	11.49	4.08	0.00062	0.00674	ID=gene136;Name=SL1344_0135;gbkey=Gene;locus_tag=SL1344_0135	TGTTCGTCGC	C	TCTCCCTGGC
NC_016810.1	158565	+	20	10	1	0	7.04	4.19	0.00535	0.0328	ID=gene136;Name=SL1344_0135;gbkey=Gene;locus_tag=SL1344_0135	CACAAACCGC	A	TTTAGCATCC
NC_016810.1	158852	+	11	20	1	0	7.08	4.21	0.00494	0.03115	ID=gene137;Name=secA;gbkey=Gene;gene=secA;locus_tag=SL1344_0136	TCGCGCCCGT	A	TTGAAAAAGG
NC_016810.1	158882	+	65	50	0	0	25.75	7.82	8e-05	0.00131	ID=gene137;Name=secA;gbkey=Gene;gene=secA;locus_tag=SL1344_0136	AGAGAGCCTG	A	TTCCGGAAGC
NC_016810.1	160014	+	28	9	0	1	8.72	4.47	0.00239	0.01859	ID=gene137;Name=secA;gbkey=Gene;gene=secA;locus_tag=SL1344_0136	ATTATCGAAG	A	TATTAAAGAA
NC_016810.1	160016	+	143	113	8	11	62.36	3.47	0	0	ID=gene137;Name=secA;gbkey=Gene;gene=secA;locus_tag=SL1344_0136	TATCGAAGAT	A	TTAAAGAACG
NC_016810.1	160024	+	25	36	1	1	14.03	4.37	0.00013	0.00195	ID=gene137;Name=secA;gbkey=Gene;gene=secA;locus_tag=SL1344_0136	ATATTAAAGA	A	CGTACCGCGA
NC_016810.1	160138	+	29	21	1	2	12.07	3.58	0.00083	0.00841	ID=gene137;Name=secA;gbkey=Gene;gene=secA;locus_tag=SL1344_0136	TGAACGCAAA	A	TTCCACGCCA
NC_016810.1	160228	+	18	16	2	1	8.41	3.03	0.00847	0.04466	ID=gene137;Name=secA;gbkey=Gene;gene=secA;locus_tag=SL1344_0136	GTGGTACTGA	T	ATTATGCTGG
NC_016810.1	161368	+	94	42	5	3	33.01	3.72	0	2e-05	ID=gene137;Name=secA;gbkey=Gene;gene=secA;locus_tag=SL1344_0136	CTGGTAAGAA	A	TACAAACAGT
NC_016810.1	161601	+	9	14	0	0	5.07	5.75	0.01007	0.04981	ID=gene138;Name=mutT;gbkey=Gene;gene=mutT;locus_tag=SL1344_0137	GAACGACGAA	A	TTTTTATTAC
NC_016810.1	164235	+	71	19	2	2	21.68	4.06	3e-05	0.00048	ID=gene142;Name=guaC;gbkey=Gene;gene=guaC;locus_tag=SL1344_0141	GTCGGGACGT	T	TGAAATGGCG
NC_016810.1	164358	+	122	97	6	8	52.96	3.6	0	0	ID=gene142;Name=guaC;gbkey=Gene;gene=guaC;locus_tag=SL1344_0141	CATGTGATGG	T	TTCCACCGGG
NC_016810.1	164668	+	26	24	0	0	11.15	6.76	0.00128	0.01174	ID=gene142;Name=guaC;gbkey=Gene;gene=guaC;locus_tag=SL1344_0141	CGGTTATCGA	A	TGTGCTGACG
NC_016810.1	164767	+	39	37	8	8	21.42	1.89	0.00556	0.03379	ID=gene142;Name=guaC;gbkey=Gene;gene=guaC;locus_tag=SL1344_0141	GCGGCGCGGA	T	TTCGTTATGT
NC_016810.1	164774	+	27	38	5	1	15.98	3.04	0.00062	0.00667	ID=gene142;Name=guaC;gbkey=Gene;gene=guaC;locus_tag=SL1344_0141	GGATTTCGTT	A	TGTTGGGCGG
NC_016810.1	170491	+	23	23	0	0	10.24	6.65	0.00164	0.01408	ID=gene148;Name=ampE;gbkey=Gene;gene=ampE;locus_tag=SL1344_0147	CATTGACGCT	A	TTCTTCATGT
NC_016810.1	170663	+	28	28	0	0	12.47	6.9	0.00092	0.00909	ID=gene148;Name=ampE;gbkey=Gene;gene=ampE;locus_tag=SL1344_0147	CGCGAACCGC	A	TACTGACAAA
NC_016810.1	170769	+	24	22	0	0	10.26	6.66	0.00163	0.01405	ID=gene148;Name=ampE;gbkey=Gene;gene=ampE;locus_tag=SL1344_0147	GGGCATTAGT	G	TAGCGTTGTG
NC_016810.1	175611	+	19	14	0	0	7.4	6.23	0.00402	0.027	ID=gene152;Name=pdhR;gbkey=Gene;gene=pdhR;locus_tag=SL1344_0151	TGAATCCCAG	T	TTGACCTGCT
NC_016810.1	175698	+	5	25	0	0	6.48	6.04	0.00605	0.03585	ID=gene152;Name=pdhR;gbkey=Gene;gene=pdhR;locus_tag=SL1344_0151	TAAAGACCGT	A	TTCGCGAGCT
NC_016810.1	175877	+	23	23	2	4	11.95	2.52	0.0071	0.03981	ID=gene152;Name=pdhR;gbkey=Gene;gene=pdhR;locus_tag=SL1344_0151	AGAACTTCGA	A	TTGCTGTATG
NC_016810.1	175932	+	49	45	3	4	22.94	3.35	2e-05	0.00031	ID=gene152;Name=pdhR;gbkey=Gene;gene=pdhR;locus_tag=SL1344_0151	TCGCACCCGT	A	TATTTGAAGC
NC_016810.1	176080	+	289	152	5	7	102.95	4.83	0	0	ID=gene152;Name=pdhR;gbkey=Gene;gene=pdhR;locus_tag=SL1344_0151	CAGCGCAAGA	A	TTAGTTTTTT
NC_016810.1	176081	+	16	22	2	0	8.93	3.7	0.00303	0.0221	ID=gene152;Name=pdhR;gbkey=Gene;gene=pdhR;locus_tag=SL1344_0151	AGCGCAAGAA	T	TAGTTTTTTC
NC_016810.1	176086	+	235	239	37	19	120.88	2.75	0	0	.	AAGAATTAGT	T	TTTTCTGGCA
NC_016810.1	176087	+	27	24	3	3	13.06	2.68	0.00319	0.02297	.	AGAATTAGTT	T	TTTCTGGCAG
NC_016810.1	178665	+	28	16	3	0	10.71	3.42	0.00244	0.01887	ID=gene153;Name=aceE;gbkey=Gene;gene=aceE;locus_tag=SL1344_0152	TATGAAACTG	T	TCGCCGAGCA
NC_016810.1	179752	+	32	29	2	2	14.73	3.49	0.00028	0.00354	ID=gene154;Name=aceF;gbkey=Gene;gene=aceF;locus_tag=SL1344_0153	TGATTATGGT	C	TTCGAAGTAG
NC_016810.1	180394	+	50	15	6	4	17.59	2.35	0.00542	0.03316	ID=gene154;Name=aceF;gbkey=Gene;gene=aceF;locus_tag=SL1344_0153	CCCTGAAGAA	A	TACATCAACA
NC_016810.1	180779	+	51	58	1	1	24.76	5.21	0	3e-05	ID=gene154;Name=aceF;gbkey=Gene;gene=aceF;locus_tag=SL1344_0153	TATCAACAAT	A	TGTTGTCTGA
NC_016810.1	180886	+	42	57	1	2	22.75	4.55	0	6e-05	.	GAAAGCGATA	A	TTCGTGATCC
NC_016810.1	180997	+	80	132	10	19	54.93	2.49	0	5e-05	.	CCGGATACAA	A	TAAAGAGGTC
NC_016810.1	181006	+	42	86	15	13	35.86	1.83	0.00151	0.01332	.	AATAAAGAGG	T	CATGATGAGT
NC_016810.1	181015	+	27	37	7	6	17.77	1.93	0.00935	0.04759	ID=gene155;Name=lpdA;gbkey=Gene;gene=lpdA;locus_tag=SL1344_0154	GTCATGATGA	G	TACTGAAATC
NC_016810.1	181022	+	34	111	5	2	33.43	3.94	0	2e-05	ID=gene155;Name=lpdA;gbkey=Gene;gene=lpdA;locus_tag=SL1344_0154	TGAGTACTGA	A	ATCAAAACTC
NC_016810.1	181023	+	36	73	7	8	28.11	2.47	0.00019	0.00259	ID=gene155;Name=lpdA;gbkey=Gene;gene=lpdA;locus_tag=SL1344_0154	GAGTACTGAA	A	TCAAAACTCA
NC_016810.1	181091	+	42	76	6	5	28.99	3.03	1e-05	0.0002	ID=gene155;Name=lpdA;gbkey=Gene;gene=lpdA;locus_tag=SL1344_0154	GTTGCGCTGA	T	TTAGGTCTGG
NC_016810.1	181266	+	97	132	6	8	54.58	3.65	0	0	ID=gene155;Name=lpdA;gbkey=Gene;gene=lpdA;locus_tag=SL1344_0154	TATCGACAAG	A	TTCGTACCTG
NC_016810.1	181291	+	14	17	0	0	6.87	6.14	0.0048	0.03047	ID=gene155;Name=lpdA;gbkey=Gene;gene=lpdA;locus_tag=SL1344_0154	GAGAAAGTGA	T	CACGCAGCTG
NC_016810.1	181589	+	15	11	0	0	5.83	5.92	0.00729	0.04059	ID=gene155;Name=lpdA;gbkey=Gene;gene=lpdA;locus_tag=SL1344_0154	TGGGTACCGT	A	TACCACGCGC
NC_016810.1	181721	+	37	19	0	0	12.65	6.91	0.00092	0.00909	ID=gene155;Name=lpdA;gbkey=Gene;gene=lpdA;locus_tag=SL1344_0154	TGGAAACCAA	A	GTGACTGCCG
NC_016810.1	181759	+	26	10	0	1	8.47	4.43	0.00258	0.0197	ID=gene155;Name=lpdA;gbkey=Gene;gene=lpdA;locus_tag=SL1344_0154	GGTATCTACG	T	TTCGATGGAA
NC_016810.1	181786	+	18	16	0	0	7.59	6.27	0.00373	0.02558	ID=gene155;Name=lpdA;gbkey=Gene;gene=lpdA;locus_tag=SL1344_0154	AAAGCCCCGG	C	TGAAGCGCAG
NC_016810.1	182065	+	52	59	2	0	25.17	5.24	0	3e-05	ID=gene155;Name=lpdA;gbkey=Gene;gene=lpdA;locus_tag=SL1344_0154	TCTATCGCGT	A	CACCGAGCCA
NC_016810.1	182432	+	39	14	1	1	12.61	4.19	0.00046	0.00528	ID=gene155;Name=lpdA;gbkey=Gene;gene=lpdA;locus_tag=SL1344_0154	CGAAGAAGAA	A	TAATCTTCTG
NC_016810.1	182437	+	22	13	1	2	8.74	3.07	0.00779	0.0423	.	AAGAAATAAT	C	TTCTGTAGGT
NC_016810.1	186296	+	106	59	1	1	37.26	6.59	0	1e-05	ID=gene159;Name=acnB;gbkey=Gene;gene=acnB;locus_tag=SL1344_0159	AGGTGATGCA	A	TCCTGGGCCG
NC_016810.1	186362	+	62	53	8	9	30.47	2.4	0.0001	0.00153	ID=gene159;Name=acnB;gbkey=Gene;gene=acnB;locus_tag=SL1344_0159	CCGTCACCGT	T	TTCAAAGTGA
NC_016810.1	186395	+	29	14	5	1	11.05	2.72	0.0101	0.04991	ID=gene159;Name=acnB;gbkey=Gene;gene=acnB;locus_tag=SL1344_0159	ATACCGACGA	T	CTCTCTCCGG
NC_016810.1	186487	+	38	29	1	0	15.27	5.33	8e-05	0.00133	ID=gene159;Name=acnB;gbkey=Gene;gene=acnB;locus_tag=SL1344_0159	ATTGAGCCGG	A	TCAGCCAGGC
NC_016810.1	186549	+	22	31	0	1	12.01	4.96	0.00034	0.00418	ID=gene159;Name=acnB;gbkey=Gene;gene=acnB;locus_tag=SL1344_0159	AGGCTACCCG	C	TGGCTTACGT
NC_016810.1	186553	+	93	102	6	3	45.8	4.06	0	0	ID=gene159;Name=acnB;gbkey=Gene;gene=acnB;locus_tag=SL1344_0159	TACCCGCTGG	C	TTACGTGGGT
NC_016810.1	186649	+	42	31	1	0	16.63	5.45	5e-05	0.00087	ID=gene159;Name=acnB;gbkey=Gene;gene=acnB;locus_tag=SL1344_0159	AACGTGCCGA	A	TAAGCGCGGC
NC_016810.1	186805	+	20	12	2	0	7.73	3.48	0.00726	0.04053	ID=gene159;Name=acnB;gbkey=Gene;gene=acnB;locus_tag=SL1344_0159	GAAGTACGCA	A	TCATGAAACC
NC_016810.1	186859	+	79	30	0	3	25.64	4.69	0	6e-05	ID=gene159;Name=acnB;gbkey=Gene;gene=acnB;locus_tag=SL1344_0159	GACGTGCTGA	T	TGACGAAGTG
NC_016810.1	186954	+	14	22	0	0	7.94	6.33	0.00332	0.02363	ID=gene159;Name=acnB;gbkey=Gene;gene=acnB;locus_tag=SL1344_0159	GCACTCAGAC	G	TTTTCCGTCA
NC_016810.1	186956	+	19	21	1	0	9.15	4.59	0.00141	0.0126	ID=gene159;Name=acnB;gbkey=Gene;gene=acnB;locus_tag=SL1344_0159	ACTCAGACGT	T	TTCCGTCAGG
NC_016810.1	186995	+	70	41	4	4	27.24	3.41	0	0.00011	ID=gene159;Name=acnB;gbkey=Gene;gene=acnB;locus_tag=SL1344_0159	GCAGCCGTGG	C	TTCTCGCTGG
NC_016810.1	187007	+	23	41	4	3	16.01	2.78	0.00108	0.0103	ID=gene159;Name=acnB;gbkey=Gene;gene=acnB;locus_tag=SL1344_0159	TCTCGCTGGC	A	CAGAAAATGG
NC_016810.1	187011	+	56	124	4	4	41.63	4.07	0	0	ID=gene159;Name=acnB;gbkey=Gene;gene=acnB;locus_tag=SL1344_0159	GCTGGCACAG	A	AAATGGTCGG
NC_016810.1	187012	+	326	429	4	17	173.14	4.78	0	0	ID=gene159;Name=acnB;gbkey=Gene;gene=acnB;locus_tag=SL1344_0159	CTGGCACAGA	A	AATGGTCGGT
NC_016810.1	187013	+	13	17	0	0	6.64	6.1	0.00524	0.03232	ID=gene159;Name=acnB;gbkey=Gene;gene=acnB;locus_tag=SL1344_0159	TGGCACAGAA	A	ATGGTCGGTC
NC_016810.1	187195	+	11	16	0	1	6.26	3.99	0.0085	0.04476	ID=gene159;Name=acnB;gbkey=Gene;gene=acnB;locus_tag=SL1344_0159	ACCGCAGCCT	A	TCCGAAGCCG
NC_016810.1	187308	+	44	29	2	2	17.52	3.75	6e-05	0.00103	ID=gene159;Name=acnB;gbkey=Gene;gene=acnB;locus_tag=SL1344_0159	GCTGAACCGT	A	TGCTGCTGCC
NC_016810.1	187373	+	112	72	12	4	45.72	3.19	0	0	ID=gene159;Name=acnB;gbkey=Gene;gene=acnB;locus_tag=SL1344_0159	TTGGTATCTC	T	TTCCCGGCGG
NC_016810.1	188386	+	56	22	12	4	22.06	1.97	0.00916	0.04695	ID=gene159;Name=acnB;gbkey=Gene;gene=acnB;locus_tag=SL1344_0159	CGTTACCTGA	A	CTTTGACCAG
NC_016810.1	188430	+	42	40	3	6	20.84	2.79	0.00023	0.00307	ID=gene159;Name=acnB;gbkey=Gene;gene=acnB;locus_tag=SL1344_0159	AGATGGCGTG	A	TTTTCCAGAC
NC_016810.1	188431	+	204	223	6	7	98.53	4.66	0	0	ID=gene159;Name=acnB;gbkey=Gene;gene=acnB;locus_tag=SL1344_0159	GATGGCGTGA	T	TTTCCAGACT
NC_016810.1	188432	+	194	153	25	22	90.77	2.55	0	0	ID=gene159;Name=acnB;gbkey=Gene;gene=acnB;locus_tag=SL1344_0159	ATGGCGTGAT	T	TTCCAGACTG
NC_016810.1	188440	+	58	24	2	1	19.42	4.31	2e-05	0.00042	ID=gene159;Name=acnB;gbkey=Gene;gene=acnB;locus_tag=SL1344_0159	ATTTTCCAGA	C	TGCGGTTTAA
NC_016810.1	189784	+	46	39	6	4	21.76	2.72	0.00021	0.00283	ID=gene161;Name=SL1344_0161;gbkey=Gene;locus_tag=SL1344_0161	CAGGGCATGA	A	TACACGATCT
NC_016810.1	189837	+	57	59	2	1	26.63	4.79	0	1e-05	ID=gene161;Name=SL1344_0161;gbkey=Gene;locus_tag=SL1344_0161	AATCAACTGG	A	TTTTTCCGGC
NC_016810.1	190276	+	17	13	1	0	6.98	4.19	0.00517	0.03205	ID=gene162;Name=kdgT;gbkey=Gene;gene=kdgT;locus_tag=SL1344_0162	TCATTAACAC	C	TTCGCCCCGC
NC_016810.1	190321	+	21	29	0	0	11.05	6.75	0.00132	0.01197	ID=gene162;Name=kdgT;gbkey=Gene;gene=kdgT;locus_tag=SL1344_0162	CCACTGCCTT	A	TTTAAAAACG
NC_016810.1	190762	+	10	15	0	0	5.52	5.86	0.00826	0.04383	ID=gene162;Name=kdgT;gbkey=Gene;gene=kdgT;locus_tag=SL1344_0162	TGCGCGATTT	T	TTGACCAAAG
NC_016810.1	190767	+	12	16	0	0	6.19	6.01	0.00623	0.03639	ID=gene162;Name=kdgT;gbkey=Gene;gene=kdgT;locus_tag=SL1344_0162	GATTTTTTGA	C	CAAAGGCGGC
NC_016810.1	193418	+	27	10	1	2	9.26	3.15	0.00664	0.03822	ID=gene165;Name=SL1344_0165;gbkey=Gene;locus_tag=SL1344_0165	ACAACACCGT	C	TGGATCTCAT
NC_016810.1	193422	+	43	12	2	0	13.08	4.26	0.00047	0.0054	ID=gene165;Name=SL1344_0165;gbkey=Gene;locus_tag=SL1344_0165	CACCGTCTGG	A	TCTCATTGTG
NC_016810.1	193521	+	12	14	0	1	6.06	3.95	0.0096	0.04848	ID=gene165;Name=SL1344_0165;gbkey=Gene;locus_tag=SL1344_0165	CGCGATTTGA	T	CAAGCTGGAT
NC_016810.1	193729	+	17	10	0	0	6.08	5.97	0.00665	0.03822	ID=gene165;Name=SL1344_0165;gbkey=Gene;locus_tag=SL1344_0165	TGGCGAAATG	C	TTAACCCATC
NC_016810.1	193730	+	22	24	0	0	10.22	6.65	0.00165	0.01413	ID=gene165;Name=SL1344_0165;gbkey=Gene;locus_tag=SL1344_0165	GGCGAAATGC	T	TAACCCATCT
NC_016810.1	193737	+	28	21	0	3	11.87	3.52	0.00124	0.01146	ID=gene165;Name=SL1344_0165;gbkey=Gene;locus_tag=SL1344_0165	TGCTTAACCC	A	TCTTCCGCTG
NC_016810.1	193739	+	29	33	1	0	14.03	5.21	0.00013	0.00196	ID=gene165;Name=SL1344_0165;gbkey=Gene;locus_tag=SL1344_0165	CTTAACCCAT	C	TTCCGCTGCG
NC_016810.1	193903	+	17	23	0	1	9.14	4.56	0.00146	0.01293	ID=gene165;Name=SL1344_0165;gbkey=Gene;locus_tag=SL1344_0165	CGAACATCGC	G	TTTATGAGCT
NC_016810.1	193904	+	32	29	1	0	13.88	5.19	0.00015	0.00209	ID=gene165;Name=SL1344_0165;gbkey=Gene;locus_tag=SL1344_0165	GAACATCGCG	T	TTATGAGCTG
NC_016810.1	193905	+	14	19	0	0	7.3	6.22	0.00412	0.02741	ID=gene165;Name=SL1344_0165;gbkey=Gene;locus_tag=SL1344_0165	AACATCGCGT	T	TATGAGCTGT
NC_016810.1	193917	+	13	13	0	0	5.79	5.92	0.00735	0.04074	ID=gene165;Name=SL1344_0165;gbkey=Gene;locus_tag=SL1344_0165	ATGAGCTGTA	A	TTCATGGGGG
NC_016810.1	193970	+	24	14	0	0	8.56	6.42	0.00277	0.02073	ID=gene165;Name=SL1344_0165;gbkey=Gene;locus_tag=SL1344_0165	TAAGGCCGGG	C	TTAAACAGGA
NC_016810.1	193982	+	24	24	0	0	10.69	6.71	0.00145	0.01288	ID=gene165;Name=SL1344_0165;gbkey=Gene;locus_tag=SL1344_0165	TAAACAGGAG	A	TTATTGCTAA
NC_016810.1	194085	+	15	18	0	0	7.32	6.22	0.00409	0.02724	ID=gene165;Name=SL1344_0165;gbkey=Gene;locus_tag=SL1344_0165	AATGACGTGA	T	TACCGACGTC
NC_016810.1	198126	+	52	31	0	1	18.98	5.62	2e-05	0.00045	ID=gene169;Name=yacK;gbkey=Gene;gene=yacK;locus_tag=SL1344_0169	TGATGTTAGG	A	TTTACGGTCT
NC_016810.1	198127	+	21	19	2	0	9.45	3.79	0.00215	0.01722	ID=gene169;Name=yacK;gbkey=Gene;gene=yacK;locus_tag=SL1344_0169	GATGTTAGGA	T	TTACGGTCTG
NC_016810.1	201018	+	15	10	0	0	5.62	5.87	0.008	0.04307	ID=gene171;Name=hpt;gbkey=Gene;gene=hpt;locus_tag=SL1344_0171	CCGCCTCCAG	T	TATGGTAGCG
NC_016810.1	201317	+	13	11	0	0	5.36	5.82	0.00884	0.04604	ID=gene171;Name=hpt;gbkey=Gene;gene=hpt;locus_tag=SL1344_0171	CATCTACCGT	A	TGTTGGTAAA
NC_016810.1	202435	+	14	18	1	1	7.64	3.44	0.00664	0.03822	ID=gene173;Name=yadG;gbkey=Gene;gene=yadG;locus_tag=SL1344_0173	GCCACAGGAG	T	TTAACTTTAA
NC_016810.1	202535	+	86	76	11	15	43.51	2.29	2e-05	0.00036	ID=gene173;Name=yadG;gbkey=Gene;gene=yadG;locus_tag=SL1344_0173	AGCGAAAAGT	A	TTTAAAACAG
NC_016810.1	203816	+	113	110	4	1	51.03	5.06	0	0	ID=gene174;Name=yadH;gbkey=Gene;gene=yadH;locus_tag=SL1344_0174	TTATCGCTGC	T	TTCTATCTGC
NC_016810.1	203819	+	16	17	0	1	7.63	4.29	0.00348	0.02439	ID=gene174;Name=yadH;gbkey=Gene;gene=yadH;locus_tag=SL1344_0174	TCGCTGCTTT	C	TATCTGCTGT
NC_016810.1	203826	+	16	16	0	0	7.12	6.19	0.00439	0.0287	ID=gene174;Name=yadH;gbkey=Gene;gene=yadH;locus_tag=SL1344_0174	TTTCTATCTG	C	TGTGTTGGTC
NC_016810.1	203830	+	113	117	0	0	51.17	8.69	1e-05	0.00012	ID=gene174;Name=yadH;gbkey=Gene;gene=yadH;locus_tag=SL1344_0174	TATCTGCTGT	G	TTGGTCGCTG
NC_016810.1	203831	+	22	27	0	0	10.86	6.73	0.00138	0.01245	ID=gene174;Name=yadH;gbkey=Gene;gene=yadH;locus_tag=SL1344_0174	ATCTGCTGTG	T	TGGTCGCTGA
NC_016810.1	203835	+	53	73	0	0	27.85	7.92	6e-05	0.00102	ID=gene174;Name=yadH;gbkey=Gene;gene=yadH;locus_tag=SL1344_0174	GCTGTGTTGG	T	CGCTGATCCA
NC_016810.1	203859	+	16	12	0	1	6.57	4.06	0.007	0.03936	ID=gene174;Name=yadH;gbkey=Gene;gene=yadH;locus_tag=SL1344_0174	CGGGCGCGGG	T	TGCGCAGTTA
NC_016810.1	203878	+	143	227	0	0	81.54	9.28	0	2e-05	.	TAAGCGCTGA	C	TGGGGAGATG
NC_016810.1	209219	+	17	9	0	0	5.87	5.93	0.00729	0.04059	.	ATGATCGTGG	T	CATAGTGTGT
NC_016810.1	209264	+	24	45	2	1	15.98	4.03	8e-05	0.00131	.	ATCATGCAGG	A	TTGGAGCTCA
NC_016810.1	210013	+	18	6	0	0	5.46	5.82	0.00894	0.0462	ID=gene180;Name=SL1344_0180;gbkey=Gene;locus_tag=SL1344_0180	TGTGGGCTTT	A	TCGATAAAGG
NC_016810.1	211569	+	36	47	1	2	19.22	4.29	1e-05	0.00026	.	GGCAGCCAGA	A	TCACTGCGCG
NC_016810.1	211623	+	16	13	0	0	6.49	6.06	0.00559	0.03385	.	GGCATCACGG	A	TTTGAATGTC
NC_016810.1	218348	+	19	7	0	1	6.2	3.96	0.0101	0.04994	ID=gene190;Name=hrpB;gbkey=Gene;gene=hrpB;locus_tag=SL1344_0190	GTGGAGCCGT	T	TGTGACGTCA
NC_016810.1	218385	+	44	44	0	0	19.59	7.48	0.00021	0.00287	ID=gene190;Name=hrpB;gbkey=Gene;gene=hrpB;locus_tag=SL1344_0190	TATTGCCTGA	A	TTGTTGACAG
NC_016810.1	218400	+	13	21	0	0	7.49	6.25	0.00387	0.02632	ID=gene190;Name=hrpB;gbkey=Gene;gene=hrpB;locus_tag=SL1344_0190	TGACAGCCCT	A	AAAATCGCGC
NC_016810.1	218721	+	19	38	1	1	13.06	4.26	0.00026	0.00334	ID=gene190;Name=hrpB;gbkey=Gene;gene=hrpB;locus_tag=SL1344_0190	TACTGGATGA	A	TTTCATGAGC
NC_016810.1	218747	+	15	9	0	0	5.4	5.82	0.00881	0.046	ID=gene190;Name=hrpB;gbkey=Gene;gene=hrpB;locus_tag=SL1344_0190	TTACAGGCGG	A	TTTAGCGTTG
NC_016810.1	219345	+	22	27	0	1	11.15	4.86	0.00051	0.00572	ID=gene190;Name=hrpB;gbkey=Gene;gene=hrpB;locus_tag=SL1344_0190	CGGGTATCTG	T	TTACATCTGC
NC_016810.1	219346	+	13	13	0	1	6.08	3.95	0.00948	0.04804	ID=gene190;Name=hrpB;gbkey=Gene;gene=hrpB;locus_tag=SL1344_0190	GGGTATCTGT	T	TACATCTGCT
NC_016810.1	219366	+	20	46	0	1	14.73	5.26	0.00012	0.00178	ID=gene190;Name=hrpB;gbkey=Gene;gene=hrpB;locus_tag=SL1344_0190	TGGCCAAAGA	A	CAGGCGGAGC
NC_016810.1	219525	+	19	8	0	1	6.42	4.02	0.00855	0.04496	ID=gene190;Name=hrpB;gbkey=Gene;gene=hrpB;locus_tag=SL1344_0190	CCCGCCGTTT	A	TTATTGATGT
NC_016810.1	219526	+	27	8	0	0	7.98	6.3	0.00355	0.02468	ID=gene190;Name=hrpB;gbkey=Gene;gene=hrpB;locus_tag=SL1344_0190	CCGCCGTTTA	T	TATTGATGTT
NC_016810.1	219528	+	73	46	0	0	26.76	7.87	7e-05	0.00118	ID=gene190;Name=hrpB;gbkey=Gene;gene=hrpB;locus_tag=SL1344_0190	GCCGTTTATT	A	TTGATGTTAG
NC_016810.1	219529	+	21	18	0	0	8.71	6.44	0.00258	0.01971	ID=gene190;Name=hrpB;gbkey=Gene;gene=hrpB;locus_tag=SL1344_0190	CCGTTTATTA	T	TGATGTTAGG
NC_016810.1	219532	+	20	18	0	0	8.48	6.41	0.00278	0.02076	ID=gene190;Name=hrpB;gbkey=Gene;gene=hrpB;locus_tag=SL1344_0190	TTTATTATTG	A	TGTTAGGCGC
NC_016810.1	219533	+	15	23	0	0	8.38	6.4	0.00287	0.02123	ID=gene190;Name=hrpB;gbkey=Gene;gene=hrpB;locus_tag=SL1344_0190	TTATTATTGA	T	GTTAGGCGCG
NC_016810.1	219559	+	50	49	0	0	22.05	7.63	0.00014	0.00205	ID=gene190;Name=hrpB;gbkey=Gene;gene=hrpB;locus_tag=SL1344_0190	GGGCGAGCGG	T	TAAGCGCGCG
NC_016810.1	219577	+	30	26	0	1	12.8	5.06	0.00024	0.0031	ID=gene190;Name=hrpB;gbkey=Gene;gene=hrpB;locus_tag=SL1344_0190	GCGGGGCCGG	A	AAATGGCGGC
NC_016810.1	219593	+	16	21	0	0	8.19	6.37	0.00304	0.02216	ID=gene190;Name=hrpB;gbkey=Gene;gene=hrpB;locus_tag=SL1344_0190	GCGGCAATGG	G	TAACGATCCG
NC_016810.1	219720	+	27	15	1	0	9.74	4.67	0.00114	0.01076	ID=gene190;Name=hrpB;gbkey=Gene;gene=hrpB;locus_tag=SL1344_0190	TAAGCGTAGT	A	TTTTCGCGGC
NC_016810.1	220013	+	19	9	0	0	6.33	6.02	0.0061	0.03594	ID=gene190;Name=hrpB;gbkey=Gene;gene=hrpB;locus_tag=SL1344_0190	CAGCCGCTGG	A	TATTGCCTCG
NC_016810.1	220043	+	22	17	0	0	8.73	6.45	0.00258	0.0197	ID=gene190;Name=hrpB;gbkey=Gene;gene=hrpB;locus_tag=SL1344_0190	GCGTGTCCTG	A	TTTACTGCGC
NC_016810.1	220067	+	23	19	0	2	9.98	3.82	0.0017	0.01447	ID=gene190;Name=hrpB;gbkey=Gene;gene=hrpB;locus_tag=SL1344_0190	TCCGACACGG	T	TGAATGGGAC
NC_016810.1	220111	+	13	14	0	0	6	5.97	0.00673	0.03835	ID=gene190;Name=hrpB;gbkey=Gene;gene=hrpB;locus_tag=SL1344_0190	ATGGCGCAGA	A	TGCGTATTGG
NC_016810.1	220492	+	26	39	2	1	15.17	3.95	0.00012	0.00174	ID=gene190;Name=hrpB;gbkey=Gene;gene=hrpB;locus_tag=SL1344_0190	GGGAAGCCGA	A	TAACGATTCG
NC_016810.1	220514	+	16	15	0	1	7.21	4.21	0.00456	0.0294	ID=gene190;Name=hrpB;gbkey=Gene;gene=hrpB;locus_tag=SL1344_0190	TATCATGAAG	A	TAACCCGCCC
NC_016810.1	220639	+	23	20	0	1	9.9	4.68	0.00097	0.0095	ID=gene190;Name=hrpB;gbkey=Gene;gene=hrpB;locus_tag=SL1344_0190	ACCGCTACAG	A	TTACGCGCGA
NC_016810.1	220640	+	42	54	2	1	22.08	4.51	0	7e-05	ID=gene190;Name=hrpB;gbkey=Gene;gene=hrpB;locus_tag=SL1344_0190	CCGCTACAGA	T	TACGCGCGAT
NC_016810.1	220691	+	16	16	0	1	7.42	4.25	0.00398	0.02687	ID=gene190;Name=hrpB;gbkey=Gene;gene=hrpB;locus_tag=SL1344_0190	GAAGTGCAAA	A	AGAGATGAAG
NC_016810.1	220848	+	287	249	9	2	122.69	5.24	0	0	.	AAATTGAGAG	A	TTTCTTCTTC
NC_016810.1	221035	+	35	42	1	2	17.93	4.19	2e-05	0.00046	ID=gene191;Name=mrcB;gbkey=Gene;gene=mrcB;locus_tag=SL1344_0191	GACTATGAGG	A	TGAAGAACCG
NC_016810.1	221611	+	14	21	0	1	8.02	4.37	0.0028	0.02089	ID=gene191;Name=mrcB;gbkey=Gene;gene=mrcB;locus_tag=SL1344_0191	GAAGACCGTC	A	TTTCTATGAG
NC_016810.1	221631	+	33	6	1	0	9.22	4.56	0.00224	0.01781	ID=gene191;Name=mrcB;gbkey=Gene;gene=mrcB;locus_tag=SL1344_0191	GCATGATGGC	A	TTAGTCTTTA
NC_016810.1	221637	+	122	73	9	8	48.65	3.17	0	0	ID=gene191;Name=mrcB;gbkey=Gene;gene=mrcB;locus_tag=SL1344_0191	TGGCATTAGT	C	TTTACTCTAT
NC_016810.1	221638	+	55	64	3	6	28.97	3.32	0	6e-05	ID=gene191;Name=mrcB;gbkey=Gene;gene=mrcB;locus_tag=SL1344_0191	GGCATTAGTC	T	TTACTCTATC
NC_016810.1	221639	+	68	64	4	10	33.44	2.85	1e-05	0.00016	ID=gene191;Name=mrcB;gbkey=Gene;gene=mrcB;locus_tag=SL1344_0191	GCATTAGTCT	T	TACTCTATCG
NC_016810.1	221641	+	34	27	6	5	16.71	2.11	0.00657	0.03792	ID=gene191;Name=mrcB;gbkey=Gene;gene=mrcB;locus_tag=SL1344_0191	ATTAGTCTTT	A	CTCTATCGGG
NC_016810.1	221645	+	13	77	0	0	19.4	7.42	0.00027	0.00347	ID=gene191;Name=mrcB;gbkey=Gene;gene=mrcB;locus_tag=SL1344_0191	GTCTTTACTC	T	ATCGGGCGTG
NC_016810.1	221646	+	36	122	13	12	41.3	2.27	0.00024	0.00311	ID=gene191;Name=mrcB;gbkey=Gene;gene=mrcB;locus_tag=SL1344_0191	TCTTTACTCT	A	TCGGGCGTGC
NC_016810.1	221902	+	13	30	0	1	9.7	4.64	0.0012	0.01115	ID=gene191;Name=mrcB;gbkey=Gene;gene=mrcB;locus_tag=SL1344_0191	GCGAGCCTGT	A	TTACTTTGGT
NC_016810.1	221980	+	37	41	6	3	19.8	2.74	0.00035	0.00423	ID=gene191;Name=mrcB;gbkey=Gene;gene=mrcB;locus_tag=SL1344_0191	GGGGCGTCGA	T	TTATAACCCG
NC_016810.1	221983	+	7	21	0	0	5.88	5.93	0.0073	0.04061	ID=gene191;Name=mrcB;gbkey=Gene;gene=mrcB;locus_tag=SL1344_0191	GCGTCGATTT	A	TAACCCGTGG
NC_016810.1	222071	+	21	23	0	0	9.78	6.59	0.00187	0.01551	ID=gene191;Name=mrcB;gbkey=Gene;gene=mrcB;locus_tag=SL1344_0191	TCGATCAGGA	A	CTCTATGACA
NC_016810.1	222218	+	67	32	0	0	22.39	7.63	0.00015	0.00208	ID=gene191;Name=mrcB;gbkey=Gene;gene=mrcB;locus_tag=SL1344_0191	GCGTGAAGAT	C	TTCACCACCT
NC_016810.1	222276	+	20	7	0	0	6.14	5.97	0.00674	0.03841	ID=gene191;Name=mrcB;gbkey=Gene;gene=mrcB;locus_tag=SL1344_0191	TGTCGAAGGT	A	TTCCGGCGTT
NC_016810.1	222284	+	38	13	2	2	12.72	3.24	0.00173	0.01467	ID=gene191;Name=mrcB;gbkey=Gene;gene=mrcB;locus_tag=SL1344_0191	GTATTCCGGC	G	TTGAAGAAGC
NC_016810.1	222298	+	228	106	1	1	76.14	6.81	0	0	ID=gene191;Name=mrcB;gbkey=Gene;gene=mrcB;locus_tag=SL1344_0191	AAGAAGCAGC	G	TAAATTGAGC
NC_016810.1	222302	+	19	34	0	0	11.65	6.82	0.00114	0.01075	ID=gene191;Name=mrcB;gbkey=Gene;gene=mrcB;locus_tag=SL1344_0191	AGCAGCGTAA	A	TTGAGCGATC
NC_016810.1	222637	+	19	13	1	0	7.45	4.28	0.00394	0.02667	ID=gene191;Name=mrcB;gbkey=Gene;gene=mrcB;locus_tag=SL1344_0191	GTACCGACGG	T	CAATCTGGGG
NC_016810.1	222815	+	20	9	0	1	6.86	4.12	0.00635	0.03692	ID=gene191;Name=mrcB;gbkey=Gene;gene=mrcB;locus_tag=SL1344_0191	GCGCGCCGTT	A	TCAGCGCTGC
NC_016810.1	223100	+	72	44	2	1	26.93	4.8	0	1e-05	ID=gene191;Name=mrcB;gbkey=Gene;gene=mrcB;locus_tag=SL1344_0191	AGCCGACGAA	A	TTGTACGGCG
NC_016810.1	223155	+	17	14	0	0	6.93	6.15	0.00473	0.03016	ID=gene191;Name=mrcB;gbkey=Gene;gene=mrcB;locus_tag=SL1344_0191	GGCGAACCAG	A	CGCCGACGCC
NC_016810.1	223221	+	6	27	0	1	7.43	4.23	0.00512	0.03195	ID=gene191;Name=mrcB;gbkey=Gene;gene=mrcB;locus_tag=SL1344_0191	TTACGACGGT	A	ATTTTGTCTG
NC_016810.1	223222	+	27	52	0	0	17.34	7.32	0.00033	0.00409	ID=gene191;Name=mrcB;gbkey=Gene;gene=mrcB;locus_tag=SL1344_0191	TACGACGGTA	A	TTTTGTCTGT
NC_016810.1	223276	+	13	17	0	0	6.64	6.1	0.00524	0.03232	ID=gene191;Name=mrcB;gbkey=Gene;gene=mrcB;locus_tag=SL1344_0191	GACGATCCAA	A	TACGCTGTGC
NC_016810.1	223425	+	22	3	0	0	5.76	5.85	0.00859	0.04513	ID=gene191;Name=mrcB;gbkey=Gene;gene=mrcB;locus_tag=SL1344_0191	GATTAAGGAG	A	TGTTCGGCGG
NC_016810.1	223500	+	31	8	0	1	8.98	4.5	0.00224	0.0178	.	TTACGACCCC	A	TTATGTGCGA
NC_016810.1	227272	+	15	10	0	0	5.62	5.87	0.008	0.04307	ID=gene194;Name=fhuD;gbkey=Gene;gene=fhuD;locus_tag=SL1344_0194	CAGAAGCCGC	A	TTTTATCCGC
NC_016810.1	228667	+	19	16	0	0	7.82	6.31	0.00345	0.02426	ID=gene195;Name=fhuB;gbkey=Gene;gene=fhuB;locus_tag=SL1344_0195	CAGTGACGGC	G	TTAATCGGCG
NC_016810.1	236391	+	13	33	0	0	10.04	6.62	0.0018	0.01509	ID=gene202;Name=SL1344_0202;gbkey=Gene;locus_tag=SL1344_0202	ATAGCGACAA	A	TCTATTGTGG
NC_016810.1	236534	+	9	20	0	0	6.35	6.03	0.00598	0.03552	ID=gene202;Name=SL1344_0202;gbkey=Gene;locus_tag=SL1344_0202	GTATTGAAGG	A	TTTTGATAAC
NC_016810.1	237094	+	250	580	19	15	190.94	4.23	0	0	ID=gene202;Name=SL1344_0202;gbkey=Gene;locus_tag=SL1344_0202	TATTGATGAG	C	TTTAGGGGGG
NC_016810.1	237095	+	46	145	12	6	46.48	3.02	0	4e-05	ID=gene202;Name=SL1344_0202;gbkey=Gene;locus_tag=SL1344_0202	ATTGATGAGC	T	TTAGGGGGGC
NC_016810.1	238834	+	15	13	0	1	6.55	4.06	0.00699	0.03936	ID=gene204;Name=clcA;gbkey=Gene;gene=clcA;locus_tag=SL1344_0204	GGTTTCCTGG	G	TACAAAACAT
NC_016810.1	238841	+	10	15	0	0	5.52	5.86	0.00826	0.04383	ID=gene204;Name=clcA;gbkey=Gene;gene=clcA;locus_tag=SL1344_0204	TGGGTACAAA	A	CATGCGCATT
NC_016810.1	239293	+	25	13	0	0	8.58	6.42	0.00277	0.02075	ID=gene204;Name=clcA;gbkey=Gene;gene=clcA;locus_tag=SL1344_0204	CTACAACCTG	A	TTTCGATTAA
NC_016810.1	239294	+	63	77	2	4	32.74	4.12	0	0	ID=gene204;Name=clcA;gbkey=Gene;gene=clcA;locus_tag=SL1344_0204	TACAACCTGA	T	TTCGATTAAA
NC_016810.1	239299	+	17	45	0	0	13.52	7	0.00075	0.0078	ID=gene204;Name=clcA;gbkey=Gene;gene=clcA;locus_tag=SL1344_0204	CCTGATTTCG	A	TTAAAGCGGT
NC_016810.1	239300	+	178	250	3	4	96.55	5.52	0	0	ID=gene204;Name=clcA;gbkey=Gene;gene=clcA;locus_tag=SL1344_0204	CTGATTTCGA	T	TAAAGCGGTG
NC_016810.1	239368	+	21	20	0	1	9.43	4.61	0.00124	0.01145	ID=gene204;Name=clcA;gbkey=Gene;gene=clcA;locus_tag=SL1344_0204	CGAAGCGCCG	A	TTATTGAAGT
NC_016810.1	239386	+	11	20	0	0	6.81	6.13	0.00496	0.03123	ID=gene204;Name=clcA;gbkey=Gene;gene=clcA;locus_tag=SL1344_0204	AGTCGGCAAA	C	TGTCTGATGC
NC_016810.1	239574	+	25	18	2	2	10.76	2.99	0.00379	0.02585	ID=gene204;Name=clcA;gbkey=Gene;gene=clcA;locus_tag=SL1344_0204	GTATTCTGGG	G	TTGATTGAGC
NC_016810.1	239575	+	53	45	1	1	22.46	5.06	0	7e-05	ID=gene204;Name=clcA;gbkey=Gene;gene=clcA;locus_tag=SL1344_0204	TATTCTGGGG	T	TGATTGAGCC
NC_016810.1	239614	+	11	16	0	0	5.96	5.96	0.00685	0.03881	ID=gene204;Name=clcA;gbkey=Gene;gene=clcA;locus_tag=SL1344_0204	ATTTAACCTT	A	TTCCTATCGC
NC_016810.1	239698	+	26	2	0	0	6.47	5.98	0.0069	0.03898	ID=gene204;Name=clcA;gbkey=Gene;gene=clcA;locus_tag=SL1344_0204	GCTGCTTTGC	T	TTTCTTCCGG
NC_016810.1	239752	+	7	18	0	0	5.46	5.83	0.00867	0.04545	ID=gene204;Name=clcA;gbkey=Gene;gene=clcA;locus_tag=SL1344_0204	GCTGGGAACG	C	TGCTTGGTAC
NC_016810.1	239822	+	28	20	1	0	11.03	4.86	0.00056	0.00616	ID=gene204;Name=clcA;gbkey=Gene;gene=clcA;locus_tag=SL1344_0204	GCCGGTACCT	T	TGCGATTGCC
NC_016810.1	239907	+	12	12	0	0	5.34	5.81	0.00889	0.04613	ID=gene204;Name=clcA;gbkey=Gene;gene=clcA;locus_tag=SL1344_0204	AGATGACCGA	T	AACTATCAGC
NC_016810.1	240083	+	35	42	1	0	17.34	5.51	4e-05	0.00066	.	ACTTGAACGA	A	TTACCAGGGT
NC_016810.1	240099	+	26	28	2	0	12.53	4.22	0.00033	0.00404	.	AGGGTATTAG	A	TAATGACTGC
NC_016810.1	240142	+	68	190	16	8	62.81	3.05	0	0	.	CAATTACCGA	T	GTCGTTTGGA
NC_016810.1	240158	+	35	72	5	8	27.14	2.64	0.00013	0.00185	.	TTGGAGCAAA	A	TATGAGTGAT
NC_016810.1	240160	+	26	36	7	1	15.85	2.58	0.00274	0.0206	ID=gene205;Name=SL1344_0205;gbkey=Gene;locus_tag=SL1344_0205	GGAGCAAAAT	A	TGAGTGATGA
NC_016810.1	240167	+	49	53	1	0	22.93	5.91	1e-05	0.00013	ID=gene205;Name=SL1344_0205;gbkey=Gene;locus_tag=SL1344_0205	AATATGAGTG	A	TGACGTAGCG
NC_016810.1	240248	+	25	53	2	0	17.61	4.72	3e-05	0.00055	ID=gene205;Name=SL1344_0205;gbkey=Gene;locus_tag=SL1344_0205	GATAACCCGA	A	TCTGAAACTG
NC_016810.1	240303	+	37	161	1	0	43.11	6.77	0	1e-05	ID=gene205;Name=SL1344_0205;gbkey=Gene;locus_tag=SL1344_0205	TCCAGTATGG	T	TTTACCTTTG
NC_016810.1	240304	+	12	27	2	1	9.36	3.2	0.005	0.03142	ID=gene205;Name=SL1344_0205;gbkey=Gene;locus_tag=SL1344_0205	CCAGTATGGT	T	TTACCTTTGA
NC_016810.1	240442	+	15	14	0	0	6.47	6.06	0.00561	0.0339	ID=gene205;Name=SL1344_0205;gbkey=Gene;locus_tag=SL1344_0205	AGGTTCCCGC	T	TCATTGTAAC
NC_016810.1	240461	+	17	6	0	0	5.23	5.76	0.00984	0.04904	ID=gene205;Name=SL1344_0205;gbkey=Gene;locus_tag=SL1344_0205	ACCAACCCGA	A	TGCGAAAAGT
NC_016810.1	240499	+	21	10	1	1	7.57	3.42	0.00798	0.04307	ID=gene205;Name=SL1344_0205;gbkey=Gene;locus_tag=SL1344_0205	TTCCTTCAGC	A	TTTGATTGCT
NC_016810.1	243242	+	96	112	2	1	46.97	5.62	0	0	ID=gene209;Name=dgt;gbkey=Gene;gene=dgt;locus_tag=SL1344_0209	CGATCAATGA	C	TGGTTTCGTC
NC_016810.1	243246	+	17	15	0	0	7.14	6.19	0.00437	0.02862	ID=gene209;Name=dgt;gbkey=Gene;gene=dgt;locus_tag=SL1344_0209	CAATGACTGG	T	TTCGTCAGCG
NC_016810.1	245285	+	31	27	3	0	13.75	3.81	0.00032	0.00397	ID=gene210;Name=htrA;gbkey=Gene;gene=htrA;locus_tag=SL1344_0210	TCGGTATCGG	C	TTCGCTATCC
NC_016810.1	245838	+	152	103	28	30	73.53	1.8	5e-05	0.0008	ID=gene210;Name=htrA;gbkey=Gene;gene=htrA;locus_tag=SL1344_0210	GCTGCGTAAG	A	TTCTCGACAG
NC_016810.1	248208	+	20	8	0	1	6.65	4.07	0.00746	0.04121	ID=gene213;Name=SL1344_0213;gbkey=Gene;locus_tag=SL1344_0213	CACGTTATTA	A	TTACGTTAGG
NC_016810.1	248209	+	20	26	0	0	10.18	6.65	0.00167	0.01427	ID=gene213;Name=SL1344_0213;gbkey=Gene;locus_tag=SL1344_0213	ACGTTATTAA	T	TACGTTAGGG
NC_016810.1	248310	+	26	33	1	1	13.63	4.33	0.00016	0.00229	ID=gene213;Name=SL1344_0213;gbkey=Gene;locus_tag=SL1344_0213	TATTCTGCGT	T	TTCTACAGGG
NC_016810.1	248321	+	22	36	1	0	13.04	5.1	0.00022	0.00289	ID=gene213;Name=SL1344_0213;gbkey=Gene;locus_tag=SL1344_0213	TTCTACAGGG	A	TTTATGGTTG
NC_016810.1	248329	+	29	18	1	5	12.32	2.54	0.00813	0.0434	ID=gene213;Name=SL1344_0213;gbkey=Gene;locus_tag=SL1344_0213	GGATTTATGG	T	TGGAGGCGAA
NC_016810.1	248743	+	27	16	0	0	9.68	6.57	0.00197	0.01615	ID=gene213;Name=SL1344_0213;gbkey=Gene;locus_tag=SL1344_0213	GTCTTCGCGG	T	TTCCTGGGCG
NC_016810.1	249019	+	20	22	3	0	10.12	3.34	0.00307	0.02229	ID=gene213;Name=SL1344_0213;gbkey=Gene;locus_tag=SL1344_0213	GTGCAACCTT	C	TTTTTTCGCC
NC_016810.1	249170	+	20	17	0	0	8.27	6.38	0.00298	0.02186	ID=gene213;Name=SL1344_0213;gbkey=Gene;locus_tag=SL1344_0213	TGGTTGCCGG	T	TATGTCGTTT
NC_016810.1	249179	+	82	56	0	2	31.58	5.54	0	0	ID=gene213;Name=SL1344_0213;gbkey=Gene;locus_tag=SL1344_0213	GTTATGTCGT	T	TTGACTGCGT
NC_016810.1	254284	+	26	23	3	2	12.32	2.88	0.00259	0.01973	.	TCTATAGAGG	T	TTTAAATCAT
NC_016810.1	254726	+	11	26	1	1	8.65	3.63	0.0038	0.0259	ID=gene217;Name=rpsB;gbkey=Gene;gene=rpsB;locus_tag=SL1344_0217	GAGAAACTGG	A	AAACAGCCTG
NC_016810.1	255015	+	41	27	1	0	15.54	5.35	8e-05	0.00127	ID=gene217;Name=rpsB;gbkey=Gene;gene=rpsB;locus_tag=SL1344_0217	TAGAAGCCGA	G	TAATAAGGCT
NC_016810.1	255018	+	19	12	0	0	6.97	6.15	0.00471	0.03014	ID=gene217;Name=rpsB;gbkey=Gene;gene=rpsB;locus_tag=SL1344_0217	AAGCCGAGTA	A	TAAGGCTTGA
NC_016810.1	255036	+	99	128	13	17	58.71	2.56	0	0	.	TGATAACTCC	C	TAAAATAGTT
NC_016810.1	255038	+	97	155	4	5	58.06	4.4	0	0	.	ATAACTCCCT	A	AAATAGTTCG
NC_016810.1	255039	+	148	164	2	0	69.83	6.71	0	0	.	TAACTCCCTA	A	AATAGTTCGA
NC_016810.1	255040	+	76	68	4	2	33.79	4.18	0	0	.	AACTCCCTAA	A	ATAGTTCGAG
NC_016810.1	255041	+	420	499	10	6	208.23	5.48	0	0	.	ACTCCCTAAA	A	TAGTTCGAGT
NC_016810.1	255042	+	55	55	3	5	26.76	3.38	0	9e-05	.	CTCCCTAAAA	T	AGTTCGAGTT
NC_016810.1	255044	+	51	47	8	12	27.07	1.9	0.00241	0.01873	.	CCCTAAAATA	G	TTCGAGTTGC
NC_016810.1	255045	+	21	24	2	3	11.4	2.74	0.00488	0.03084	.	CCTAAAATAG	T	TCGAGTTGCA
NC_016810.1	255050	+	17	30	2	3	11.75	2.79	0.00424	0.028	.	AATAGTTCGA	G	TTGCAGGAAG
NC_016810.1	255051	+	19	28	0	0	10.37	6.67	0.00158	0.01373	.	ATAGTTCGAG	T	TGCAGGAAGG
NC_016810.1	255098	+	45	48	9	10	26.01	1.93	0.00215	0.01723	.	TTACATCAGT	A	AGTGACCGGG
NC_016810.1	255164	+	67	60	0	4	29.53	4.52	0	1e-05	.	GAGAGCCCTT	A	TAGACCAGGT
NC_016810.1	255221	+	36	49	1	3	19.94	3.94	1e-05	0.0003	.	CCTTTTTCAC	T	TTTATATCTG
NC_016810.1	255812	+	9	16	0	0	5.5	5.85	0.00837	0.04422	ID=gene218;Name=tsf;gbkey=Gene;gene=tsf;locus_tag=SL1344_0218	GCAAGCCGGA	A	TTCGTTAAGC
NC_016810.1	256416	+	35	30	1	0	14.79	5.28	0.0001	0.00154	ID=gene219;Name=pyrH;gbkey=Gene;gene=pyrH;locus_tag=SL1344_0219	TGAACTGGGT	A	TTCAGGTTGG
NC_016810.1	256422	+	31	32	0	0	14.02	7.05	0.00064	0.00689	ID=gene219;Name=pyrH;gbkey=Gene;gene=pyrH;locus_tag=SL1344_0219	GGGTATTCAG	G	TTGGTGTGGT
NC_016810.1	256423	+	196	286	1	0	106.68	8.06	0	0	ID=gene219;Name=pyrH;gbkey=Gene;gene=pyrH;locus_tag=SL1344_0219	GGTATTCAGG	T	TGGTGTGGTG
NC_016810.1	257212	+	31	25	2	2	13.65	3.37	0.00057	0.00624	ID=gene220;Name=frr;gbkey=Gene;gene=frr;locus_tag=SL1344_0220	TCAAAACCCA	A	ATCAGCAAAG
NC_016810.1	257213	+	277	256	28	29	134.85	2.88	0	0	ID=gene220;Name=frr;gbkey=Gene;gene=frr;locus_tag=SL1344_0220	CAAAACCCAA	A	TCAGCAAAGT
NC_016810.1	257623	+	9	24	0	1	7.49	4.26	0.00426	0.02814	ID=gene220;Name=frr;gbkey=Gene;gene=frr;locus_tag=SL1344_0220	AGGAAGAAGT	A	CAGAAAATGA
NC_016810.1	257655	+	34	21	4	2	14.02	2.81	0.00205	0.01662	ID=gene220;Name=frr;gbkey=Gene;gene=frr;locus_tag=SL1344_0220	ATTAAGAAAG	T	TGATGCGGCG
NC_016810.1	257674	+	19	20	1	3	9.82	2.82	0.00759	0.0417	ID=gene220;Name=frr;gbkey=Gene;gene=frr;locus_tag=SL1344_0220	CGTTGGCAGA	T	AAAGAAGCAG
NC_016810.1	257675	+	55	45	0	0	22.36	7.64	0.00014	0.00198	ID=gene220;Name=frr;gbkey=Gene;gene=frr;locus_tag=SL1344_0220	GTTGGCAGAT	A	AAGAAGCAGA
NC_016810.1	257717	+	194	246	4	1	98.8	6.02	0	0	.	CTGTACGCAG	A	TATAAACTCA
NC_016810.1	257718	+	33	58	1	2	20.87	4.42	1e-05	0.00014	.	TGTACGCAGA	T	ATAAACTCAT
NC_016810.1	257719	+	29	43	0	0	15.89	7.21	0.00043	0.00506	.	GTACGCAGAT	A	TAAACTCATT
NC_016810.1	257727	+	73	100	3	3	39.93	4.43	0	0	.	ATATAAACTC	A	TTCCACCGCT
NC_016810.1	257752	+	239	261	2	2	112.22	6.5	0	0	.	TGGCGGATGA	G	TGGTGTACAA
NC_016810.1	257756	+	27	26	3	1	12.63	3.67	0.00051	0.0058	.	GGATGAGTGG	T	GTACAAAGCG
NC_016810.1	257757	+	38	35	1	1	16.84	4.64	3e-05	0.00057	.	GATGAGTGGT	G	TACAAAGCGC
NC_016810.1	257774	+	116	225	27	25	89.35	2.35	0	0	.	GCGCCGCGCA	G	AAGACATTAT
NC_016810.1	257788	+	24	24	1	2	11.54	3.51	0.00108	0.01028	.	ACATTATCAG	G	TCTCCTGTGC
NC_016810.1	257789	+	44	58	3	2	23.95	3.92	0	6e-05	.	CATTATCAGG	T	CTCCTGTGCG
NC_016810.1	257874	+	21	10	0	0	7.01	6.15	0.00474	0.03019	ID=gene221;Name=dxr;gbkey=Gene;gene=dxr;locus_tag=SL1344_0221	GCTCGACCGG	C	TCTATTGGTT
NC_016810.1	259042	+	48	40	0	0	19.67	7.48	0.00021	0.00286	.	ACGCTGACGA	T	TATCCCGCGA
NC_016810.1	259067	+	67	64	3	1	30.05	4.58	0	0	.	AGATCGTGCT	A	TTTGTTAGCG
NC_016810.1	259068	+	150	130	1	0	62.8	7.33	0	0	.	GATCGTGCTA	T	TTGTTAGCGT
NC_016810.1	259069	+	50	31	0	0	18.22	7.38	0.00028	0.00361	.	ATCGTGCTAT	T	TGTTAGCGTT
NC_016810.1	259083	+	20	14	0	0	7.63	6.27	0.00372	0.02554	.	TAGCGTTGGG	C	TTCGGTGATA
NC_016810.1	259098	+	42	26	1	0	15.56	5.35	8e-05	0.00129	.	GTGATATAGT	C	TGCGCCACCT
NC_016810.1	259705	+	47	27	2	1	17.5	4.16	4e-05	0.00071	ID=gene222;Name=SL1344_0222;gbkey=Gene;locus_tag=SL1344_0222	CAACTCACGT	T	TACAAGAACG
NC_016810.1	259778	+	45	44	1	0	20.09	5.72	1e-05	0.00029	ID=gene222;Name=SL1344_0222;gbkey=Gene;locus_tag=SL1344_0222	ATCGCTGCGA	A	TTACGGCGGA
NC_016810.1	259861	+	11	28	0	1	8.81	4.5	0.00198	0.0162	ID=gene222;Name=SL1344_0222;gbkey=Gene;locus_tag=SL1344_0222	CCCCGATCAG	A	TTGATGAAGA
NC_016810.1	259862	+	11	18	0	1	6.68	4.09	0.00648	0.0375	ID=gene222;Name=SL1344_0222;gbkey=Gene;locus_tag=SL1344_0222	CCCGATCAGA	T	TGATGAAGAG
NC_016810.1	259924	+	35	70	0	4	24.21	4.22	0	9e-05	ID=gene222;Name=SL1344_0222;gbkey=Gene;locus_tag=SL1344_0222	GGATTTAGTA	A	TTAGGACTGG
NC_016810.1	260314	+	12	17	0	1	6.7	4.1	0.00632	0.03676	ID=gene223;Name=cdsA;gbkey=Gene;gene=cdsA;locus_tag=SL1344_0223	GTGTGGTCTG	T	TATTGGCGCT
NC_016810.1	260331	+	15	41	0	0	12.21	6.87	0.00103	0.00991	ID=gene223;Name=cdsA;gbkey=Gene;gene=cdsA;locus_tag=SL1344_0223	CGCTGATGCT	A	TTTTTGTTGC
NC_016810.1	260403	+	29	59	0	0	19.29	7.45	0.00023	0.00307	ID=gene223;Name=cdsA;gbkey=Gene;gene=cdsA;locus_tag=SL1344_0223	CATCGTTAGG	A	TGGTGGGTTG
NC_016810.1	260487	+	15	11	0	0	5.83	5.92	0.00729	0.04059	ID=gene223;Name=cdsA;gbkey=Gene;gene=cdsA;locus_tag=SL1344_0223	TGCGTCTCAT	T	TTCGGTTTGT
NC_016810.1	260493	+	55	41	0	1	21.81	5.82	1e-05	0.00019	ID=gene223;Name=cdsA;gbkey=Gene;gene=cdsA;locus_tag=SL1344_0223	TCATTTTCGG	T	TTGTTAACTA
NC_016810.1	260513	+	36	24	0	0	13.48	7	0.00074	0.0077	ID=gene223;Name=cdsA;gbkey=Gene;gene=cdsA;locus_tag=SL1344_0223	ATTGTGCCAT	T	TTTCTGGGGC
NC_016810.1	260588	+	38	41	1	0	17.82	5.55	3e-05	0.00056	ID=gene223;Name=cdsA;gbkey=Gene;gene=cdsA;locus_tag=SL1344_0223	TGGCTACTCT	A	TGTCATGATC
NC_016810.1	260596	+	22	20	0	0	9.37	6.54	0.00211	0.01698	ID=gene223;Name=cdsA;gbkey=Gene;gene=cdsA;locus_tag=SL1344_0223	CTATGTCATG	A	TCCTGGTCTG
NC_016810.1	260839	+	9	15	0	0	5.28	5.8	0.00917	0.04696	ID=gene223;Name=cdsA;gbkey=Gene;gene=cdsA;locus_tag=SL1344_0223	CACCGAGAGT	A	TGTTTAAGCG
NC_016810.1	260842	+	19	13	0	0	7.18	6.19	0.00435	0.02858	ID=gene223;Name=cdsA;gbkey=Gene;gene=cdsA;locus_tag=SL1344_0223	CGAGAGTATG	T	TTAAGCGCGA
NC_016810.1	260843	+	8	27	0	0	7.6	6.25	0.00391	0.02653	ID=gene223;Name=cdsA;gbkey=Gene;gene=cdsA;locus_tag=SL1344_0223	GAGAGTATGT	T	TAAGCGCGAA
NC_016810.1	260860	+	49	84	3	7	32.12	3.32	0	4e-05	ID=gene223;Name=cdsA;gbkey=Gene;gene=cdsA;locus_tag=SL1344_0223	CGAAGCAGGA	A	TTAAGGATAG
NC_016810.1	260987	+	77	47	6	4	30.68	3.27	0	7e-05	.	TAACGGAAGG	T	TTTATGCTGA
NC_016810.1	261000	+	27	27	0	0	12.02	6.86	0.00103	0.00989	ID=gene224;Name=yaeL;gbkey=Gene;gene=yaeL;locus_tag=SL1344_0224	TATGCTGAGT	A	TTCTCTGGAA
NC_016810.1	261020	+	34	24	1	6	15.05	2.63	0.00325	0.02326	ID=gene224;Name=yaeL;gbkey=Gene;gene=yaeL;locus_tag=SL1344_0224	ATCTGGCTGC	A	TTCATCATCG
NC_016810.1	261059	+	57	43	2	2	23.52	4.2	0	6e-05	ID=gene224;Name=yaeL;gbkey=Gene;gene=yaeL;locus_tag=SL1344_0224	CTGTGCATGA	A	TTTGGTCATT
NC_016810.1	261065	+	37	33	0	2	16.22	4.56	5e-05	0.00084	ID=gene224;Name=yaeL;gbkey=Gene;gene=yaeL;locus_tag=SL1344_0224	ATGAATTTGG	T	CATTTCTGGG
NC_016810.1	261067	+	71	86	1	1	35.36	5.73	0	0	ID=gene224;Name=yaeL;gbkey=Gene;gene=yaeL;locus_tag=SL1344_0224	GAATTTGGTC	A	TTTCTGGGTT
NC_016810.1	261068	+	59	93	3	1	34.36	4.78	0	0	ID=gene224;Name=yaeL;gbkey=Gene;gene=yaeL;locus_tag=SL1344_0224	AATTTGGTCA	T	TTCTGGGTTG
NC_016810.1	261069	+	71	70	2	3	32.82	4.39	0	0	ID=gene224;Name=yaeL;gbkey=Gene;gene=yaeL;locus_tag=SL1344_0224	ATTTGGTCAT	T	TCTGGGTTGC
NC_016810.1	261075	+	111	126	0	1	52.68	7.07	0	0	ID=gene224;Name=yaeL;gbkey=Gene;gene=yaeL;locus_tag=SL1344_0224	TCATTTCTGG	G	TTGCCCGGCG
NC_016810.1	261092	+	17	9	0	0	5.87	5.93	0.00729	0.04059	ID=gene224;Name=yaeL;gbkey=Gene;gene=yaeL;locus_tag=SL1344_0224	GGCGCTGCGG	T	GTGCGAGTTG
NC_016810.1	261093	+	28	27	0	0	12.26	6.88	0.00097	0.00948	ID=gene224;Name=yaeL;gbkey=Gene;gene=yaeL;locus_tag=SL1344_0224	GCGCTGCGGT	G	TGCGAGTTGA
NC_016810.1	261204	+	17	17	0	0	7.57	6.27	0.00375	0.02566	ID=gene224;Name=yaeL;gbkey=Gene;gene=yaeL;locus_tag=SL1344_0224	CTACGTCAAA	A	TGCTGGATGA
NC_016810.1	261314	+	22	17	0	0	8.73	6.45	0.00258	0.0197	ID=gene224;Name=yaeL;gbkey=Gene;gene=yaeL;locus_tag=SL1344_0224	CGGTTGCGAA	C	TTCATTTTTG
NC_016810.1	261318	+	19	24	0	1	9.82	4.67	0.001	0.00972	ID=gene224;Name=yaeL;gbkey=Gene;gene=yaeL;locus_tag=SL1344_0224	TGCGAACTTC	A	TTTTTGCTAT
NC_016810.1	261329	+	14	47	0	0	13.25	6.96	0.00082	0.00836	ID=gene224;Name=yaeL;gbkey=Gene;gene=yaeL;locus_tag=SL1344_0224	TTTTTGCTAT	C	TTTGCTTACT
NC_016810.1	261346	+	19	13	0	0	7.18	6.19	0.00435	0.02858	ID=gene224;Name=yaeL;gbkey=Gene;gene=yaeL;locus_tag=SL1344_0224	TACTGGCTGG	T	CTTTATCATC
NC_016810.1	261347	+	26	31	1	1	13.2	4.28	0.00021	0.00277	ID=gene224;Name=yaeL;gbkey=Gene;gene=yaeL;locus_tag=SL1344_0224	ACTGGCTGGT	C	TTTATCATCG
NC_016810.1	261405	+	12	36	0	1	10.74	4.79	0.00077	0.00797	ID=gene224;Name=yaeL;gbkey=Gene;gene=yaeL;locus_tag=SL1344_0224	GCCCAACTCG	A	TTGCTGCGCA
NC_016810.1	261406	+	19	34	0	0	11.65	6.82	0.00114	0.01075	ID=gene224;Name=yaeL;gbkey=Gene;gene=yaeL;locus_tag=SL1344_0224	CCCAACTCGA	T	TGCTGCGCAG
NC_016810.1	261440	+	41	80	1	0	26.81	6.13	0	6e-05	ID=gene224;Name=yaeL;gbkey=Gene;gene=yaeL;locus_tag=SL1344_0224	CTGGTACGGA	A	CTTAAAGCCG
NC_016810.1	261441	+	5	29	0	0	7.33	6.19	0.00453	0.02931	ID=gene224;Name=yaeL;gbkey=Gene;gene=yaeL;locus_tag=SL1344_0224	TGGTACGGAA	C	TTAAAGCCGT
NC_016810.1	261565	+	20	42	0	0	13.58	7.01	0.00073	0.00758	ID=gene224;Name=yaeL;gbkey=Gene;gene=yaeL;locus_tag=SL1344_0224	CAGCGGCAGG	A	TAAAACGCTT
NC_016810.1	261613	+	7	24	0	1	7.03	4.16	0.00602	0.03575	ID=gene224;Name=yaeL;gbkey=Gene;gene=yaeL;locus_tag=SL1344_0224	GATAAGCAAG	A	TCCTGTATCT
NC_016810.1	261654	+	90	123	4	1	48.45	4.98	0	0	ID=gene224;Name=yaeL;gbkey=Gene;gene=yaeL;locus_tag=SL1344_0224	CGGGCCACAG	A	TTGAACCGGT
NC_016810.1	261655	+	68	70	1	3	31.86	4.65	0	0	ID=gene224;Name=yaeL;gbkey=Gene;gene=yaeL;locus_tag=SL1344_0224	GGGCCACAGA	T	TGAACCGGTA
NC_016810.1	261736	+	17	29	0	0	10.12	6.64	0.00171	0.01455	ID=gene224;Name=yaeL;gbkey=Gene;gene=yaeL;locus_tag=SL1344_0224	ATCGTTAAAG	T	CGATGGTCAG
NC_016810.1	261816	+	432	441	51	79	230.79	2.41	0	0	ID=gene224;Name=yaeL;gbkey=Gene;gene=yaeL;locus_tag=SL1344_0224	AGCGTTAGAG	A	TTGAAAGGCA
NC_016810.1	261817	+	92	71	17	17	46.02	1.92	0.00016	0.00227	ID=gene224;Name=yaeL;gbkey=Gene;gene=yaeL;locus_tag=SL1344_0224	GCGTTAGAGA	T	TGAAAGGCAG
NC_016810.1	261871	+	57	35	0	0	20.7	7.54	0.00018	0.00253	ID=gene224;Name=yaeL;gbkey=Gene;gene=yaeL;locus_tag=SL1344_0224	ACGAAATCGG	T	TAACGGAAAG
NC_016810.1	261932	+	18	53	0	1	15.75	5.35	9e-05	0.00142	ID=gene224;Name=yaeL;gbkey=Gene;gene=yaeL;locus_tag=SL1344_0224	TGCCGGAAGA	G	TACAAGACTA
NC_016810.1	261934	+	56	80	0	1	30.33	6.3	0	2e-05	ID=gene224;Name=yaeL;gbkey=Gene;gene=yaeL;locus_tag=SL1344_0224	CCGGAAGAGT	A	CAAGACTATA
NC_016810.1	261939	+	54	97	4	1	34.54	4.48	0	0	ID=gene224;Name=yaeL;gbkey=Gene;gene=yaeL;locus_tag=SL1344_0224	AGAGTACAAG	A	CTATACGCCA
NC_016810.1	261940	+	118	150	16	17	68.6	2.67	0	0	ID=gene224;Name=yaeL;gbkey=Gene;gene=yaeL;locus_tag=SL1344_0224	GAGTACAAGA	C	TATACGCCAG
NC_016810.1	261942	+	19	18	1	0	8.51	4.48	0.00202	0.01648	ID=gene224;Name=yaeL;gbkey=Gene;gene=yaeL;locus_tag=SL1344_0224	GTACAAGACT	A	TACGCCAGTA
NC_016810.1	262031	+	28	41	1	7	17.56	2.67	0.00153	0.01344	ID=gene224;Name=yaeL;gbkey=Gene;gene=yaeL;locus_tag=SL1344_0224	TGCTGGGTAA	A	TTGATAACCG
NC_016810.1	262032	+	28	34	5	5	16.28	2.39	0.00284	0.02109	ID=gene224;Name=yaeL;gbkey=Gene;gene=yaeL;locus_tag=SL1344_0224	GCTGGGTAAA	T	TGATAACCGG
NC_016810.1	262035	+	161	172	1	0	74.29	7.56	0	0	ID=gene224;Name=yaeL;gbkey=Gene;gene=yaeL;locus_tag=SL1344_0224	GGGTAAATTG	A	TAACCGGTGA
NC_016810.1	262036	+	34	57	2	1	20.85	4.43	1e-05	0.00014	ID=gene224;Name=yaeL;gbkey=Gene;gene=yaeL;locus_tag=SL1344_0224	GGTAAATTGA	T	AACCGGTGAT
NC_016810.1	262057	+	28	41	1	1	15.79	4.55	5e-05	0.00091	ID=gene224;Name=yaeL;gbkey=Gene;gene=yaeL;locus_tag=SL1344_0224	GTGAAACTGA	A	CAACCTCAGT
NC_016810.1	262075	+	357	268	1	0	140.31	8.44	0	0	ID=gene224;Name=yaeL;gbkey=Gene;gene=yaeL;locus_tag=SL1344_0224	AGTGGGCCGA	T	TTCTATCGCT
NC_016810.1	262076	+	18	9	1	0	6.37	4.04	0.00821	0.04362	ID=gene224;Name=yaeL;gbkey=Gene;gene=yaeL;locus_tag=SL1344_0224	GTGGGCCGAT	T	TCTATCGCTC
NC_016810.1	262085	+	10	16	0	0	5.73	5.9	0.00756	0.04154	ID=gene224;Name=yaeL;gbkey=Gene;gene=yaeL;locus_tag=SL1344_0224	TTTCTATCGC	T	CAGGGGGCTG
NC_016810.1	262098	+	22	13	2	1	8.71	3.08	0.00754	0.0415	ID=gene224;Name=yaeL;gbkey=Gene;gene=yaeL;locus_tag=SL1344_0224	GGGGGCTGGG	A	TGTCAGCGGA
NC_016810.1	262258	+	40	34	3	0	17.33	4.16	4e-05	0.00072	ID=gene224;Name=yaeL;gbkey=Gene;gene=yaeL;locus_tag=SL1344_0224	TCCGAGCGGG	T	TCAAGACTTT
NC_016810.1	262265	+	142	221	17	10	87.48	3.39	0	0	ID=gene224;Name=yaeL;gbkey=Gene;gene=yaeL;locus_tag=SL1344_0224	GGGTTCAAGA	C	TTTAGTTATC
NC_016810.1	262266	+	76	89	10	9	41.91	2.76	0	2e-05	ID=gene224;Name=yaeL;gbkey=Gene;gene=yaeL;locus_tag=SL1344_0224	GGTTCAAGAC	T	TTAGTTATCG
NC_016810.1	262318	+	8	19	0	1	6.2	3.97	0.00941	0.0478	ID=gene224;Name=yaeL;gbkey=Gene;gene=yaeL;locus_tag=SL1344_0224	GGGCTTGCAC	T	TTTCAATGAT
NC_016810.1	262319	+	53	104	3	1	35.53	4.83	0	0	ID=gene224;Name=yaeL;gbkey=Gene;gene=yaeL;locus_tag=SL1344_0224	GGCTTGCACT	T	TTCAATGATT
NC_016810.1	262320	+	22	46	1	1	15.46	4.51	8e-05	0.00121	ID=gene224;Name=yaeL;gbkey=Gene;gene=yaeL;locus_tag=SL1344_0224	GCTTGCACTT	T	TCAATGATTT
NC_016810.1	262321	+	16	20	3	0	8.77	3.12	0.00764	0.04187	ID=gene224;Name=yaeL;gbkey=Gene;gene=yaeL;locus_tag=SL1344_0224	CTTGCACTTT	T	CAATGATTTC
NC_016810.1	262327	+	26	57	2	3	19.58	3.6	5e-05	0.0008	ID=gene224;Name=yaeL;gbkey=Gene;gene=yaeL;locus_tag=SL1344_0224	CTTTTCAATG	A	TTTCTCTCGG
NC_016810.1	262328	+	101	214	13	21	78.64	2.83	0	0	ID=gene224;Name=yaeL;gbkey=Gene;gene=yaeL;locus_tag=SL1344_0224	TTTTCAATGA	T	TTCTCTCGGT
NC_016810.1	262428	+	171	276	0	0	98.47	9.52	0	1e-05	ID=gene225;Name=yaeT;gbkey=Gene;gene=yaeT;locus_tag=SL1344_0225	GCGCCACCGT	A	TACGGTGCTG
NC_016810.1	262535	+	33	44	6	4	19.8	2.57	0.00063	0.00677	ID=gene225;Name=yaeT;gbkey=Gene;gene=yaeT;locus_tag=SL1344_0225	GGCGACACGG	T	TAATGATGAA
NC_016810.1	262548	+	13	20	2	0	7.81	3.5	0.00652	0.03767	ID=gene225;Name=yaeT;gbkey=Gene;gene=yaeT;locus_tag=SL1344_0225	ATGATGAAGA	T	ATCAGTAACA
NC_016810.1	262549	+	10	31	1	1	9.48	3.77	0.00251	0.01933	ID=gene225;Name=yaeT;gbkey=Gene;gene=yaeT;locus_tag=SL1344_0225	TGATGAAGAT	A	TCAGTAACAC
NC_016810.1	262954	+	17	21	1	3	9.57	2.78	0.00902	0.04647	ID=gene225;Name=yaeT;gbkey=Gene;gene=yaeT;locus_tag=SL1344_0225	CGAAGAACTC	A	TTTCTCATTT
NC_016810.1	262961	+	14	15	0	0	6.45	6.06	0.00564	0.03404	ID=gene225;Name=yaeT;gbkey=Gene;gene=yaeT;locus_tag=SL1344_0225	CTCATTTCTC	A	TTTCCAGTTG
NC_016810.1	262962	+	25	49	0	1	16.53	5.43	6e-05	0.00094	ID=gene225;Name=yaeT;gbkey=Gene;gene=yaeT;locus_tag=SL1344_0225	TCATTTCTCA	T	TTCCAGTTGC
NC_016810.1	262963	+	17	25	0	0	9.27	6.53	0.00217	0.01737	ID=gene225;Name=yaeT;gbkey=Gene;gene=yaeT;locus_tag=SL1344_0225	CATTTCTCAT	T	TCCAGTTGCG
NC_016810.1	262969	+	28	16	2	0	10.45	3.94	0.00131	0.01191	ID=gene225;Name=yaeT;gbkey=Gene;gene=yaeT;locus_tag=SL1344_0225	TCATTTCCAG	T	TGCGTGACGA
NC_016810.1	263123	+	11	19	1	0	6.86	4.17	0.00561	0.0339	ID=gene225;Name=yaeT;gbkey=Gene;gene=yaeT;locus_tag=SL1344_0225	CTGACGCCGG	A	TAAGAAAGGG
NC_016810.1	263134	+	28	40	2	0	15.55	4.54	7e-05	0.00108	ID=gene225;Name=yaeT;gbkey=Gene;gene=yaeT;locus_tag=SL1344_0225	TAAGAAAGGG	A	TCTACATCAC
NC_016810.1	263356	+	17	30	2	0	10.86	4	0.00095	0.00929	ID=gene225;Name=yaeT;gbkey=Gene;gene=yaeT;locus_tag=SL1344_0225	ACAGCCTGAA	A	TTAACGATGC
NC_016810.1	263459	+	22	23	1	2	10.86	3.42	0.00167	0.01431	ID=gene225;Name=yaeT;gbkey=Gene;gene=yaeT;locus_tag=SL1344_0225	ACCTCAAAAG	A	TTCCGTTCTG
NC_016810.1	263766	+	19	22	0	0	9.1	6.5	0.00228	0.01798	ID=gene225;Name=yaeT;gbkey=Gene;gene=yaeT;locus_tag=SL1344_0225	CCAAAAACGA	C	TACCAGACCT
NC_016810.1	263773	+	41	40	0	2	18.63	4.77	1e-05	0.0003	ID=gene225;Name=yaeT;gbkey=Gene;gene=yaeT;locus_tag=SL1344_0225	CGACTACCAG	A	CCTACAGCGA
NC_016810.1	263775	+	28	44	1	0	16.13	5.41	6e-05	0.001	ID=gene225;Name=yaeT;gbkey=Gene;gene=yaeT;locus_tag=SL1344_0225	ACTACCAGAC	C	TACAGCGAAC
NC_016810.1	263777	+	8	19	0	0	5.9	5.94	0.00716	0.04005	ID=gene225;Name=yaeT;gbkey=Gene;gene=yaeT;locus_tag=SL1344_0225	TACCAGACCT	A	CAGCGAACTG
NC_016810.1	263802	+	24	33	1	0	12.86	5.09	0.00023	0.003	ID=gene225;Name=yaeT;gbkey=Gene;gene=yaeT;locus_tag=SL1344_0225	TTACTAACCC	A	TACTTTACCG
NC_016810.1	263937	+	8	22	0	0	6.54	6.07	0.00562	0.03396	ID=gene225;Name=yaeT;gbkey=Gene;gene=yaeT;locus_tag=SL1344_0225	CCATCAACGA	G	TACAACACGT
NC_016810.1	264069	+	67	54	1	0	27.33	6.16	0	5e-05	ID=gene225;Name=yaeT;gbkey=Gene;gene=yaeT;locus_tag=SL1344_0225	CCGCTGATGA	C	TTCACCTTTA
NC_016810.1	264075	+	35	37	1	1	16.57	4.62	3e-05	0.00063	ID=gene225;Name=yaeT;gbkey=Gene;gene=yaeT;locus_tag=SL1344_0225	ATGACTTCAC	C	TTTAACTACG
NC_016810.1	264183	+	115	85	3	2	46.21	4.9	0	0	ID=gene225;Name=yaeT;gbkey=Gene;gene=yaeT;locus_tag=SL1344_0225	CCGACAACGA	A	TACTACAAAG
NC_016810.1	264223	+	11	15	1	0	6.01	3.97	0.00961	0.04851	ID=gene225;Name=yaeT;gbkey=Gene;gene=yaeT;locus_tag=SL1344_0225	CTATGTGCCT	A	TCGATAACGA
NC_016810.1	264228	+	14	28	3	0	10	3.32	0.0037	0.02547	ID=gene225;Name=yaeT;gbkey=Gene;gene=yaeT;locus_tag=SL1344_0225	TGCCTATCGA	T	AACGATCACA
NC_016810.1	264234	+	46	73	0	2	26.82	5.31	0	2e-05	ID=gene225;Name=yaeT;gbkey=Gene;gene=yaeT;locus_tag=SL1344_0225	TCGATAACGA	T	CACAAGTGGG
NC_016810.1	264359	+	85	108	0	4	43.92	5.12	0	0	ID=gene225;Name=yaeT;gbkey=Gene;gene=yaeT;locus_tag=SL1344_0225	TTCCAGTCGA	A	TACTATCGGC
NC_016810.1	264423	+	41	48	0	2	20.34	4.9	1e-05	0.00015	ID=gene225;Name=yaeT;gbkey=Gene;gene=yaeT;locus_tag=SL1344_0225	ATAATGATGA	T	TACGAAGACT
NC_016810.1	264539	+	25	19	1	0	10.12	4.73	0.00087	0.0087	ID=gene225;Name=yaeT;gbkey=Gene;gene=yaeT;locus_tag=SL1344_0225	AGCGAAAAGT	A	TGCCAACTCG
NC_016810.1	264632	+	57	31	1	2	20.71	4.4	1e-05	0.00019	ID=gene225;Name=yaeT;gbkey=Gene;gene=yaeT;locus_tag=SL1344_0225	GATGTACCGG	A	TTACAGCGAT
NC_016810.1	264669	+	19	23	0	1	9.61	4.64	0.00112	0.01062	ID=gene225;Name=yaeT;gbkey=Gene;gene=yaeT;locus_tag=SL1344_0225	TGTCCGCGGG	T	ATCGCATTAC
NC_016810.1	264675	+	90	69	4	3	37.55	4.11	0	0	ID=gene225;Name=yaeT;gbkey=Gene;gene=yaeT;locus_tag=SL1344_0225	CGGGTATCGC	A	TTACAATGGA
NC_016810.1	264708	+	26	45	0	3	16.5	4.04	8e-05	0.00129	ID=gene225;Name=yaeT;gbkey=Gene;gene=yaeT;locus_tag=SL1344_0225	GGCCGTTGGT	C	TTCTCCTACG
NC_016810.1	264727	+	56	43	3	7	25.03	2.92	5e-05	0.00091	ID=gene225;Name=yaeT;gbkey=Gene;gene=yaeT;locus_tag=SL1344_0225	CGCCCAGCCG	T	TTAAAAAGTA
NC_016810.1	264728	+	936	902	13	6	414.77	6.24	0	0	ID=gene225;Name=yaeT;gbkey=Gene;gene=yaeT;locus_tag=SL1344_0225	GCCCAGCCGT	T	TAAAAAGTAC
NC_016810.1	264729	+	53	47	2	4	24.03	3.64	0	0.00012	ID=gene225;Name=yaeT;gbkey=Gene;gene=yaeT;locus_tag=SL1344_0225	CCCAGCCGTT	T	AAAAAGTACG
NC_016810.1	264734	+	20	14	1	0	7.89	4.37	0.003	0.02197	ID=gene225;Name=yaeT;gbkey=Gene;gene=yaeT;locus_tag=SL1344_0225	CCGTTTAAAA	A	GTACGATGGA
NC_016810.1	264735	+	50	45	16	7	27.5	1.72	0.00598	0.03555	ID=gene225;Name=yaeT;gbkey=Gene;gene=yaeT;locus_tag=SL1344_0225	CGTTTAAAAA	G	TACGATGGAG
NC_016810.1	264737	+	34	33	1	5	16.67	3.05	0.0005	0.00569	ID=gene225;Name=yaeT;gbkey=Gene;gene=yaeT;locus_tag=SL1344_0225	TTTAAAAAGT	A	CGATGGAGAC
NC_016810.1	264766	+	25	27	4	3	13.5	2.5	0.00439	0.02872	ID=gene225;Name=yaeT;gbkey=Gene;gene=yaeT;locus_tag=SL1344_0225	GCAGTTCCAG	T	TTAACATTGG
NC_016810.1	264816	+	24	18	1	2	10.27	3.32	0.00262	0.01992	.	AATGCATTGG	T	AGTGTAGCGA
NC_016810.1	264905	+	25	75	1	1	22.32	5.04	1e-05	0.00012	.	ATGGTAAGGA	G	TTTATTGTGA
NC_016810.1	264906	+	40	114	7	10	38.35	2.77	2e-05	0.00031	.	TGGTAAGGAG	T	TTATTGTGAA
NC_016810.1	264924	+	33	31	3	2	15.65	3.26	0.00031	0.00383	ID=gene226;Name=ompH;gbkey=Gene;gene=ompH;locus_tag=SL1344_0226	GAAAAAGTGG	T	TATTAGCTGC
NC_016810.1	264938	+	12	14	0	0	5.77	5.91	0.00741	0.04094	ID=gene226;Name=ompH;gbkey=Gene;gene=ompH;locus_tag=SL1344_0226	TAGCTGCAGG	T	CTTGGTTTGG
NC_016810.1	265058	+	43	93	0	2	30.16	5.48	0	1e-05	ID=gene226;Name=ompH;gbkey=Gene;gene=ompH;locus_tag=SL1344_0226	TGGAAAACGA	A	TTTAAAGGCC
NC_016810.1	265390	+	34	52	2	1	19.79	4.35	1e-05	0.0002	ID=gene226;Name=ompH;gbkey=Gene;gene=ompH;locus_tag=SL1344_0226	CTGAAACAGG	T	TAAATAAGTA
NC_016810.1	265405	+	6	23	0	1	6.58	4.05	0.00815	0.04346	ID=gene227;Name=lpxD;gbkey=Gene;gene=lpxD;locus_tag=SL1344_0227	TAAGTAATGC	C	TTCAATTCGA
NC_016810.1	265666	+	12	15	0	1	6.28	4	0.00832	0.04407	ID=gene227;Name=lpxD;gbkey=Gene;gene=lpxD;locus_tag=SL1344_0227	ATGGCGCAAA	T	TTTAGATACT
NC_016810.1	265834	+	37	63	3	2	23.39	3.88	0	0.0001	ID=gene227;Name=lpxD;gbkey=Gene;gene=lpxD;locus_tag=SL1344_0227	GTCGGAAAAA	A	TAGCAAAATC
NC_016810.1	265890	+	75	38	1	2	26.38	4.76	0	2e-05	ID=gene227;Name=lpxD;gbkey=Gene;gene=lpxD;locus_tag=SL1344_0227	TTACCACGAC	A	TTCAGATCGG
NC_016810.1	265906	+	76	59	0	0	30.23	8.02	5e-05	0.00079	ID=gene227;Name=lpxD;gbkey=Gene;gene=lpxD;locus_tag=SL1344_0227	ATCGGTGAGA	A	TTGCCTGATC
NC_016810.1	266062	+	56	41	1	0	22.01	5.85	1e-05	0.00018	ID=gene227;Name=lpxD;gbkey=Gene;gene=lpxD;locus_tag=SL1344_0227	GGCGCGTTGG	A	TGATACTGTT
NC_016810.1	266065	+	39	38	0	0	17.15	7.31	0.00034	0.00414	ID=gene227;Name=lpxD;gbkey=Gene;gene=lpxD;locus_tag=SL1344_0227	GCGTTGGATG	A	TACTGTTATT
NC_016810.1	266071	+	12	20	0	0	7.04	6.17	0.00454	0.02936	ID=gene227;Name=lpxD;gbkey=Gene;gene=lpxD;locus_tag=SL1344_0227	GATGATACTG	T	TATTGGCAAT
NC_016810.1	266123	+	11	18	1	0	6.65	4.12	0.00639	0.03706	ID=gene227;Name=lpxD;gbkey=Gene;gene=lpxD;locus_tag=SL1344_0227	CACATAACGT	C	GTGATTGGCG
NC_016810.1	266127	+	24	37	1	0	13.72	5.18	0.00016	0.00225	ID=gene227;Name=lpxD;gbkey=Gene;gene=lpxD;locus_tag=SL1344_0227	TAACGTCGTG	A	TTGGCGACAA
NC_016810.1	266313	+	104	110	15	22	58.05	2.18	0	0.00011	ID=gene227;Name=lpxD;gbkey=Gene;gene=lpxD;locus_tag=SL1344_0227	CTCCTCAGGC	A	TTCCGCTGCA
NC_016810.1	266326	+	18	7	0	0	5.68	5.87	0.00807	0.0432	ID=gene227;Name=lpxD;gbkey=Gene;gene=lpxD;locus_tag=SL1344_0227	CCGCTGCAAC	C	CAACAAAGTA
NC_016810.1	266329	+	50	46	0	0	21.41	7.59	0.00016	0.00224	ID=gene227;Name=lpxD;gbkey=Gene;gene=lpxD;locus_tag=SL1344_0227	CTGCAACCCA	A	CAAAGTATGG
NC_016810.1	266365	+	39	36	4	1	18.08	3.5	8e-05	0.00126	ID=gene227;Name=lpxD;gbkey=Gene;gene=lpxD;locus_tag=SL1344_0227	CTGGTGATGA	A	CATTGATGAT
NC_016810.1	266410	+	43	54	13	11	28.17	1.66	0.00543	0.03319	ID=gene227;Name=lpxD;gbkey=Gene;gene=lpxD;locus_tag=SL1344_0227	GAGCGCAAGG	T	TAATCAACAA
NC_016810.1	266450	+	77	59	1	0	30.72	6.32	0	2e-05	.	AGTTGCCATT	C	TTTTCCGGCC
NC_016810.1	266451	+	27	26	0	1	11.87	4.95	0.00036	0.00435	.	GTTGCCATTC	T	TTTCCGGCCT
NC_016810.1	266452	+	62	64	2	0	28.56	5.42	0	1e-05	.	TTGCCATTCT	T	TTCCGGCCTG
NC_016810.1	266462	+	57	66	8	3	30.3	3.12	0	9e-05	.	TTTCCGGCCT	G	TCACATTCAT
NC_016810.1	266463	+	83	117	4	7	47.31	3.79	0	0	.	TTCCGGCCTG	T	CACATTCATA
NC_016810.1	266467	+	180	169	27	19	90.56	2.59	0	0	.	GGCCTGTCAC	A	TTCATACGAT
NC_016810.1	266468	+	33	70	5	4	25.07	3.11	3e-05	0.00053	.	GCCTGTCACA	T	TCATACGATT
NC_016810.1	266470	+	107	97	19	17	55.56	2.16	1e-05	0.00012	.	CTGTCACATT	C	ATACGATTGC
NC_016810.1	266505	+	20	13	2	0	7.95	3.52	0.00617	0.03618	.	TTATTGCCTT	T	TTGTATATTT
NC_016810.1	266568	+	12	32	1	1	10.16	3.88	0.00156	0.01358	ID=gene228;Name=fabZ;gbkey=Gene;gene=fabZ;locus_tag=SL1344_0228	GATTGAAGAG	A	TTTTAGAGCT
NC_016810.1	266577	+	17	29	1	5	11.86	2.49	0.01005	0.04979	ID=gene228;Name=fabZ;gbkey=Gene;gene=fabZ;locus_tag=SL1344_0228	GATTTTAGAG	C	TTCTGCCGCA
NC_016810.1	266592	+	9	19	0	0	6.13	5.99	0.00648	0.03749	ID=gene228;Name=fabZ;gbkey=Gene;gene=fabZ;locus_tag=SL1344_0228	GCCGCACCGT	T	TTCCGTTTTT
NC_016810.1	266599	+	12	33	0	0	9.81	6.59	0.00193	0.01592	ID=gene228;Name=fabZ;gbkey=Gene;gene=fabZ;locus_tag=SL1344_0228	CGTTTTCCGT	T	TTTACTGGTC
NC_016810.1	266600	+	15	18	1	0	7.58	4.31	0.00349	0.02443	ID=gene228;Name=fabZ;gbkey=Gene;gene=fabZ;locus_tag=SL1344_0228	GTTTTCCGTT	T	TTACTGGTCG
NC_016810.1	266879	+	9	26	0	0	7.62	6.26	0.00383	0.02609	ID=gene228;Name=fabZ;gbkey=Gene;gene=fabZ;locus_tag=SL1344_0228	TGGAAGTCAC	T	TTCGAGAAAA
NC_016810.1	266961	+	14	23	1	0	8.41	4.47	0.00219	0.0175	ID=gene228;Name=fabZ;gbkey=Gene;gene=fabZ;locus_tag=SL1344_0228	AGCAACCATG	A	TGTGTGCTCG
NC_016810.1	267012	+	20	22	1	0	9.6	4.66	0.00111	0.01049	ID=gene229;Name=lpxA;gbkey=Gene;gene=lpxA;locus_tag=SL1344_0229	ATCCGCCTTT	A	TTCATCCTAC
NC_016810.1	267211	+	62	76	1	1	31.14	5.54	0	0	ID=gene229;Name=lpxA;gbkey=Gene;gene=lpxA;locus_tag=SL1344_0229	GTGAACCAGG	A	TCTGAAATAT
NC_016810.1	267218	+	28	10	1	2	9.5	3.19	0.00584	0.03495	ID=gene229;Name=lpxA;gbkey=Gene;gene=lpxA;locus_tag=SL1344_0229	AGGATCTGAA	A	TATGCGGGTG
NC_016810.1	267246	+	50	27	0	0	17.37	7.31	0.00034	0.00415	ID=gene229;Name=lpxA;gbkey=Gene;gene=lpxA;locus_tag=SL1344_0229	CCGTGTGGAA	A	TTGGCGATCG
NC_016810.1	267473	+	19	10	0	0	6.55	6.07	0.00559	0.03385	ID=gene229;Name=lpxA;gbkey=Gene;gene=lpxA;locus_tag=SL1344_0229	CAGTTCATCA	A	TTCTGCATTA
NC_016810.1	267480	+	12	18	0	0	6.62	6.09	0.0053	0.03254	ID=gene229;Name=lpxA;gbkey=Gene;gene=lpxA;locus_tag=SL1344_0229	TCAATTCTGC	A	TTATCGGTGC
NC_016810.1	267579	+	8	17	0	0	5.48	5.84	0.00851	0.04477	ID=gene229;Name=lpxA;gbkey=Gene;gene=lpxA;locus_tag=SL1344_0229	GCCGTTCGGG	G	TAAATATCGA
NC_016810.1	267585	+	15	16	0	0	6.89	6.14	0.00477	0.03031	ID=gene229;Name=lpxA;gbkey=Gene;gene=lpxA;locus_tag=SL1344_0229	CGGGGTAAAT	A	TCGAAGGGCT
NC_016810.1	267771	+	17	20	0	0	8.21	6.37	0.00302	0.02206	ID=gene229;Name=lpxA;gbkey=Gene;gene=lpxA;locus_tag=SL1344_0229	GCGCGGTCCG	A	TTCGTTAATG
NC_016810.1	267772	+	19	34	0	0	11.65	6.82	0.00114	0.01075	ID=gene229;Name=lpxA;gbkey=Gene;gene=lpxA;locus_tag=SL1344_0229	CGCGGTCCGA	T	TCGTTAATGG
NC_016810.1	267803	+	22	23	2	1	10.83	3.43	0.00162	0.01401	ID=gene230;Name=lpxB;gbkey=Gene;gene=lpxB;locus_tag=SL1344_0230	TCCTTTAACG	A	TTGCCCTGGT
NC_016810.1	267804	+	20	22	0	0	9.33	6.53	0.00213	0.01708	ID=gene230;Name=lpxB;gbkey=Gene;gene=lpxB;locus_tag=SL1344_0230	CCTTTAACGA	T	TGCCCTGGTC
NC_016810.1	267850	+	80	46	3	1	29.48	4.55	0	1e-05	ID=gene230;Name=lpxB;gbkey=Gene;gene=lpxB;locus_tag=SL1344_0230	TTGGCGCAGG	C	TTAATTCGTG
NC_016810.1	268246	+	252	144	12	10	95.37	3.83	0	0	ID=gene230;Name=lpxB;gbkey=Gene;gene=lpxB;locus_tag=SL1344_0230	TTTACGATAA	A	TTTAACGTCC
NC_016810.1	268411	+	36	61	16	8	27.94	1.67	0.00759	0.04167	ID=gene230;Name=lpxB;gbkey=Gene;gene=lpxB;locus_tag=SL1344_0230	TCAGCGCCGA	T	TTCCTGAAAA
NC_016810.1	268426	+	15	14	0	1	6.76	4.11	0.00606	0.03585	ID=gene230;Name=lpxB;gbkey=Gene;gene=lpxB;locus_tag=SL1344_0230	TGAAAACCGC	A	CAATTGCTGC
NC_016810.1	268452	+	26	12	1	0	8.86	4.53	0.00191	0.01577	ID=gene230;Name=lpxB;gbkey=Gene;gene=lpxB;locus_tag=SL1344_0230	CGCTATCCCG	A	TCTGGAAGTG
NC_016810.1	268453	+	23	11	0	0	7.69	6.27	0.00373	0.0256	ID=gene230;Name=lpxB;gbkey=Gene;gene=lpxB;locus_tag=SL1344_0230	GCTATCCCGA	T	CTGGAAGTGG
NC_016810.1	268508	+	48	24	0	1	16.57	5.42	6e-05	0.00102	ID=gene230;Name=lpxB;gbkey=Gene;gene=lpxB;locus_tag=SL1344_0230	GTTTGAAAAA	A	TTAAAGCGGA
NC_016810.1	268932	+	56	94	0	3	33.9	5.12	0	0	ID=gene231;Name=rnhB;gbkey=Gene;gene=rnhB;locus_tag=SL1344_0231	CAATGATCGA	A	TTTGTTTATC
NC_016810.1	269057	+	14	22	1	0	8.2	4.43	0.00246	0.01903	ID=gene231;Name=rnhB;gbkey=Gene;gene=rnhB;locus_tag=SL1344_0231	GGTCTGAATG	A	TTCCAAAAAA
NC_016810.1	269058	+	10	21	0	1	7.09	4.18	0.00519	0.03212	ID=gene231;Name=rnhB;gbkey=Gene;gene=rnhB;locus_tag=SL1344_0231	GTCTGAATGA	T	TCCAAAAAAT
NC_016810.1	269067	+	18	17	0	2	8.39	3.56	0.00473	0.03019	ID=gene231;Name=rnhB;gbkey=Gene;gene=rnhB;locus_tag=SL1344_0231	ATTCCAAAAA	A	TTGTCTGAAA
NC_016810.1	269520	+	14	29	0	0	9.42	6.54	0.00211	0.01699	ID=gene231;Name=rnhB;gbkey=Gene;gene=rnhB;locus_tag=SL1344_0231	TTGTGTCCTG	A	TTCTTGTATC
NC_016810.1	269545	+	9	23	0	1	7.28	4.21	0.0048	0.03047	ID=gene232;Name=dnaE;gbkey=Gene;gene=dnaE;locus_tag=SL1344_0232	AATCTGAAGA	T	GTCTGAACCA
NC_016810.1	269585	+	41	71	1	0	24.9	6.03	0	9e-05	ID=gene232;Name=dnaE;gbkey=Gene;gene=dnaE;locus_tag=SL1344_0232	TGCACAGCGA	C	TACTCTATGA
NC_016810.1	269587	+	26	13	1	1	9.37	3.75	0.00244	0.0189	ID=gene232;Name=dnaE;gbkey=Gene;gene=dnaE;locus_tag=SL1344_0232	CACAGCGACT	A	CTCTATGATC
NC_016810.1	269588	+	55	48	1	1	23.56	5.13	0	4e-05	ID=gene232;Name=dnaE;gbkey=Gene;gene=dnaE;locus_tag=SL1344_0232	ACAGCGACTA	C	TCTATGATCG
NC_016810.1	269590	+	29	27	0	2	13.08	4.24	0.00026	0.00336	ID=gene232;Name=dnaE;gbkey=Gene;gene=dnaE;locus_tag=SL1344_0232	AGCGACTACT	C	TATGATCGAT
NC_016810.1	269596	+	21	12	2	0	7.97	3.52	0.00629	0.03666	ID=gene232;Name=dnaE;gbkey=Gene;gene=dnaE;locus_tag=SL1344_0232	TACTCTATGA	T	CGATGGGCTG
NC_016810.1	272449	+	35	43	0	3	18.17	4.19	3e-05	0.00052	ID=gene232;Name=dnaE;gbkey=Gene;gene=dnaE;locus_tag=SL1344_0232	ATCAATCAGT	A	TTTAAAAGAA
NC_016810.1	272682	+	39	14	5	3	14.26	2.37	0.00854	0.04491	ID=gene232;Name=dnaE;gbkey=Gene;gene=dnaE;locus_tag=SL1344_0232	AAAAGACCGC	A	TACTTATCGT
NC_016810.1	273136	+	103	97	11	14	51.63	2.64	0	1e-05	ID=gene233;Name=accA;gbkey=Gene;gene=accA;locus_tag=SL1344_0233	GAGAAACTGG	A	TATTAATATC
NC_016810.1	273268	+	71	76	10	12	38.87	2.38	2e-05	0.00035	ID=gene233;Name=accA;gbkey=Gene;gene=accA;locus_tag=SL1344_0233	TACACCCTGG	A	TTATGTCCGT
NC_016810.1	273420	+	64	96	4	9	39.02	3.22	0	1e-05	ID=gene233;Name=accA;gbkey=Gene;gene=accA;locus_tag=SL1344_0233	CAAAGAAAAA	A	TTCGTCGTAA
NC_016810.1	274896	+	24	54	0	0	17.07	7.3	0.00035	0.00431	ID=gene234;Name=SL1344_0234;gbkey=Gene;locus_tag=SL1344_0234	CCTCTGCTGG	A	TAAACCCGAG
NC_016810.1	275070	+	18	7	0	0	5.68	5.87	0.00807	0.0432	ID=gene234;Name=SL1344_0234;gbkey=Gene;locus_tag=SL1344_0234	ACTATTCAGA	T	CATCAATGGC
NC_016810.1	275155	+	25	65	1	0	19.9	5.7	2e-05	0.00039	ID=gene234;Name=SL1344_0234;gbkey=Gene;locus_tag=SL1344_0234	AGTTTGCCAA	C	TACCTGAAAG
NC_016810.1	275159	+	6	18	0	0	5.22	5.77	0.00968	0.04873	ID=gene234;Name=SL1344_0234;gbkey=Gene;locus_tag=SL1344_0234	TGCCAACTAC	C	TGAAAGTGCC
NC_016810.1	275890	+	32	12	2	0	10.53	3.94	0.00153	0.01342	ID=gene234;Name=SL1344_0234;gbkey=Gene;locus_tag=SL1344_0234	CGCCTGCCTA	C	TATGAGCCCG
NC_016810.1	275997	+	24	24	1	5	12.43	2.56	0.00667	0.03827	.	TGCTTATCTC	A	GGTTTTTTCA
NC_016810.1	278856	+	20	17	1	0	8.53	4.49	0.00202	0.01646	ID=gene237;Name=mesJ;gbkey=Gene;gene=mesJ;locus_tag=SL1344_0237	TGGGTGCGGC	A	TTGCGAAACC
NC_016810.1	279119	+	31	32	0	0	14.02	7.05	0.00064	0.00689	ID=gene237;Name=mesJ;gbkey=Gene;gene=mesJ;locus_tag=SL1344_0237	CGGAACTCTG	C	TTCTTCGCCC
NC_016810.1	279371	+	29	26	0	1	12.57	5.03	0.00026	0.00338	ID=gene237;Name=mesJ;gbkey=Gene;gene=mesJ;locus_tag=SL1344_0237	TACTGACTGT	A	TCACGGCGGA
NC_016810.1	279596	+	12	15	0	0	5.98	5.96	0.00679	0.03851	ID=gene237;Name=mesJ;gbkey=Gene;gene=mesJ;locus_tag=SL1344_0237	ACTGTGGTGG	A	TTAAATCCGT
NC_016810.1	279746	+	11	24	2	1	8.49	3.05	0.00882	0.046	ID=gene237;Name=mesJ;gbkey=Gene;gene=mesJ;locus_tag=SL1344_0237	CAGCATTCGT	T	TTAAAGCGCC
NC_016810.1	279843	+	30	25	2	3	13.71	3.03	0.00114	0.01076	ID=gene237;Name=mesJ;gbkey=Gene;gene=mesJ;locus_tag=SL1344_0237	TGGCGACGAG	A	TACCACGCCG
NC_016810.1	279924	+	17	19	0	0	8	6.34	0.00324	0.02319	ID=gene237;Name=mesJ;gbkey=Gene;gene=mesJ;locus_tag=SL1344_0237	GCAGCAGAAG	A	TAAAGAAGGG
NC_016810.1	280930	+	73	122	0	2	43.52	6.01	0	0	ID=gene240;Name=SL1344_0240;gbkey=Gene;locus_tag=SL1344_0240	CGATCTCTGG	A	TAGAGCTGGG
NC_016810.1	288580	+	32	13	0	0	10.21	6.63	0.00176	0.01484	ID=gene249;Name=SL1344_0249;gbkey=Gene;locus_tag=SL1344_0249	GCATCCAGGA	A	TGCTTATCTC
NC_016810.1	289104	+	92	102	14	9	49.45	2.73	0	1e-05	.	CGAAAAATGA	A	TACCAAGTCT
NC_016810.1	289192	+	27	39	3	5	16.84	2.63	0.00126	0.01158	ID=gene250;Name=SL1344_rRNA0001;gbkey=Gene;locus_tag=SL1344_rRNA0001	TTGATCATGG	C	TCAGATTGAA
NC_016810.1	289197	+	248	220	6	4	107.24	5.17	0	0	ID=gene250;Name=SL1344_rRNA0001;gbkey=Gene;locus_tag=SL1344_rRNA0001	CATGGCTCAG	A	TTGAACGCTG
NC_016810.1	289198	+	94	92	4	4	43.67	4.15	0	0	ID=gene250;Name=SL1344_rRNA0001;gbkey=Gene;locus_tag=SL1344_rRNA0001	ATGGCTCAGA	T	TGAACGCTGG
NC_016810.1	289202	+	49	49	4	2	23.47	3.63	1e-05	0.00013	ID=gene250;Name=SL1344_rRNA0001;gbkey=Gene;locus_tag=SL1344_rRNA0001	CTCAGATTGA	A	CGCTGGCGGC
NC_016810.1	289220	+	26	28	1	1	12.56	4.2	0.00029	0.00371	ID=gene250;Name=SL1344_rRNA0001;gbkey=Gene;locus_tag=SL1344_rRNA0001	GGCAGGCCTA	A	CACATGCAAG
NC_016810.1	289224	+	166	138	10	7	72.67	3.81	0	0	ID=gene250;Name=SL1344_rRNA0001;gbkey=Gene;locus_tag=SL1344_rRNA0001	GGCCTAACAC	A	TGCAAGTCGA
NC_016810.1	289235	+	77	112	2	2	42.85	5.1	0	0	ID=gene250;Name=SL1344_rRNA0001;gbkey=Gene;locus_tag=SL1344_rRNA0001	TGCAAGTCGA	A	CGGTAACAGG
NC_016810.1	289239	+	66	78	2	1	32.76	5.1	0	0	ID=gene250;Name=SL1344_rRNA0001;gbkey=Gene;locus_tag=SL1344_rRNA0001	AGTCGAACGG	T	AACAGGAAGC
NC_016810.1	289282	+	413	284	5	5	159.27	5.74	0	0	ID=gene250;Name=SL1344_rRNA0001;gbkey=Gene;locus_tag=SL1344_rRNA0001	TGGCGGACGG	G	TGAGTAATGT
NC_016810.1	289283	+	40	42	2	3	19.65	3.6	3e-05	0.00052	ID=gene250;Name=SL1344_rRNA0001;gbkey=Gene;locus_tag=SL1344_rRNA0001	GGCGGACGGG	T	GAGTAATGTC
NC_016810.1	289286	+	31	29	2	2	14.5	3.46	0.00032	0.00395	ID=gene250;Name=SL1344_rRNA0001;gbkey=Gene;locus_tag=SL1344_rRNA0001	GGACGGGTGA	G	TAATGTCTGG
NC_016810.1	289305	+	45	41	5	4	21.69	2.88	0.00011	0.00169	ID=gene250;Name=SL1344_rRNA0001;gbkey=Gene;locus_tag=SL1344_rRNA0001	GGGAAACTGC	C	TGATGGAGGG
NC_016810.1	289348	+	43	40	3	1	19.6	3.94	2e-05	0.00032	ID=gene250;Name=SL1344_rRNA0001;gbkey=Gene;locus_tag=SL1344_rRNA0001	CTAATACCGC	A	TAACGTCGCA
NC_016810.1	289533	+	22	27	2	3	12.27	2.86	0.00277	0.02074	ID=gene250;Name=SL1344_rRNA0001;gbkey=Gene;locus_tag=SL1344_rRNA0001	GCAGTGGGGA	A	TATTGCACAA
NC_016810.1	289604	+	44	34	1	1	18.03	4.74	2e-05	0.00037	ID=gene250;Name=SL1344_rRNA0001;gbkey=Gene;locus_tag=SL1344_rRNA0001	GTTGTAAAGT	A	CTTTCAGCGG
NC_016810.1	289605	+	19	17	2	1	8.86	3.12	0.00622	0.03637	ID=gene250;Name=SL1344_rRNA0001;gbkey=Gene;locus_tag=SL1344_rRNA0001	TTGTAAAGTA	C	TTTCAGCGGG
NC_016810.1	289606	+	21	23	3	1	10.86	3.02	0.00339	0.02397	ID=gene250;Name=SL1344_rRNA0001;gbkey=Gene;locus_tag=SL1344_rRNA0001	TGTAAAGTAC	T	TTCAGCGGGG
NC_016810.1	289676	+	17	18	1	2	8.64	3.05	0.00755	0.04154	ID=gene250;Name=SL1344_rRNA0001;gbkey=Gene;locus_tag=SL1344_rRNA0001	GAAGCACCGG	C	TAACTCCGTG
NC_016810.1	289719	+	161	191	8	4	81.37	4.5	0	0	ID=gene250;Name=SL1344_rRNA0001;gbkey=Gene;locus_tag=SL1344_rRNA0001	GGGTGCAAGC	G	TTAATCGGAA
NC_016810.1	289720	+	28	29	3	1	13.77	3.4	0.00052	0.00581	ID=gene250;Name=SL1344_rRNA0001;gbkey=Gene;locus_tag=SL1344_rRNA0001	GGTGCAAGCG	T	TAATCGGAAT
NC_016810.1	289728	+	44	46	4	4	22.26	3.1	4e-05	0.00072	ID=gene250;Name=SL1344_rRNA0001;gbkey=Gene;locus_tag=SL1344_rRNA0001	CGTTAATCGG	A	ATTACTGGGC
NC_016810.1	289729	+	1236	1634	9	8	639.75	7.02	0	0	ID=gene250;Name=SL1344_rRNA0001;gbkey=Gene;locus_tag=SL1344_rRNA0001	GTTAATCGGA	A	TTACTGGGCG
NC_016810.1	289730	+	140	183	5	3	73.69	4.94	0	0	ID=gene250;Name=SL1344_rRNA0001;gbkey=Gene;locus_tag=SL1344_rRNA0001	TTAATCGGAA	T	TACTGGGCGT
NC_016810.1	289731	+	14	21	1	1	8.28	3.57	0.00435	0.02858	ID=gene250;Name=SL1344_rRNA0001;gbkey=Gene;locus_tag=SL1344_rRNA0001	TAATCGGAAT	T	ACTGGGCGTA
NC_016810.1	289746	+	13	25	1	0	8.6	4.5	0.00202	0.01646	ID=gene250;Name=SL1344_rRNA0001;gbkey=Gene;locus_tag=SL1344_rRNA0001	GGCGTAAAGC	G	CACGCAGGCG
NC_016810.1	289748	+	41	71	2	3	26.05	4.04	0	3e-05	ID=gene250;Name=SL1344_rRNA0001;gbkey=Gene;locus_tag=SL1344_rRNA0001	CGTAAAGCGC	A	CGCAGGCGGT
NC_016810.1	289826	+	15	24	2	1	9.42	3.21	0.00435	0.02858	ID=gene250;Name=SL1344_rRNA0001;gbkey=Gene;locus_tag=SL1344_rRNA0001	CAGGCTTGAG	T	CTTGTAGAGG
NC_016810.1	289827	+	45	75	3	2	27.8	4.15	0	1e-05	ID=gene250;Name=SL1344_rRNA0001;gbkey=Gene;locus_tag=SL1344_rRNA0001	AGGCTTGAGT	C	TTGTAGAGGG
NC_016810.1	289956	+	27	31	5	4	15.38	2.31	0.00456	0.0294	ID=gene250;Name=SL1344_rRNA0001;gbkey=Gene;locus_tag=SL1344_rRNA0001	AGCAAACAGG	A	TTAGATACCC
NC_016810.1	289992	+	22	29	3	3	12.96	2.67	0.00336	0.02381	ID=gene250;Name=SL1344_rRNA0001;gbkey=Gene;locus_tag=SL1344_rRNA0001	TAAACGATGT	C	TACTTGGAGG
NC_016810.1	290073	+	41	27	4	3	17.22	2.9	0.00054	0.00604	ID=gene250;Name=SL1344_rRNA0001;gbkey=Gene;locus_tag=SL1344_rRNA0001	GGCCGCAAGG	T	TAAAACTCAA
NC_016810.1	290084	+	62	42	4	5	25.89	3.15	1e-05	0.0003	ID=gene250;Name=SL1344_rRNA0001;gbkey=Gene;locus_tag=SL1344_rRNA0001	TAAAACTCAA	A	TGAATTGACG
NC_016810.1	290088	+	555	611	55	42	285.98	3.25	0	0	ID=gene250;Name=SL1344_rRNA0001;gbkey=Gene;locus_tag=SL1344_rRNA0001	ACTCAAATGA	A	TTGACGGGGG
NC_016810.1	290124	+	53	51	5	5	25.97	3	2e-05	0.00035	ID=gene250;Name=SL1344_rRNA0001;gbkey=Gene;locus_tag=SL1344_rRNA0001	GAGCATGTGG	T	TTAATTCGAT
NC_016810.1	290128	+	60	68	0	1	28.71	6.22	0	3e-05	ID=gene250;Name=SL1344_rRNA0001;gbkey=Gene;locus_tag=SL1344_rRNA0001	ATGTGGTTTA	A	TTCGATGCAA
NC_016810.1	290147	+	38	36	6	0	18.08	3.24	0.00026	0.00336	ID=gene250;Name=SL1344_rRNA0001;gbkey=Gene;locus_tag=SL1344_rRNA0001	AACGCGAAGA	A	CCTTACCTGG
NC_016810.1	290159	+	70	32	11	7	28.06	2.17	0.0012	0.0112	ID=gene250;Name=SL1344_rRNA0001;gbkey=Gene;locus_tag=SL1344_rRNA0001	CTTACCTGGT	C	TTGACATCCA
NC_016810.1	290160	+	50	19	4	7	18.8	2.28	0.00468	0.03	ID=gene250;Name=SL1344_rRNA0001;gbkey=Gene;locus_tag=SL1344_rRNA0001	TTACCTGGTC	T	TGACATCCAC
NC_016810.1	290174	+	8	22	0	1	6.83	4.12	0.00642	0.03724	ID=gene250;Name=SL1344_rRNA0001;gbkey=Gene;locus_tag=SL1344_rRNA0001	CATCCACAGA	A	CTTTCCAGAG
NC_016810.1	290475	+	20	25	2	3	11.38	2.73	0.00497	0.03126	ID=gene250;Name=SL1344_rRNA0001;gbkey=Gene;locus_tag=SL1344_rRNA0001	CGTAGTCCGG	A	TTGGAGTCTG
NC_016810.1	290509	+	41	43	3	1	19.77	3.95	1e-05	0.00029	ID=gene250;Name=SL1344_rRNA0001;gbkey=Gene;locus_tag=SL1344_rRNA0001	TGAAGTCGGA	A	TCGCTAGTAA
NC_016810.1	290645	+	158	68	4	4	53.46	4.44	0	0	ID=gene250;Name=SL1344_rRNA0001;gbkey=Gene;locus_tag=SL1344_rRNA0001	CCACTTTGTG	A	TTCATGACTG
NC_016810.1	290646	+	70	36	8	8	28.42	2.38	0.00034	0.00419	ID=gene250;Name=SL1344_rRNA0001;gbkey=Gene;locus_tag=SL1344_rRNA0001	CACTTTGTGA	T	TCATGACTGG
NC_016810.1	290669	+	61	52	1	1	25.81	5.27	0	2e-05	ID=gene250;Name=SL1344_rRNA0001;gbkey=Gene;locus_tag=SL1344_rRNA0001	TGAAGTCGTA	A	CAAGGTAACC
NC_016810.1	290700	+	34	26	1	2	14.29	3.84	0.00021	0.0028	ID=gene250;Name=SL1344_rRNA0001;gbkey=Gene;locus_tag=SL1344_rRNA0001	CTGCGGTTGG	A	TCACCTCCTT
NC_016810.1	290701	+	27	20	2	1	11.36	3.5	0.00123	0.0114	ID=gene250;Name=SL1344_rRNA0001;gbkey=Gene;locus_tag=SL1344_rRNA0001	TGCGGTTGGA	T	CACCTCCTTA
NC_016810.1	290708	+	1127	721	30	37	434.13	4.45	0	0	ID=gene250;Name=SL1344_rRNA0001;gbkey=Gene;locus_tag=SL1344_rRNA0001	GGATCACCTC	C	TTACCTTAAA
NC_016810.1	290709	+	205	162	22	20	93.63	2.79	0	0	ID=gene250;Name=SL1344_rRNA0001;gbkey=Gene;locus_tag=SL1344_rRNA0001	GATCACCTCC	T	TACCTTAAAG
NC_016810.1	290800	+	15	25	3	1	9.89	2.87	0.00682	0.03866	ID=gene251;Name=SL1344_tRNA0001;gbkey=Gene;locus_tag=SL1344_tRNA0001	GCTCAGGTGG	T	TAGAGCGCAC
NC_016810.1	291117	+	1550	570	188	111	564.29	2.5	0.00096	0.00942	.	CTCTTTAAAA	A	TCTGGATCAA
NC_016810.1	291118	+	60	23	11	3	22.64	2.25	0.00353	0.02461	.	TCTTTAAAAA	T	CTGGATCAAG
NC_016810.1	291119	+	74	28	7	3	25.91	3	9e-05	0.0014	.	CTTTAAAAAT	C	TGGATCAAGC
NC_016810.1	291123	+	25	20	0	2	10.66	3.93	0.00112	0.01058	.	AAAAATCTGG	A	TCAAGCTGAA
NC_016810.1	291177	+	48	79	2	4	29.68	3.97	0	1e-05	.	AGTCTCTCAA	A	TTTTCGCAAC
NC_016810.1	291234	+	77	92	10	9	42.78	2.79	0	1e-05	.	AGGTTAAGCG	A	CTAAGCGTAC
NC_016810.1	291235	+	259	323	50	44	155.15	2.29	0	0	ID=gene253;Name=SL1344_rRNA0002;gbkey=Gene;locus_tag=SL1344_rRNA0002	GGTTAAGCGA	C	TAAGCGTACA
NC_016810.1	291241	+	49	47	2	2	22.51	4.14	0	8e-05	ID=gene253;Name=SL1344_rRNA0002;gbkey=Gene;locus_tag=SL1344_rRNA0002	GCGACTAAGC	G	TACACGGTGG
NC_016810.1	291243	+	91	127	11	7	53.15	3.24	0	0	ID=gene253;Name=SL1344_rRNA0002;gbkey=Gene;locus_tag=SL1344_rRNA0002	GACTAAGCGT	A	CACGGTGGAT
NC_016810.1	291252	+	34	61	2	1	21.71	4.49	0	0.0001	ID=gene253;Name=SL1344_rRNA0002;gbkey=Gene;locus_tag=SL1344_rRNA0002	TACACGGTGG	A	TGCCCTGGCA
NC_016810.1	291264	+	55	69	18	13	36.06	1.66	0.00228	0.01798	ID=gene253;Name=SL1344_rRNA0002;gbkey=Gene;locus_tag=SL1344_rRNA0002	GCCCTGGCAG	T	CAGAGGCGAT
NC_016810.1	291288	+	134	127	1	2	59.04	5.95	0	0	ID=gene253;Name=SL1344_rRNA0002;gbkey=Gene;locus_tag=SL1344_rRNA0002	GGGCGTGCTA	A	TCTGCGATAA
NC_016810.1	291289	+	26	29	2	3	13.63	3.03	0.00115	0.0108	ID=gene253;Name=SL1344_rRNA0002;gbkey=Gene;locus_tag=SL1344_rRNA0002	GGCGTGCTAA	T	CTGCGATAAG
NC_016810.1	291290	+	153	141	4	6	68.41	4.49	0	0	ID=gene253;Name=SL1344_rRNA0002;gbkey=Gene;locus_tag=SL1344_rRNA0002	GCGTGCTAAT	C	TGCGATAAGC
NC_016810.1	291343	+	57	58	2	1	26.42	4.78	0	1e-05	ID=gene253;Name=SL1344_rRNA0002;gbkey=Gene;locus_tag=SL1344_rRNA0002	CGATACCCGA	A	TGGGGAAACC
NC_016810.1	291385	+	48	51	2	2	23.13	4.18	0	6e-05	ID=gene253;Name=SL1344_rRNA0002;gbkey=Gene;locus_tag=SL1344_rRNA0002	CATTAACTGA	A	TCCATAGGTT
NC_016810.1	291446	+	289	280	11	12	133.23	4.27	0	0	ID=gene253;Name=SL1344_rRNA0002;gbkey=Gene;locus_tag=SL1344_rRNA0002	GAGGAAAAGA	A	ATCAACCGAG
NC_016810.1	291447	+	419	343	11	12	176.87	4.7	0	0	ID=gene253;Name=SL1344_rRNA0002;gbkey=Gene;locus_tag=SL1344_rRNA0002	AGGAAAAGAA	A	TCAACCGAGA
NC_016810.1	291448	+	32	28	4	4	15.64	2.52	0.00229	0.01803	ID=gene253;Name=SL1344_rRNA0002;gbkey=Gene;locus_tag=SL1344_rRNA0002	GGAAAAGAAA	T	CAACCGAGAT
NC_016810.1	291457	+	76	91	4	5	39.57	3.82	0	0	ID=gene253;Name=SL1344_rRNA0002;gbkey=Gene;locus_tag=SL1344_rRNA0002	ATCAACCGAG	A	TTCCCCCAGT
NC_016810.1	291503	+	244	272	8	5	118.2	4.94	0	0	ID=gene253;Name=SL1344_rRNA0002;gbkey=Gene;locus_tag=SL1344_rRNA0002	CAGAGCCTGA	A	TCAGCATGTG
NC_016810.1	291509	+	57	71	19	14	37.52	1.61	0.00247	0.01906	ID=gene253;Name=SL1344_rRNA0002;gbkey=Gene;locus_tag=SL1344_rRNA0002	CTGAATCAGC	A	TGTGTGTTAG
NC_016810.1	291654	+	36	48	8	7	22.76	2.12	0.00175	0.0148	ID=gene253;Name=SL1344_rRNA0002;gbkey=Gene;locus_tag=SL1344_rRNA0002	CCAAGGCTAA	A	TACTCCTGAC
NC_016810.1	291664	+	60	64	15	15	35.96	1.7	0.00171	0.01455	ID=gene253;Name=SL1344_rRNA0002;gbkey=Gene;locus_tag=SL1344_rRNA0002	ATACTCCTGA	C	TGACCGATAG
NC_016810.1	291671	+	84	77	21	13	45.31	1.91	0.00018	0.00244	ID=gene253;Name=SL1344_rRNA0002;gbkey=Gene;locus_tag=SL1344_rRNA0002	TGACTGACCG	A	TAGTGAACCA
NC_016810.1	291672	+	160	149	20	17	79.21	2.72	0	0	ID=gene253;Name=SL1344_rRNA0002;gbkey=Gene;locus_tag=SL1344_rRNA0002	GACTGACCGA	T	AGTGAACCAG
NC_016810.1	291673	+	48	53	14	7	28.2	1.92	0.00183	0.01528	ID=gene253;Name=SL1344_rRNA0002;gbkey=Gene;locus_tag=SL1344_rRNA0002	ACTGACCGAT	A	GTGAACCAGT
NC_016810.1	291731	+	67	109	17	17	48.28	2.01	7e-05	0.00116	ID=gene253;Name=SL1344_rRNA0002;gbkey=Gene;locus_tag=SL1344_rRNA0002	AGTGAAAAAG	A	ACCTGAAACC
NC_016810.1	291732	+	567	884	47	25	339.69	3.99	0	0	ID=gene253;Name=SL1344_rRNA0002;gbkey=Gene;locus_tag=SL1344_rRNA0002	GTGAAAAAGA	A	CCTGAAACCG
NC_016810.1	291744	+	83	82	3	8	39.9	3.52	0	0	ID=gene253;Name=SL1344_rRNA0002;gbkey=Gene;locus_tag=SL1344_rRNA0002	CTGAAACCGT	G	TACGTACAAG
NC_016810.1	291773	+	74	54	20	5	35.46	2.04	0.00095	0.0093	ID=gene253;Name=SL1344_rRNA0002;gbkey=Gene;locus_tag=SL1344_rRNA0002	GCCCCACCAC	T	AAGCCAGTGG
NC_016810.1	291892	+	64	71	1	2	30.84	5	0	0	ID=gene253;Name=SL1344_rRNA0002;gbkey=Gene;locus_tag=SL1344_rRNA0002	CTGCGTACCT	T	TTGTATAATG
NC_016810.1	291893	+	135	132	3	2	60.86	5.31	0	0	ID=gene253;Name=SL1344_rRNA0002;gbkey=Gene;locus_tag=SL1344_rRNA0002	TGCGTACCTT	T	TGTATAATGG
NC_016810.1	291897	+	35	31	2	2	15.85	3.6	0.00014	0.00202	ID=gene253;Name=SL1344_rRNA0002;gbkey=Gene;locus_tag=SL1344_rRNA0002	TACCTTTTGT	A	TAATGGGTCA
NC_016810.1	292111	+	30	38	4	6	17.89	2.37	0.0021	0.01693	ID=gene253;Name=SL1344_rRNA0002;gbkey=Gene;locus_tag=SL1344_rRNA0002	GGGTGAAAGG	C	CAATCAAACC
NC_016810.1	292135	+	279	414	3	2	154.33	6.66	0	0	ID=gene253;Name=SL1344_rRNA0002;gbkey=Gene;locus_tag=SL1344_rRNA0002	AGATAGCTGG	T	TCTCCCCGAA
NC_016810.1	292150	+	257	330	22	17	140.8	3.56	0	0	ID=gene253;Name=SL1344_rRNA0002;gbkey=Gene;locus_tag=SL1344_rRNA0002	CCCGAAAGCT	A	TTTAGGTAGC
NC_016810.1	292151	+	84	109	8	10	47.79	3.05	0	0	ID=gene253;Name=SL1344_rRNA0002;gbkey=Gene;locus_tag=SL1344_rRNA0002	CCGAAAGCTA	T	TTAGGTAGCG
NC_016810.1	292152	+	44	60	5	5	25.79	2.99	2e-05	0.0004	ID=gene253;Name=SL1344_rRNA0002;gbkey=Gene;locus_tag=SL1344_rRNA0002	CGAAAGCTAT	T	TAGGTAGCGC
NC_016810.1	292304	+	136	161	21	21	77.63	2.47	0	0	ID=gene253;Name=SL1344_rRNA0002;gbkey=Gene;locus_tag=SL1344_rRNA0002	GTGAAGAGGG	A	AACAACCCAG
NC_016810.1	292329	+	67	88	20	18	44.9	1.68	0.00075	0.0078	ID=gene253;Name=SL1344_rRNA0002;gbkey=Gene;locus_tag=SL1344_rRNA0002	CCAGCTAAGG	T	CCCAAAGTCA
NC_016810.1	292335	+	22	34	4	1	13.7	3.06	0.00122	0.01134	ID=gene253;Name=SL1344_rRNA0002;gbkey=Gene;locus_tag=SL1344_rRNA0002	AAGGTCCCAA	A	GTCATGGTTA
NC_016810.1	292337	+	218	384	18	18	142.44	3.7	0	0	ID=gene253;Name=SL1344_rRNA0002;gbkey=Gene;locus_tag=SL1344_rRNA0002	GGTCCCAAAG	T	CATGGTTAAG
NC_016810.1	292343	+	688	1133	38	34	421.07	4.3	0	0	ID=gene253;Name=SL1344_rRNA0002;gbkey=Gene;locus_tag=SL1344_rRNA0002	AAAGTCATGG	T	TAAGTGGGAA
NC_016810.1	292357	+	62	104	22	16	47.08	1.78	0.00047	0.00536	ID=gene253;Name=SL1344_rRNA0002;gbkey=Gene;locus_tag=SL1344_rRNA0002	GTGGGAAACG	A	TGTGGGAAGG
NC_016810.1	292358	+	178	266	35	28	115.49	2.47	0	0	ID=gene253;Name=SL1344_rRNA0002;gbkey=Gene;locus_tag=SL1344_rRNA0002	TGGGAAACGA	T	GTGGGAAGGC
NC_016810.1	292359	+	52	65	12	10	32.04	2.06	0.00042	0.00493	ID=gene253;Name=SL1344_rRNA0002;gbkey=Gene;locus_tag=SL1344_rRNA0002	GGGAAACGAT	G	TGGGAAGGCC
NC_016810.1	292663	+	41	35	1	1	17.54	4.7	2e-05	0.00043	ID=gene253;Name=SL1344_rRNA0002;gbkey=Gene;locus_tag=SL1344_rRNA0002	AGAAGTGCGA	A	TGCTGACATA
NC_016810.1	292669	+	27	25	2	3	13.01	2.95	0.00174	0.01472	ID=gene253;Name=SL1344_rRNA0002;gbkey=Gene;locus_tag=SL1344_rRNA0002	GCGAATGCTG	A	CATAAGTAAC
NC_016810.1	292676	+	35	30	2	3	15.94	3.27	0.00028	0.00356	ID=gene253;Name=SL1344_rRNA0002;gbkey=Gene;locus_tag=SL1344_rRNA0002	CTGACATAAG	T	AACGATAAAG
NC_016810.1	292710	+	37	40	2	1	17.94	4.2	2e-05	0.00044	ID=gene253;Name=SL1344_rRNA0002;gbkey=Gene;locus_tag=SL1344_rRNA0002	CGCTCGCCGG	A	AGACCAAGGG
NC_016810.1	292711	+	58	62	1	0	26.94	6.14	0	5e-05	ID=gene253;Name=SL1344_rRNA0002;gbkey=Gene;locus_tag=SL1344_rRNA0002	GCTCGCCGGA	A	GACCAAGGGT
NC_016810.1	292713	+	22	25	1	2	11.29	3.48	0.00126	0.01163	ID=gene253;Name=SL1344_rRNA0002;gbkey=Gene;locus_tag=SL1344_rRNA0002	TCGCCGGAAG	A	CCAAGGGTTC
NC_016810.1	292714	+	371	495	5	7	194.96	5.78	0	0	ID=gene253;Name=SL1344_rRNA0002;gbkey=Gene;locus_tag=SL1344_rRNA0002	CGCCGGAAGA	C	CAAGGGTTCC
NC_016810.1	293025	+	42	50	4	4	22.64	3.13	3e-05	0.00059	ID=gene253;Name=SL1344_rRNA0002;gbkey=Gene;locus_tag=SL1344_rRNA0002	CCCCAAACCG	A	CACAGGTGGT
NC_016810.1	293046	+	432	456	8	7	201.65	5.52	0	0	ID=gene253;Name=SL1344_rRNA0002;gbkey=Gene;locus_tag=SL1344_rRNA0002	CAGGTAGAGA	A	TACCAAGGCG
NC_016810.1	293057	+	71	95	3	3	38.4	4.37	0	0	ID=gene253;Name=SL1344_rRNA0002;gbkey=Gene;locus_tag=SL1344_rRNA0002	TACCAAGGCG	C	TTGAGAGAAC
NC_016810.1	293058	+	103	176	8	8	65.86	3.74	0	0	ID=gene253;Name=SL1344_rRNA0002;gbkey=Gene;locus_tag=SL1344_rRNA0002	ACCAAGGCGC	T	TGAGAGAACT
NC_016810.1	293066	+	16	24	1	2	9.68	3.24	0.00379	0.02588	ID=gene253;Name=SL1344_rRNA0002;gbkey=Gene;locus_tag=SL1344_rRNA0002	GCTTGAGAGA	A	CTCGGGTGAA
NC_016810.1	293080	+	50	63	1	2	25.88	4.74	0	1e-05	ID=gene253;Name=SL1344_rRNA0002;gbkey=Gene;locus_tag=SL1344_rRNA0002	GGGTGAAGGA	A	CTAGGCAAAA
NC_016810.1	293168	+	24	31	0	1	12.47	5.02	0.00027	0.00348	ID=gene253;Name=SL1344_rRNA0002;gbkey=Gene;locus_tag=SL1344_rRNA0002	TCAGTCGAAG	A	TACCAGCTGG
NC_016810.1	293179	+	36	34	2	2	16.72	3.68	8e-05	0.00128	ID=gene253;Name=SL1344_rRNA0002;gbkey=Gene;locus_tag=SL1344_rRNA0002	TACCAGCTGG	C	TGCAACTGTT
NC_016810.1	293188	+	55	66	2	4	28.54	3.91	0	1e-05	ID=gene253;Name=SL1344_rRNA0002;gbkey=Gene;locus_tag=SL1344_rRNA0002	GCTGCAACTG	T	TTATTAAAAA
NC_016810.1	293189	+	27	36	3	3	15.62	2.97	0.00063	0.00681	ID=gene253;Name=SL1344_rRNA0002;gbkey=Gene;locus_tag=SL1344_rRNA0002	CTGCAACTGT	T	TATTAAAAAC
NC_016810.1	293262	+	35	37	4	4	18.25	2.78	0.00045	0.00523	ID=gene253;Name=SL1344_rRNA0002;gbkey=Gene;locus_tag=SL1344_rRNA0002	TGCCGGAAGG	T	TAATTGATGG
NC_016810.1	293349	+	311	409	16	14	167.69	4.23	0	0	ID=gene253;Name=SL1344_rRNA0002;gbkey=Gene;locus_tag=SL1344_rRNA0002	AGGTAGCGAA	A	TTCCTTGTCG
NC_016810.1	293381	+	126	184	6	5	71.5	4.43	0	0	ID=gene253;Name=SL1344_rRNA0002;gbkey=Gene;locus_tag=SL1344_rRNA0002	ACCTGCACGA	A	TGGCGTAATG
NC_016810.1	293405	+	19	35	6	3	14.33	2.2	0.00961	0.0485	ID=gene253;Name=SL1344_rRNA0002;gbkey=Gene;locus_tag=SL1344_rRNA0002	GCCAGGCTGT	C	TCCACCCGAG
NC_016810.1	293425	+	68	66	3	3	31.53	4.07	0	0	ID=gene253;Name=SL1344_rRNA0002;gbkey=Gene;locus_tag=SL1344_rRNA0002	GACTCAGTGA	A	ATTGAACTCG
NC_016810.1	293426	+	713	659	10	8	311.01	5.89	0	0	ID=gene253;Name=SL1344_rRNA0002;gbkey=Gene;locus_tag=SL1344_rRNA0002	ACTCAGTGAA	A	TTGAACTCGC
NC_016810.1	293427	+	38	31	3	5	17.7	2.71	0.00077	0.00792	ID=gene253;Name=SL1344_rRNA0002;gbkey=Gene;locus_tag=SL1344_rRNA0002	CTCAGTGAAA	T	TGAACTCGCT
NC_016810.1	293431	+	429	584	6	3	226.46	6.41	0	0	ID=gene253;Name=SL1344_rRNA0002;gbkey=Gene;locus_tag=SL1344_rRNA0002	GTGAAATTGA	A	CTCGCTGTGA
NC_016810.1	293432	+	77	86	8	10	41.27	2.81	0	2e-05	ID=gene253;Name=SL1344_rRNA0002;gbkey=Gene;locus_tag=SL1344_rRNA0002	TGAAATTGAA	C	TCGCTGTGAA
NC_016810.1	293442	+	15	27	3	2	10.61	2.64	0.00835	0.04419	ID=gene253;Name=SL1344_rRNA0002;gbkey=Gene;locus_tag=SL1344_rRNA0002	CTCGCTGTGA	A	GATGCAGTGT
NC_016810.1	293444	+	396	473	9	8	197.45	5.31	0	0	ID=gene253;Name=SL1344_rRNA0002;gbkey=Gene;locus_tag=SL1344_rRNA0002	CGCTGTGAAG	A	TGCAGTGTAC
NC_016810.1	293445	+	24	36	2	4	14.95	2.89	0.00113	0.01069	ID=gene253;Name=SL1344_rRNA0002;gbkey=Gene;locus_tag=SL1344_rRNA0002	GCTGTGAAGA	T	GCAGTGTACC
NC_016810.1	293446	+	17	31	2	1	11.37	3.51	0.00126	0.01162	ID=gene253;Name=SL1344_rRNA0002;gbkey=Gene;locus_tag=SL1344_rRNA0002	CTGTGAAGAT	G	CAGTGTACCC
NC_016810.1	293451	+	44	47	3	3	21.91	3.51	1e-05	0.00028	ID=gene253;Name=SL1344_rRNA0002;gbkey=Gene;locus_tag=SL1344_rRNA0002	AAGATGCAGT	G	TACCCGCGGC
NC_016810.1	293458	+	52	66	7	3	28.87	3.19	0	0.0001	ID=gene253;Name=SL1344_rRNA0002;gbkey=Gene;locus_tag=SL1344_rRNA0002	AGTGTACCCG	C	GGCAAGACGG
NC_016810.1	293465	+	22	34	0	0	12.35	6.89	0.00095	0.00934	ID=gene253;Name=SL1344_rRNA0002;gbkey=Gene;locus_tag=SL1344_rRNA0002	CCGCGGCAAG	A	CGGAAAGACC
NC_016810.1	293469	+	35	58	5	3	22.68	3.14	4e-05	0.00071	ID=gene253;Name=SL1344_rRNA0002;gbkey=Gene;locus_tag=SL1344_rRNA0002	GGCAAGACGG	A	AAGACCCCGT
NC_016810.1	293482	+	14	24	1	1	8.92	3.68	0.00291	0.0215	ID=gene253;Name=SL1344_rRNA0002;gbkey=Gene;locus_tag=SL1344_rRNA0002	GACCCCGTGA	A	CCTTTACTAT
NC_016810.1	293484	+	44	68	6	5	27.76	2.96	1e-05	0.00029	ID=gene253;Name=SL1344_rRNA0002;gbkey=Gene;locus_tag=SL1344_rRNA0002	CCCCGTGAAC	C	TTTACTATAG
NC_016810.1	293485	+	281	493	6	8	174.15	5.39	0	0	ID=gene253;Name=SL1344_rRNA0002;gbkey=Gene;locus_tag=SL1344_rRNA0002	CCCGTGAACC	T	TTACTATAGC
NC_016810.1	293486	+	347	513	5	5	192.61	6.03	0	0	ID=gene253;Name=SL1344_rRNA0002;gbkey=Gene;locus_tag=SL1344_rRNA0002	CCGTGAACCT	T	TACTATAGCT
NC_016810.1	293487	+	27	38	1	1	14.92	4.46	8e-05	0.00131	ID=gene253;Name=SL1344_rRNA0002;gbkey=Gene;locus_tag=SL1344_rRNA0002	CGTGAACCTT	T	ACTATAGCTT
NC_016810.1	293495	+	109	186	10	10	70.51	3.51	0	0	ID=gene253;Name=SL1344_rRNA0002;gbkey=Gene;locus_tag=SL1344_rRNA0002	TTTACTATAG	C	TTGACACTGA
NC_016810.1	293496	+	64	114	10	10	44.73	2.78	0	2e-05	ID=gene253;Name=SL1344_rRNA0002;gbkey=Gene;locus_tag=SL1344_rRNA0002	TTACTATAGC	T	TGACACTGAA
NC_016810.1	293499	+	48	147	8	7	46.61	3.3	0	1e-05	ID=gene253;Name=SL1344_rRNA0002;gbkey=Gene;locus_tag=SL1344_rRNA0002	CTATAGCTTG	A	CACTGAACAT
NC_016810.1	293506	+	546	1676	9	5	487.26	6.78	0	0	ID=gene253;Name=SL1344_rRNA0002;gbkey=Gene;locus_tag=SL1344_rRNA0002	TTGACACTGA	A	CATTGAGCCT
NC_016810.1	293513	+	26	32	5	4	15.36	2.3	0.00464	0.02979	ID=gene253;Name=SL1344_rRNA0002;gbkey=Gene;locus_tag=SL1344_rRNA0002	TGAACATTGA	G	CCTTGATGTG
NC_016810.1	293515	+	246	472	14	10	164.25	4.53	0	0	ID=gene253;Name=SL1344_rRNA0002;gbkey=Gene;locus_tag=SL1344_rRNA0002	AACATTGAGC	C	TTGATGTGTA
NC_016810.1	293519	+	123	318	8	8	100.71	4.38	0	0	ID=gene253;Name=SL1344_rRNA0002;gbkey=Gene;locus_tag=SL1344_rRNA0002	TTGAGCCTTG	A	TGTGTAGGAT
NC_016810.1	293521	+	19	25	2	3	11.15	2.7	0.00582	0.03488	ID=gene253;Name=SL1344_rRNA0002;gbkey=Gene;locus_tag=SL1344_rRNA0002	GAGCCTTGAT	G	TGTAGGATAG
NC_016810.1	293654	+	58	108	6	6	39.82	3.4	0	0	ID=gene253;Name=SL1344_rRNA0002;gbkey=Gene;locus_tag=SL1344_rRNA0002	TGGTGGGTAG	T	TTGACTGGGG
NC_016810.1	293655	+	24	48	6	5	18.85	2.32	0.0024	0.01868	ID=gene253;Name=SL1344_rRNA0002;gbkey=Gene;locus_tag=SL1344_rRNA0002	GGTGGGTAGT	T	TGACTGGGGC
NC_016810.1	293659	+	56	92	15	13	40.4	2.04	0.00017	0.00233	ID=gene253;Name=SL1344_rRNA0002;gbkey=Gene;locus_tag=SL1344_rRNA0002	GGTAGTTTGA	C	TGGGGCGGTC
NC_016810.1	293795	+	23	32	5	4	14.66	2.22	0.00713	0.03996	ID=gene253;Name=SL1344_rRNA0002;gbkey=Gene;locus_tag=SL1344_rRNA0002	CGAAAGCAGG	T	CATAGTGATC
NC_016810.1	293841	+	54	90	3	4	33.67	3.94	0	0	ID=gene253;Name=SL1344_rRNA0002;gbkey=Gene;locus_tag=SL1344_rRNA0002	CGCTCAACGG	A	TAAAAGGTAC
NC_016810.1	293860	+	24	32	1	3	13.54	3.34	0.00068	0.00717	ID=gene253;Name=SL1344_rRNA0002;gbkey=Gene;locus_tag=SL1344_rRNA0002	ACTCCGGGGA	T	AACAGGCTGA
NC_016810.1	294020	+	16	28	2	1	10.5	3.38	0.00217	0.01737	ID=gene253;Name=SL1344_rRNA0002;gbkey=Gene;locus_tag=SL1344_rRNA0002	GACAGTTCGG	T	CCCTATCTGC
NC_016810.1	294025	+	92	135	8	8	54.59	3.45	0	0	ID=gene253;Name=SL1344_rRNA0002;gbkey=Gene;locus_tag=SL1344_rRNA0002	TTCGGTCCCT	A	TCTGCCGTGG
NC_016810.1	294026	+	42	41	7	5	21.82	2.43	0.00061	0.0066	ID=gene253;Name=SL1344_rRNA0002;gbkey=Gene;locus_tag=SL1344_rRNA0002	TCGGTCCCTA	T	CTGCCGTGGG
NC_016810.1	294027	+	72	84	12	10	40.74	2.47	1e-05	0.00014	ID=gene253;Name=SL1344_rRNA0002;gbkey=Gene;locus_tag=SL1344_rRNA0002	CGGTCCCTAT	C	TGCCGTGGGC
NC_016810.1	294506	+	70	118	15	10	48.29	2.55	0	5e-05	.	GAGCACAAAG	A	ATTTGCCTGG
NC_016810.1	294507	+	1064	1500	274	245	711.28	1.96	0	0	.	AGCACAAAGA	A	TTTGCCTGGC
NC_016810.1	294508	+	302	484	100	98	228.55	1.64	0	2e-05	.	GCACAAAGAA	T	TTGCCTGGCG
NC_016810.1	294509	+	502	724	149	151	354.72	1.68	0	0	.	CACAAAGAAT	T	TGCCTGGCGG
NC_016810.1	294512	+	36	49	12	9	24.62	1.66	0.00887	0.04609	ID=gene254;Name=SL1344_rRNA0003;gbkey=Gene;locus_tag=SL1344_rRNA0003	AAAGAATTTG	C	CTGGCGGCAC
NC_016810.1	294518	+	143	181	35	32	90.46	1.93	0	3e-05	ID=gene254;Name=SL1344_rRNA0003;gbkey=Gene;locus_tag=SL1344_rRNA0003	TTTGCCTGGC	G	GCACTAGCGC
NC_016810.1	294520	+	168	235	42	40	111.97	1.95	0	1e-05	ID=gene254;Name=SL1344_rRNA0003;gbkey=Gene;locus_tag=SL1344_rRNA0003	TGCCTGGCGG	C	ACTAGCGCGG
NC_016810.1	294521	+	171	232	50	46	115.92	1.73	0	6e-05	ID=gene254;Name=SL1344_rRNA0003;gbkey=Gene;locus_tag=SL1344_rRNA0003	GCCTGGCGGC	A	CTAGCGCGGT
NC_016810.1	294530	+	99	122	27	20	62.02	1.89	2e-05	0.00045	ID=gene254;Name=SL1344_rRNA0003;gbkey=Gene;locus_tag=SL1344_rRNA0003	CACTAGCGCG	G	TGGTCCCACC
NC_016810.1	294531	+	112	151	27	25	72.69	1.99	0	8e-05	ID=gene254;Name=SL1344_rRNA0003;gbkey=Gene;locus_tag=SL1344_rRNA0003	ACTAGCGCGG	T	GGTCCCACCT
NC_016810.1	294537	+	55	69	13	15	35.33	1.79	0.00119	0.01115	ID=gene254;Name=SL1344_rRNA0003;gbkey=Gene;locus_tag=SL1344_rRNA0003	GCGGTGGTCC	C	ACCTGACCCC
NC_016810.1	294547	+	106	136	32	31	71.19	1.6	0.00014	0.00207	ID=gene254;Name=SL1344_rRNA0003;gbkey=Gene;locus_tag=SL1344_rRNA0003	CACCTGACCC	C	ATGCCGAACT
NC_016810.1	294552	+	230	266	59	56	142.2	1.77	0	1e-05	ID=gene254;Name=SL1344_rRNA0003;gbkey=Gene;locus_tag=SL1344_rRNA0003	GACCCCATGC	C	GAACTCAGAA
NC_016810.1	294553	+	145	181	41	37	93.99	1.72	1e-05	0.00017	ID=gene254;Name=SL1344_rRNA0003;gbkey=Gene;locus_tag=SL1344_rRNA0003	ACCCCATGCC	G	AACTCAGAAG
NC_016810.1	294555	+	77	123	22	19	55.49	1.93	5e-05	0.0009	ID=gene254;Name=SL1344_rRNA0003;gbkey=Gene;locus_tag=SL1344_rRNA0003	CCCATGCCGA	A	CTCAGAAGTG
NC_016810.1	294559	+	346	422	102	94	224.95	1.63	0	0	ID=gene254;Name=SL1344_rRNA0003;gbkey=Gene;locus_tag=SL1344_rRNA0003	TGCCGAACTC	A	GAAGTGAAAC
NC_016810.1	294560	+	162	205	45	43	105.87	1.72	0	9e-05	ID=gene254;Name=SL1344_rRNA0003;gbkey=Gene;locus_tag=SL1344_rRNA0003	GCCGAACTCA	G	AAGTGAAACG
NC_016810.1	294561	+	156	220	42	40	105.99	1.85	0	3e-05	ID=gene254;Name=SL1344_rRNA0003;gbkey=Gene;locus_tag=SL1344_rRNA0003	CCGAACTCAG	A	AGTGAAACGC
NC_016810.1	294563	+	145	185	42	38	95.4	1.7	1e-05	0.0002	ID=gene254;Name=SL1344_rRNA0003;gbkey=Gene;locus_tag=SL1344_rRNA0003	GAACTCAGAA	G	TGAAACGCCG
NC_016810.1	294564	+	145	216	32	35	98.46	2.08	0	1e-05	ID=gene254;Name=SL1344_rRNA0003;gbkey=Gene;locus_tag=SL1344_rRNA0003	AACTCAGAAG	T	GAAACGCCGT
NC_016810.1	294565	+	46	78	11	13	34.03	2	0.00059	0.00647	ID=gene254;Name=SL1344_rRNA0003;gbkey=Gene;locus_tag=SL1344_rRNA0003	ACTCAGAAGT	G	AAACGCCGTA
NC_016810.1	294566	+	45	77	13	12	33.82	1.92	0.00088	0.00881	ID=gene254;Name=SL1344_rRNA0003;gbkey=Gene;locus_tag=SL1344_rRNA0003	CTCAGAAGTG	A	AACGCCGTAG
NC_016810.1	294834	+	37	56	6	8	24.46	2.35	0.00053	0.00592	ID=gene255;Name=SL1344_tRNA0003;gbkey=Gene;locus_tag=SL1344_tRNA0003	GGTAGTTCAG	T	TGGTTAGAAT
NC_016810.1	294843	+	63	68	13	14	36.69	1.93	0.00042	0.00495	ID=gene255;Name=SL1344_tRNA0003;gbkey=Gene;locus_tag=SL1344_tRNA0003	GTTGGTTAGA	A	TACCTGCCTG
NC_016810.1	295864	+	19	25	2	2	10.86	3.01	0.00336	0.0238	.	CTGGGATTAA	T	TACCCGATCC
NC_016810.1	298362	+	20	39	0	0	12.95	6.95	0.00084	0.00845	ID=gene259;Name=SL1344_0253;gbkey=Gene;locus_tag=SL1344_0253	TGTGGAATAT	A	TTCAAGCAGC
NC_016810.1	298547	+	18	11	1	0	6.79	4.14	0.00603	0.03578	ID=gene259;Name=SL1344_0253;gbkey=Gene;locus_tag=SL1344_0253	GTCATGACGC	T	TTCTGCCGCC
NC_016810.1	298598	+	16	22	0	0	8.4	6.4	0.00284	0.02108	ID=gene259;Name=SL1344_0253;gbkey=Gene;locus_tag=SL1344_0253	AGAGAACCGA	T	TTTACGTTTG
NC_016810.1	298720	+	68	21	0	0	20.29	7.49	0.00022	0.00292	ID=gene259;Name=SL1344_0253;gbkey=Gene;locus_tag=SL1344_0253	CAGTAAGCAG	T	TACTTCCGAT
NC_016810.1	298983	+	29	27	1	0	12.75	5.07	0.00024	0.00312	ID=gene259;Name=SL1344_0253;gbkey=Gene;locus_tag=SL1344_0253	TACTCGTTGA	A	TTCAGTCCCG
NC_016810.1	299788	+	15	10	0	0	5.62	5.87	0.008	0.04307	ID=gene260;Name=yafE;gbkey=Gene;gene=yafE;locus_tag=SL1344_0254	GTGAAGCGTT	A	TTTTGAGTTG
NC_016810.1	303772	+	23	21	1	0	10.08	4.73	0.00086	0.00868	ID=gene265;Name=dnaQ;gbkey=Gene;gene=dnaQ;locus_tag=SL1344_0259	TTCTGCAAAG	T	TACCGACAGC
NC_016810.1	304180	+	802	385	2	0	268.98	8.45	0	0	.	GCAGCAACTG	A	TTCAAAAGGT
NC_016810.1	304181	+	364	132	19	8	120.14	3.88	0	0	.	CAGCAACTGA	T	TCAAAAGGTG
NC_016810.1	304189	+	31	13	2	2	11.1	3.03	0.00393	0.02666	.	GATTCAAAAG	G	TGAGAAAAAG
NC_016810.1	304273	+	37	58	6	7	24.59	2.48	0.00028	0.00358	ID=gene266;Name=SL1344_tRNA0004;gbkey=Gene;locus_tag=SL1344_tRNA0004	GGTAGTTCAG	T	TGGTTAGAAT
NC_016810.1	304282	+	63	72	13	15	37.83	1.91	0.0004	0.00473	ID=gene266;Name=SL1344_tRNA0004;gbkey=Gene;locus_tag=SL1344_tRNA0004	GTTGGTTAGA	A	TACCTGCCTG
NC_016810.1	304336	+	379	329	21	24	170.29	3.66	0	0	.	GTTCCGCCAG	A	TACAAATCTC
NC_016810.1	327601	+	22	16	0	0	8.52	6.41	0.00276	0.02071	ID=gene286;Name=sciS;gbkey=Gene;gene=sciS;locus_tag=SL1344_0280	TGGAATATGA	T	TTTGACGGTC
NC_016810.1	327805	+	16	14	0	0	6.7	6.11	0.00514	0.03197	ID=gene287;Name=sciT;gbkey=Gene;gene=sciT;locus_tag=SL1344_0281	AGAGGGACGA	A	TATGGCAGGA
NC_016810.1	335331	+	28	27	2	2	13.37	3.34	0.00064	0.0069	ID=gene292;Name=SL1344_0286;gbkey=Gene;locus_tag=SL1344_0286	GCCGGACGGA	C	TTTGTGTGGG
NC_016810.1	335901	+	26	26	1	5	13.32	2.68	0.00387	0.02631	ID=gene292;Name=SL1344_0286;gbkey=Gene;locus_tag=SL1344_0286	ATATAGATGC	T	TTTGGTAAGC
NC_016810.1	336005	+	41	39	6	7	21.48	2.25	0.00133	0.01211	ID=gene292;Name=SL1344_0286;gbkey=Gene;locus_tag=SL1344_0286	GTAGGGCCAG	A	TTCTATCGAA
NC_016810.1	336320	+	42	37	2	0	18.17	4.76	2e-05	0.00036	ID=gene293;Name=SL1344_0286A;gbkey=Gene;locus_tag=SL1344_0286A	AGAGAAACGA	A	TTTTCTACAT
NC_016810.1	336350	+	33	32	3	4	16.46	2.81	0.00075	0.0078	ID=gene293;Name=SL1344_0286A;gbkey=Gene;locus_tag=SL1344_0286A	TTCTGGATAT	A	TTTGATGATT
NC_016810.1	336351	+	40	48	7	9	24.02	2.09	0.00159	0.01378	ID=gene293;Name=SL1344_0286A;gbkey=Gene;locus_tag=SL1344_0286A	TCTGGATATA	T	TTGATGATTT
NC_016810.1	336359	+	124	101	18	11	58.33	2.62	0	0	ID=gene293;Name=SL1344_0286A;gbkey=Gene;locus_tag=SL1344_0286A	TATTTGATGA	T	TTTATGATAA
NC_016810.1	336372	+	48	43	0	0	20.31	7.52	0.00019	0.00261	ID=gene293;Name=SL1344_0286A;gbkey=Gene;locus_tag=SL1344_0286A	TATGATAAGT	A	TTAAATAATA
NC_016810.1	336377	+	37	37	2	3	17.89	3.46	8e-05	0.00128	ID=gene293;Name=SL1344_0286A;gbkey=Gene;locus_tag=SL1344_0286A	TAAGTATTAA	A	TAATAGTTGG
NC_016810.1	336380	+	38	21	5	5	16.1	2.2	0.00683	0.03871	ID=gene293;Name=SL1344_0286A;gbkey=Gene;locus_tag=SL1344_0286A	GTATTAAATA	A	TAGTTGGCCG
NC_016810.1	336421	+	23	7	0	0	6.84	6.11	0.00525	0.03232	ID=gene294;Name=SL1344_0286C;gbkey=Gene;locus_tag=SL1344_0286C;pseudo=true	CGGCTGTTTT	A	TTATCTAACC
NC_016810.1	336535	+	14	13	0	0	5.81	5.92	0.00731	0.04061	ID=gene294;Name=SL1344_0286C;gbkey=Gene;locus_tag=SL1344_0286C;pseudo=true	AGCCGGACGG	A	CTTTGTGTGG
NC_016810.1	336536	+	38	32	2	3	16.76	3.69	8e-05	0.0013	ID=gene294;Name=SL1344_0286C;gbkey=Gene;locus_tag=SL1344_0286C;pseudo=true	GCCGGACGGA	C	TTTGTGTGGG
NC_016810.1	336614	+	14	15	0	0	6.45	6.06	0.00564	0.03404	ID=gene294;Name=SL1344_0286C;gbkey=Gene;locus_tag=SL1344_0286C;pseudo=true	ACGATGCGGA	A	CAGCCGTACA
NC_016810.1	336653	+	15	16	0	0	6.89	6.14	0.00477	0.03031	ID=gene294;Name=SL1344_0286C;gbkey=Gene;locus_tag=SL1344_0286C;pseudo=true	CGGGAAAGGG	A	GAAAGCAGGC
NC_016810.1	336673	+	19	18	0	0	8.25	6.38	0.00299	0.0219	ID=gene294;Name=SL1344_0286C;gbkey=Gene;locus_tag=SL1344_0286C;pseudo=true	CAGGTGTGGT	A	TTACCACACG
NC_016810.1	336726	+	14	17	0	0	6.87	6.14	0.0048	0.03047	ID=gene294;Name=SL1344_0286C;gbkey=Gene;locus_tag=SL1344_0286C;pseudo=true	GGCGGACGGA	A	CGCTGGTGTG
NC_016810.1	336756	+	17	19	1	0	8.26	4.44	0.00233	0.01823	ID=gene294;Name=SL1344_0286C;gbkey=Gene;locus_tag=SL1344_0286C;pseudo=true	TATCAGGGGG	T	TTGGAGAAAA
NC_016810.1	336907	+	58	81	0	0	30.72	8.05	4e-05	0.00074	ID=gene294;Name=SL1344_0286C;gbkey=Gene;locus_tag=SL1344_0286C;pseudo=true	GTCAGTCAGG	A	TCCGATTGGG
NC_016810.1	336913	+	31	22	3	0	12.68	3.69	0.00065	0.00698	ID=gene294;Name=SL1344_0286C;gbkey=Gene;locus_tag=SL1344_0286C;pseudo=true	CAGGATCCGA	T	TGGGCTGGCG
NC_016810.1	337009	+	7	17	0	0	5.24	5.78	0.00948	0.04802	ID=gene294;Name=SL1344_0286C;gbkey=Gene;locus_tag=SL1344_0286C;pseudo=true	CATCAATCTA	A	TTTTGATGCG
NC_016810.1	337034	+	30	38	0	0	15.06	7.15	0.00051	0.00578	ID=gene294;Name=SL1344_0286C;gbkey=Gene;locus_tag=SL1344_0286C;pseudo=true	GGAGAACCGG	A	TTTGAAAATG
NC_016810.1	337226	+	7	23	0	1	6.81	4.11	0.00678	0.03851	ID=gene294;Name=SL1344_0286C;gbkey=Gene;locus_tag=SL1344_0286C;pseudo=true	GAAAAAGAGG	T	TCCGGAGGAG
NC_016810.1	339532	+	14	18	0	0	7.08	6.18	0.00445	0.02898	ID=gene297;Name=SL1344_0291;gbkey=Gene;locus_tag=SL1344_0291	GTGTTAACGA	A	TGCAAATAAA
NC_016810.1	342167	+	88	46	2	0	30.78	5.52	0	1e-05	ID=gene301;Name=safA;gbkey=Gene;gene=safA;locus_tag=SL1344_0295	CACGTACCCA	A	TAACTTTAGA
NC_016810.1	343259	+	79	98	0	0	39.22	8.36	2e-05	0.00032	ID=gene303;Name=safC;gbkey=Gene;gene=safC;locus_tag=SL1344_0297	TGGTGTTCAA	A	TTGGAAAAGG
NC_016810.1	343260	+	21	36	0	0	12.54	6.91	0.00091	0.00904	ID=gene303;Name=safC;gbkey=Gene;gene=safC;locus_tag=SL1344_0297	GGTGTTCAAA	T	TGGAAAAGGA
NC_016810.1	344240	+	17	9	0	0	5.87	5.93	0.00729	0.04059	ID=gene303;Name=safC;gbkey=Gene;gene=safC;locus_tag=SL1344_0297	ATCAAGCTGC	A	TTGCTTGGTT
NC_016810.1	344249	+	33	34	1	0	15.17	5.32	8e-05	0.00132	ID=gene303;Name=safC;gbkey=Gene;gene=safC;locus_tag=SL1344_0297	CATTGCTTGG	T	TTGGGGGGAT
NC_016810.1	344305	+	8	22	0	1	6.83	4.12	0.00642	0.03724	ID=gene303;Name=safC;gbkey=Gene;gene=safC;locus_tag=SL1344_0297	AGCGACACAC	A	CAGTCAGCGT
NC_016810.1	345367	+	48	44	0	1	20.82	5.76	1e-05	0.00024	ID=gene303;Name=safC;gbkey=Gene;gene=safC;locus_tag=SL1344_0297	GGGGCGCAGG	T	TACAGTCAAT
NC_016810.1	345373	+	13	13	1	0	6.05	3.98	0.00933	0.04753	ID=gene303;Name=safC;gbkey=Gene;gene=safC;locus_tag=SL1344_0297	CAGGTTACAG	T	CAATGGGCAG
NC_016810.1	346152	+	35	16	1	2	12.4	3.61	0.00087	0.00871	.	GGTTAGCAAT	C	TTCATTGCAG
NC_016810.1	346198	+	41	31	8	4	19.43	2.23	0.00267	0.02015	.	AAATCTGAAA	T	TCATCTTTTT
NC_016810.1	348065	+	23	53	6	9	20.86	1.94	0.00761	0.04178	.	TGATATAAGA	A	TTTCTTTTAT
NC_016810.1	348482	+	14	17	2	0	7.4	3.42	0.00846	0.04461	ID=gene306;Name=sinR;gbkey=Gene;gene=sinR;locus_tag=SL1344_0300	ATCTACCTGG	A	TTCACGAGAG
NC_016810.1	348536	+	22	52	3	2	17.56	3.44	0.00015	0.00212	ID=gene306;Name=sinR;gbkey=Gene;gene=sinR;locus_tag=SL1344_0300	GATGAGCTGG	T	TTTTAAAAGT
NC_016810.1	349283	+	42	19	0	0	13.6	7	0.00075	0.00781	ID=gene307;Name=SL1344_0301;gbkey=Gene;locus_tag=SL1344_0301	CTGTTCAAAG	A	TTTTCTGAAG
NC_016810.1	349307	+	36	23	4	5	15.8	2.34	0.00447	0.02912	ID=gene307;Name=SL1344_0301;gbkey=Gene;locus_tag=SL1344_0301	CAGGAGTATT	C	ATTACTGATA
NC_016810.1	350299	+	22	10	0	0	7.24	6.19	0.00437	0.02867	.	CCACGTACGG	T	TTCACTTCTA
NC_016810.1	350367	+	27	21	1	0	11.01	4.86	0.00055	0.00612	.	ATGAAGATGA	A	TTTGTACCCG
NC_016810.1	350886	+	24	16	2	2	10.11	2.89	0.00599	0.03556	.	ATGGCGAGCA	A	TTATCTTAGA
NC_016810.1	350887	+	11	12	0	0	5.11	5.76	0.00986	0.04905	.	TGGCGAGCAA	T	TATCTTAGAG
NC_016810.1	350889	+	32	32	2	1	15.07	3.94	0.00012	0.00174	.	GCGAGCAATT	A	TCTTAGAGCC
NC_016810.1	350917	+	59	105	3	2	37.44	4.59	0	0	.	GTAGGGCTAT	T	TTACTTGCCA
NC_016810.1	350918	+	23	29	1	1	12.08	4.14	0.00039	0.00468	.	TAGGGCTATT	T	TACTTGCCAT
NC_016810.1	351022	+	25	29	3	3	13.66	2.76	0.00212	0.01705	.	AAACCTCACG	T	ACTACGTGTA
NC_016810.1	351024	+	27	24	4	3	13.33	2.48	0.005	0.03144	.	ACCTCACGTA	C	TACGTGTACG
NC_016810.1	351041	+	30	61	1	0	20.21	5.73	2e-05	0.00032	.	TACGCTCCGG	T	TTTTGCGCGC
NC_016810.1	351042	+	11	15	0	0	5.54	5.86	0.00817	0.04347	.	ACGCTCCGGT	T	TTTGCGCGCT
NC_016810.1	351070	+	19	41	1	0	13.4	5.14	0.0002	0.00272	.	TCCAAACTGG	C	TGCGCCAATA
NC_016810.1	351078	+	51	67	1	0	26.38	6.11	0	6e-05	.	GGCTGCGCCA	A	TAACGCCTGG
NC_016810.1	351079	+	13	10	0	0	5.15	5.76	0.00975	0.04881	.	GCTGCGCCAA	T	AACGCCTGGT
NC_016810.1	352285	+	25	26	0	0	11.34	6.78	0.00122	0.01131	.	TTTTACCCAG	T	TCTTTGCAGA
NC_016810.1	355278	+	24	16	0	1	9.28	4.58	0.00142	0.01266	ID=gene312;Name=gmhA;gbkey=Gene;gene=gmhA;locus_tag=SL1344_0306	TATTCAGGAA	A	TTCATATCAA
NC_016810.1	355330	+	24	29	0	0	11.75	6.83	0.0011	0.01043	ID=gene312;Name=gmhA;gbkey=Gene;gene=gmhA;locus_tag=SL1344_0306	AAAGAGATGG	T	TAAATAACTA
NC_016810.1	355475	+	17	22	1	2	9.49	3.2	0.00423	0.02795	.	AGCATATTGT	T	TTCTTGGATA
NC_016810.1	355493	+	35	22	0	0	12.82	6.93	0.00087	0.00869	.	ATATTTTGAG	A	TTTGATTGGC
NC_016810.1	355494	+	37	28	3	4	16.54	2.82	0.00079	0.00809	.	TATTTTGAGA	T	TTGATTGGCT
NC_016810.1	358387	+	22	6	1	0	6.66	4.1	0.00789	0.04267	.	AAATTTCAGT	A	TTACTATACC
NC_016810.1	358805	+	24	18	0	0	9.41	6.54	0.0021	0.01694	ID=gene316;Name=SL1344_0310;gbkey=Gene;locus_tag=SL1344_0310;pseudo=true	TGGCAAACGG	A	TATTTTAGGG
NC_016810.1	359874	+	10	23	0	0	7.22	6.2	0.00433	0.02852	ID=gene317;Name=prfH;gbkey=Gene;gene=prfH;locus_tag=SL1344_0311	AAAGCTATGG	C	TTTCAGTGAA
NC_016810.1	359875	+	12	23	0	0	7.68	6.28	0.00365	0.02517	ID=gene317;Name=prfH;gbkey=Gene;gene=prfH;locus_tag=SL1344_0311	AAGCTATGGC	T	TTCAGTGAAC
NC_016810.1	360239	+	17	17	0	1	7.87	4.34	0.00303	0.0221	ID=gene317;Name=prfH;gbkey=Gene;gene=prfH;locus_tag=SL1344_0311	CCATCATCAG	A	TTGAGCGCGG
NC_016810.1	360265	+	30	10	4	0	10.16	2.92	0.0098	0.04891	ID=gene317;Name=prfH;gbkey=Gene;gene=prfH;locus_tag=SL1344_0311	CGCTGCGGAT	A	TTTAAAGGAA
NC_016810.1	360295	+	58	57	0	0	25.61	7.82	8e-05	0.00131	ID=gene317;Name=prfH;gbkey=Gene;gene=prfH;locus_tag=SL1344_0311	CGCCACAATA	A	TTCGGTGTTA
NC_016810.1	362746	+	18	13	1	0	7.22	4.24	0.0045	0.02922	ID=gene320;Name=SL1344_0314;gbkey=Gene;locus_tag=SL1344_0314	CAAACCCCGC	T	TTAAACATAC
NC_016810.1	362765	+	62	45	0	0	23.99	7.73	0.00011	0.00163	ID=gene320;Name=SL1344_0314;gbkey=Gene;locus_tag=SL1344_0314	ACTGAAACGT	C	TACCCTTGTC
NC_016810.1	362976	+	12	13	0	0	5.56	5.87	0.0081	0.04328	ID=gene320;Name=SL1344_0314;gbkey=Gene;locus_tag=SL1344_0314	CGGTCATCGG	T	TACCGCGGCG
NC_016810.1	362995	+	18	16	0	0	7.59	6.27	0.00373	0.02558	ID=gene320;Name=SL1344_0314;gbkey=Gene;locus_tag=SL1344_0314	CGGCAACTGG	A	TTTATGAGTG
NC_016810.1	363119	+	24	21	2	0	10.58	3.96	0.00107	0.01021	ID=gene320;Name=SL1344_0314;gbkey=Gene;locus_tag=SL1344_0314	GCCTACCCGC	A	TTTGAAGGGC
NC_016810.1	363960	+	17	7	0	0	5.44	5.82	0.00887	0.04608	.	AGATTGATAA	A	TTCTATTGAT
NC_016810.1	363970	+	54	45	4	9	25.85	2.55	0.0002	0.00274	.	ATTCTATTGA	T	TTGGTAAAAC
NC_016810.1	363983	+	53	55	7	4	27.06	2.93	2e-05	0.00036	.	GGTAAAACAG	T	TGCTTCATTA
NC_016810.1	364124	+	29	55	0	1	18.74	5.61	2e-05	0.00047	ID=gene321;Name=crl;gbkey=Gene;gene=crl;locus_tag=SL1344_0315	TGCCTGGCAG	T	TTGCGTCAAC
NC_016810.1	364125	+	15	23	2	0	8.91	3.7	0.00312	0.02258	ID=gene321;Name=crl;gbkey=Gene;gene=crl;locus_tag=SL1344_0315	GCCTGGCAGT	T	TGCGTCAACG
NC_016810.1	364191	+	10	31	1	1	9.48	3.77	0.00251	0.01933	ID=gene321;Name=crl;gbkey=Gene;gene=crl;locus_tag=SL1344_0315	AGCTGGAAGC	A	CAAGAGAAAC
NC_016810.1	364222	+	14	51	2	1	14.93	3.91	0.00026	0.00337	ID=gene321;Name=crl;gbkey=Gene;gene=crl;locus_tag=SL1344_0315	TCGTTATCAG	T	TTGGTTTGTT
NC_016810.1	364296	+	32	77	2	0	24.35	5.19	0	5e-05	ID=gene321;Name=crl;gbkey=Gene;gene=crl;locus_tag=SL1344_0315	AGCGACTGGA	A	TACACGCTAC
NC_016810.1	364340	+	31	35	7	0	16.5	2.86	0.00138	0.01244	ID=gene321;Name=crl;gbkey=Gene;gene=crl;locus_tag=SL1344_0315	GACCTGCTGA	T	TTCTATGGAG
NC_016810.1	364374	+	91	57	13	7	38.8	2.55	2e-05	0.00032	ID=gene321;Name=crl;gbkey=Gene;gene=crl;locus_tag=SL1344_0315	CGTCTGACGA	T	TTCAACGACG
NC_016810.1	365088	+	120	174	2	5	66.92	4.97	0	0	.	TAGTCATAAA	A	TTATCGGTCT
NC_016810.1	365089	+	21	50	2	1	16.34	4.06	8e-05	0.0013	.	AGTCATAAAA	T	TATCGGTCTG
NC_016810.1	366311	+	31	24	5	0	13.64	3.06	0.00175	0.01478	ID=gene323;Name=proB;gbkey=Gene;gene=proB;locus_tag=SL1344_0317	ATCAGCAAGG	A	TTATTTACCG
NC_016810.1	366361	+	18	9	0	1	6.4	4.02	0.00835	0.04419	ID=gene323;Name=proB;gbkey=Gene;gene=proB;locus_tag=SL1344_0317	CTTATCAAAG	A	TGTGTATGGC
NC_016810.1	366690	+	21	23	2	3	11.19	2.71	0.00561	0.0339	ID=gene323;Name=proB;gbkey=Gene;gene=proB;locus_tag=SL1344_0317	GCCAAAAGGC	A	TCAAAAGCGT
NC_016810.1	366828	+	61	37	1	0	21.88	5.84	1e-05	0.0002	ID=gene323;Name=proB;gbkey=Gene;gene=proB;locus_tag=SL1344_0317	CTCTCAACAA	A	TCGATGCGAT
NC_016810.1	366885	+	28	18	0	1	10.64	4.78	0.0007	0.0074	ID=gene323;Name=proB;gbkey=Gene;gene=proB;locus_tag=SL1344_0317	TGATGACATG	A	TTACTCGATA
NC_016810.1	366886	+	40	44	2	2	19.78	3.94	1e-05	0.00028	ID=gene323;Name=proB;gbkey=Gene;gene=proB;locus_tag=SL1344_0317	GATGACATGA	T	TACTCGATAA
NC_016810.1	367053	+	31	17	0	0	10.83	6.71	0.00144	0.01285	ID=gene324;Name=proA;gbkey=Gene;gene=proA;locus_tag=SL1344_0318	AACGTACAAG	A	TGTTGAGCAG
NC_016810.1	367091	+	14	10	0	0	5.38	5.82	0.00882	0.046	ID=gene324;Name=proA;gbkey=Gene;gene=proA;locus_tag=SL1344_0318	GAGCGAAGCG	A	TGCTGGACCG
NC_016810.1	367278	+	13	12	0	0	5.58	5.87	0.00805	0.04314	ID=gene324;Name=proA;gbkey=Gene;gene=proA;locus_tag=SL1344_0318	GCGCGTCCGA	A	TGTTACCGTT
NC_016810.1	367281	+	42	28	1	1	16.28	4.59	5e-05	0.0008	ID=gene324;Name=proA;gbkey=Gene;gene=proA;locus_tag=SL1344_0318	CGTCCGAATG	T	TACCGTTGAT
NC_016810.1	367296	+	279	176	1	1	102.89	7.24	0	0	ID=gene324;Name=proA;gbkey=Gene;gene=proA;locus_tag=SL1344_0318	GTTGATGTGG	C	TTCTTTGTGT
NC_016810.1	367297	+	23	14	2	0	8.86	3.69	0.00345	0.02425	ID=gene324;Name=proA;gbkey=Gene;gene=proA;locus_tag=SL1344_0318	TTGATGTGGC	T	TCTTTGTGTC
NC_016810.1	367299	+	64	26	0	0	20.42	7.51	0.0002	0.00276	ID=gene324;Name=proA;gbkey=Gene;gene=proA;locus_tag=SL1344_0318	GATGTGGCTT	C	TTTGTGTCTG
NC_016810.1	367300	+	78	50	0	0	28.78	7.96	6e-05	0.00094	ID=gene324;Name=proA;gbkey=Gene;gene=proA;locus_tag=SL1344_0318	ATGTGGCTTC	T	TTGTGTCTGA
NC_016810.1	367307	+	21	24	1	0	10.25	4.76	0.00078	0.00803	ID=gene324;Name=proA;gbkey=Gene;gene=proA;locus_tag=SL1344_0318	TTCTTTGTGT	C	TGAAAACCGG
NC_016810.1	368158	+	85	187	3	3	60.51	5.29	0	0	ID=gene324;Name=proA;gbkey=Gene;gene=proA;locus_tag=SL1344_0318	TTCGTGCGTA	A	TTAATGACGA
NC_016810.1	368159	+	11	26	0	0	7.86	6.3	0.00351	0.02453	.	TCGTGCGTAA	T	TAATGACGAG
NC_016810.1	368162	+	34	30	0	0	14.29	7.08	0.00061	0.0066	.	TGCGTAATTA	A	TGACGAGCGG
NC_016810.1	370205	+	23	49	1	8	18.4	2.55	0.00256	0.01961	.	ATAGTATCAA	G	GTGTCTCTCA
NC_016810.1	376136	+	106	75	25	21	53.42	1.65	0.00061	0.00667	.	CTTCGCACTG	A	TGCTATGAAA
NC_016810.1	376215	+	15	17	0	2	7.7	3.42	0.0076	0.04172	ID=gene334;Name=SL1344_0328;gbkey=Gene;locus_tag=SL1344_0328	ATCTTTTCGT	T	TTTGTCACCG
NC_016810.1	376552	+	19	36	0	1	12.37	5	0.00031	0.00384	ID=gene334;Name=SL1344_0328;gbkey=Gene;locus_tag=SL1344_0328	TCCTGATATT	A	CGGTAAAACT
NC_016810.1	377046	+	24	3	0	0	6.22	5.95	0.00723	0.04037	ID=gene334;Name=SL1344_0328;gbkey=Gene;locus_tag=SL1344_0328	TCTGCATCGA	T	TTCCTCACGG
NC_016810.1	379853	+	15	10	0	0	5.62	5.87	0.008	0.04307	.	TTTAAACGCG	A	TATAACCCCG
NC_016810.1	386374	+	32	12	0	0	10	6.6	0.00188	0.01559	.	AGGCTAACAT	A	TTGAATTTAG
NC_016810.1	386379	+	42	31	0	0	16.36	7.25	0.0004	0.00473	.	AACATATTGA	A	TTTAGATATC
NC_016810.1	386401	+	20	32	0	0	11.46	6.8	0.00119	0.01111	.	GCTATCGCTT	A	TTCTAACGAT
NC_016810.1	386441	+	16	7	0	0	5.21	5.77	0.00977	0.04886	.	GTATTGATAT	T	TTCTTGTCTA
NC_016810.1	387432	+	24	14	0	0	8.56	6.42	0.00277	0.02073	ID=gene344;Name=SL1344_0338;gbkey=Gene;locus_tag=SL1344_0338	GTTTTTAATG	T	TAAACACGGT
NC_016810.1	388193	+	17	15	1	1	7.7	3.46	0.00642	0.03721	.	ACGGAAAAAA	A	TTCAATAGCA
NC_016810.1	388569	+	47	33	1	0	18.22	5.58	3e-05	0.00054	ID=gene345;Name=SL1344_0339;gbkey=Gene;locus_tag=SL1344_0339	TTACTCTCAG	T	TTCCATTGAA
NC_016810.1	390304	+	17	7	0	0	5.44	5.82	0.00887	0.04608	ID=gene347;Name=SL1344_0341;gbkey=Gene;locus_tag=SL1344_0341	TTTAATCCAG	T	TAAGAGTATA
NC_016810.1	390386	+	38	43	0	0	17.98	7.37	0.00029	0.00364	ID=gene347;Name=SL1344_0341;gbkey=Gene;locus_tag=SL1344_0341	TCAGCGTAGG	T	TATCGCTTCT
NC_016810.1	390388	+	17	11	0	0	6.29	6.02	0.00608	0.03591	ID=gene347;Name=SL1344_0341;gbkey=Gene;locus_tag=SL1344_0341	AGCGTAGGTT	A	TCGCTTCTGA
NC_016810.1	390393	+	79	88	0	0	37.09	8.29	2e-05	0.00039	ID=gene347;Name=SL1344_0341;gbkey=Gene;locus_tag=SL1344_0341	AGGTTATCGC	T	TCTGATATTA
NC_016810.1	390400	+	16	17	0	0	7.34	6.23	0.00406	0.02714	.	CGCTTCTGAT	A	TTAAAAGTAT
NC_016810.1	390409	+	12	12	0	0	5.34	5.81	0.00889	0.04613	.	TATTAAAAGT	A	TAAGCGTTAC
NC_016810.1	390414	+	17	18	0	0	7.78	6.3	0.00348	0.02439	.	AAAGTATAAG	C	GTTACGTTTA
NC_016810.1	390415	+	119	99	0	0	48.74	8.63	1e-05	0.00015	.	AAGTATAAGC	G	TTACGTTTAT
NC_016810.1	390416	+	68	56	0	0	27.73	7.92	6e-05	0.00104	.	AGTATAAGCG	T	TACGTTTATG
NC_016810.1	391840	+	16	11	0	0	6.06	5.97	0.00665	0.03822	.	CGTTAACCTT	A	TTTTGCAGGT
NC_016810.1	394152	+	7	21	0	0	6.09	5.97	0.00673	0.03835	.	GCATTGCGGA	C	TTTAAGCAGG
NC_016810.1	400865	+	74	63	6	5	33.67	3.27	0	2e-05	.	CTGGCAACAG	T	TCCCACACAA
NC_016810.1	401655	+	8	22	0	0	6.54	6.07	0.00562	0.03396	ID=gene357;Name=SL1344_0351;gbkey=Gene;locus_tag=SL1344_0351	TTTGAACTGC	T	TTCCGCCTGG
NC_016810.1	406372	+	10	16	0	1	6.02	3.93	0.01002	0.04967	ID=gene359;Name=res;gbkey=Gene;gene=res;locus_tag=SL1344_0353	GTCGAGCAAA	A	TTCAGGAAGT
NC_016810.1	407276	+	18	24	1	1	9.85	3.84	0.00153	0.01343	ID=gene359;Name=res;gbkey=Gene;gene=res;locus_tag=SL1344_0353	GATTTTCAGG	C	TTCAACGTCG
NC_016810.1	407912	+	34	47	3	1	18.99	3.89	2e-05	0.00044	.	TCTTAACTTT	C	AGCTACGCGT
NC_016810.1	407913	+	158	205	23	14	90.56	2.95	0	0	.	CTTAACTTTC	A	GCTACGCGTA
NC_016810.1	407968	+	73	56	9	5	32.75	2.85	1e-05	0.00015	.	GTTTTTTTGT	T	TTGCCGTTAT
NC_016810.1	407998	+	22	38	4	3	15.14	2.69	0.00179	0.01503	.	GGCCAGGTAG	A	TATTGCCAAG
NC_016810.1	408000	+	36	35	4	1	17.17	3.42	0.00013	0.00196	.	CCAGGTAGAT	A	TTGCCAAGTG
NC_016810.1	408012	+	10	17	0	0	5.94	5.95	0.00694	0.03912	.	TGCCAAGTGA	A	TGTAACTAAG
NC_016810.1	409306	+	26	20	0	0	10.3	6.66	0.00163	0.01402	ID=gene361;Name=SL1344_0355;gbkey=Gene;locus_tag=SL1344_0355	CGCCGACTGT	A	TCATTCGCGG
NC_016810.1	409356	+	11	16	0	1	6.26	3.99	0.0085	0.04476	ID=gene361;Name=SL1344_0355;gbkey=Gene;locus_tag=SL1344_0355	GCCGTCCGGG	C	TTATCGCCAT
NC_016810.1	409794	+	26	27	0	1	12.09	4.97	0.00032	0.004	ID=gene362;Name=SL1344_0356;gbkey=Gene;locus_tag=SL1344_0356	GTTATGGTGA	A	CTCAGTCGCG
NC_016810.1	409934	+	11	16	0	0	5.96	5.96	0.00685	0.03881	ID=gene362;Name=SL1344_0356;gbkey=Gene;locus_tag=SL1344_0356	GCTTGGTCTT	A	TCTTTCGCGG
NC_016810.1	409951	+	14	12	0	0	5.81	5.92	0.00731	0.04061	ID=gene362;Name=SL1344_0356;gbkey=Gene;locus_tag=SL1344_0356	GCGGCGTCGC	T	TTTGAATTCC
NC_016810.1	409964	+	68	40	1	0	24.59	6	0	0.0001	ID=gene362;Name=SL1344_0356;gbkey=Gene;locus_tag=SL1344_0356	TGAATTCCGT	T	TTAAAGCCAC
NC_016810.1	410071	+	75	92	8	7	41.19	3.11	0	0	ID=gene362;Name=SL1344_0356;gbkey=Gene;locus_tag=SL1344_0356	TGGTGAGCGG	T	TTTCAGGTGG
NC_016810.1	410072	+	54	70	0	0	27.45	7.91	6e-05	0.00106	ID=gene362;Name=SL1344_0356;gbkey=Gene;locus_tag=SL1344_0356	GGTGAGCGGT	T	TTCAGGTGGA
NC_016810.1	410078	+	65	79	0	0	31.92	8.1	4e-05	0.00065	ID=gene362;Name=SL1344_0356;gbkey=Gene;locus_tag=SL1344_0356	CGGTTTTCAG	G	TGGAAGGGCG
NC_016810.1	410190	+	21	8	0	1	6.88	4.12	0.00653	0.03772	ID=gene362;Name=SL1344_0356;gbkey=Gene;locus_tag=SL1344_0356	ACCTGGCTGA	T	TATGAAAAGC
NC_016810.1	410222	+	17	14	0	0	6.93	6.15	0.00473	0.03016	ID=gene362;Name=SL1344_0356;gbkey=Gene;locus_tag=SL1344_0356	GCATAGCCGG	A	TGTGCGCGCT
NC_016810.1	410254	+	171	145	0	0	70.62	9.1	0	3e-05	ID=gene362;Name=SL1344_0356;gbkey=Gene;locus_tag=SL1344_0356	TGTTGATCGT	C	TTGTTGTTGG
NC_016810.1	410258	+	13	13	0	0	5.79	5.92	0.00735	0.04074	ID=gene362;Name=SL1344_0356;gbkey=Gene;locus_tag=SL1344_0356	GATCGTCTTG	T	TGTTGGTGAT
NC_016810.1	410623	+	27	35	5	0	15.05	3.22	0.0007	0.00737	ID=gene362;Name=SL1344_0356;gbkey=Gene;locus_tag=SL1344_0356	GCTACTACGT	C	TTCCGTGGAA
NC_016810.1	411978	+	10	21	0	0	6.79	6.12	0.00503	0.03157	ID=gene364;Name=SL1344_0358;gbkey=Gene;locus_tag=SL1344_0358	GACGCGTCTC	T	TACGGCGTCC
NC_016810.1	415109	+	59	100	11	18	43.21	2.08	0.00014	0.00203	.	TCCGAACGGC	C	TTTTTGTTCT
NC_016810.1	415112	+	19	39	1	3	13.86	3.37	0.00067	0.00712	.	GAACGGCCTT	T	TTGTTCTGAT
NC_016810.1	415115	+	34	30	5	7	17.68	2.04	0.0068	0.03857	.	CGGCCTTTTT	G	TTCTGATAAA
NC_016810.1	415116	+	82	121	13	17	53.26	2.39	0	5e-05	.	GGCCTTTTTG	T	TCTGATAAAG
NC_016810.1	415117	+	39	72	11	8	29.65	2.18	0.0005	0.00571	.	GCCTTTTTGT	T	CTGATAAAGC
NC_016810.1	415121	+	73	78	5	3	35.78	3.85	0	0	.	TTTTGTTCTG	A	TAAAGCGATG
NC_016810.1	415129	+	10	35	4	0	10.83	3.03	0.00646	0.0374	.	TGATAAAGCG	A	TGATGGCGTA
NC_016810.1	417427	+	24	18	1	0	9.68	4.67	0.0011	0.01044	.	TGGTGAATAC	A	TCTTGAATAA
NC_016810.1	421188	+	14	12	1	0	6.07	3.98	0.00927	0.04732	ID=gene372;Name=prpE;gbkey=Gene;gene=prpE;locus_tag=SL1344_0366	CTTTTAGCGA	A	TTTTATCAGC
NC_016810.1	423057	+	16	10	0	0	5.85	5.93	0.00728	0.04059	ID=gene372;Name=prpE;gbkey=Gene;gene=prpE;locus_tag=SL1344_0366	CGATCGAAGA	A	TAGCCGTAAG
NC_016810.1	423099	+	26	16	0	0	9.45	6.54	0.0021	0.01694	.	ACGGGTTAGA	C	TCAGCGACTG
NC_016810.1	423111	+	78	71	3	0	34.04	5.16	0	0	.	CAGCGACTGA	A	TAGTGGGGTG
NC_016810.1	427551	+	29	19	3	2	12.17	2.86	0.00315	0.02279	ID=gene374;Name=SL1344_0368;gbkey=Gene;locus_tag=SL1344_0368	TTGATCAAGA	C	TGGTCTGCAA
NC_016810.1	427555	+	49	24	7	8	20.72	1.93	0.00805	0.04314	ID=gene374;Name=SL1344_0368;gbkey=Gene;locus_tag=SL1344_0368	TCAAGACTGG	T	CTGCAAACGT
NC_016810.1	427556	+	25	14	2	2	9.91	2.85	0.00722	0.04034	ID=gene374;Name=SL1344_0368;gbkey=Gene;locus_tag=SL1344_0368	CAAGACTGGT	C	TGCAAACGTT
NC_016810.1	429815	+	14	14	0	0	6.23	6.01	0.00614	0.03603	.	AGCAGCCGTA	A	TAAAGATAAG
NC_016810.1	430127	+	19	4	0	0	5.27	5.76	0.0101	0.04991	ID=gene377;Name=sbmA;gbkey=Gene;gene=sbmA;locus_tag=SL1344_0371	CTCGCTCATT	A	TTTTTGTCAC
NC_016810.1	430142	+	29	18	1	0	10.84	4.83	0.00063	0.00683	ID=gene377;Name=sbmA;gbkey=Gene;gene=sbmA;locus_tag=SL1344_0371	TGTCACCTGG	T	TTTTGGTGGA
NC_016810.1	430539	+	21	10	0	0	7.01	6.15	0.00474	0.03019	ID=gene377;Name=sbmA;gbkey=Gene;gene=sbmA;locus_tag=SL1344_0371	CATGTGCCGA	A	TTTACCCATC
NC_016810.1	430595	+	17	10	0	0	6.08	5.97	0.00665	0.03822	ID=gene377;Name=sbmA;gbkey=Gene;gene=sbmA;locus_tag=SL1344_0371	CATAGTCTGG	T	CATTAATGGG
NC_016810.1	431234	+	17	18	2	0	8.31	3.59	0.00452	0.02929	ID=gene378;Name=yaiW;gbkey=Gene;gene=yaiW;locus_tag=SL1344_0372	AGTGTCAAAG	A	CAGAGAGGCC
NC_016810.1	431269	+	15	20	3	0	8.54	3.08	0.00899	0.04634	ID=gene378;Name=yaiW;gbkey=Gene;gene=yaiW;locus_tag=SL1344_0372	CGCGACAACG	T	TTAAGAGCCA
NC_016810.1	431270	+	133	158	3	0	65.33	6.11	0	0	ID=gene378;Name=yaiW;gbkey=Gene;gene=yaiW;locus_tag=SL1344_0372	GCGACAACGT	T	TAAGAGCCAG
NC_016810.1	432139	+	78	60	0	1	31.2	6.33	0	2e-05	ID=gene378;Name=yaiW;gbkey=Gene;gene=yaiW;locus_tag=SL1344_0372	TGCTAAACGA	G	TTGATGAGCG
NC_016810.1	432140	+	129	84	0	3	48.53	5.65	0	0	ID=gene378;Name=yaiW;gbkey=Gene;gene=yaiW;locus_tag=SL1344_0372	GCTAAACGAG	T	TGATGAGCGG
NC_016810.1	432175	+	13	12	0	0	5.58	5.87	0.00805	0.04314	.	GGGGCGATAA	A	TTTCGCGCTG
NC_016810.1	432932	+	30	28	4	3	14.88	2.66	0.0019	0.01569	ID=gene380;Name=SL1344_0374;gbkey=Gene;locus_tag=SL1344_0374	GGTAACATGG	A	TTATTAGCTT
NC_016810.1	436485	+	15	23	1	2	9.24	3.16	0.00514	0.03197	.	AGTGATAATT	A	TTTGTGTAAA
NC_016810.1	436497	+	47	46	4	11	25.02	2.25	0.00102	0.00984	.	TTGTGTAAAG	T	TCTTCCTGTA
NC_016810.1	436499	+	27	29	0	0	12.45	6.9	0.00092	0.00911	.	GTGTAAAGTT	C	TTCCTGTATC
NC_016810.1	436507	+	17	22	0	3	9.52	3.18	0.00545	0.03324	.	TTCTTCCTGT	A	TCATAAAAAT
NC_016810.1	436545	+	44	44	15	6	25.33	1.73	0.00738	0.04084	.	GGCAGTGGTT	C	TTCATAGTGA
NC_016810.1	436555	+	42	52	10	1	23.77	2.74	0.00028	0.00356	.	CTTCATAGTG	A	TAACGTCACC
NC_016810.1	436575	+	39	33	4	1	17.44	3.44	0.00012	0.00178	.	CCTGGAACTA	A	TAAGGAAATA
NC_016810.1	436589	+	14	20	0	1	7.81	4.33	0.00317	0.02286	ID=gene384;Name=SL1344_0378;gbkey=Gene;locus_tag=SL1344_0378	GGAAATATGG	T	CATGAAAAAT
NC_016810.1	436885	+	22	22	0	1	10.09	4.71	0.00087	0.00871	.	TTATAACGTT	A	CTTTTATGAA
NC_016810.1	436889	+	24	13	0	0	8.35	6.38	0.00298	0.02186	.	AACGTTACTT	T	TATGAAATAA
NC_016810.1	436945	+	241	222	62	36	130.29	1.92	0	1e-05	.	ACAGAGCAAA	A	TAAAAACGAA
NC_016810.1	437491	+	114	135	3	4	57.2	4.74	0	0	ID=gene385;Name=psiF;gbkey=Gene;gene=psiF;locus_tag=SL1344_0379	CCGTAGCAAG	T	TTATGAGCGC
NC_016810.1	437492	+	23	20	0	2	10.19	3.86	0.00147	0.01302	ID=gene385;Name=psiF;gbkey=Gene;gene=psiF;locus_tag=SL1344_0379	CGTAGCAAGT	T	TATGAGCGCC
NC_016810.1	437643	+	10	17	0	1	6.24	3.99	0.00873	0.04574	ID=gene386;Name=adrA;gbkey=Gene;gene=adrA;locus_tag=SL1344_0380	AATGATGAAA	A	TTTTTACCGA
NC_016810.1	438361	+	19	17	0	0	8.04	6.34	0.00321	0.02304	ID=gene386;Name=adrA;gbkey=Gene;gene=adrA;locus_tag=SL1344_0380	TCGATATCGA	T	CATTTTAAGA
NC_016810.1	438374	+	16	13	1	0	6.75	4.14	0.00596	0.03544	ID=gene386;Name=adrA;gbkey=Gene;gene=adrA;locus_tag=SL1344_0380	TTTTAAGAGC	A	TTAACGACAC
NC_016810.1	438434	+	16	9	0	0	5.64	5.87	0.008	0.04307	ID=gene386;Name=adrA;gbkey=Gene;gene=adrA;locus_tag=SL1344_0380	GACGCGTCAA	T	TACAGATAAC
NC_016810.1	440480	+	15	21	0	0	7.96	6.33	0.00329	0.02345	ID=gene389;Name=aroL;gbkey=Gene;gene=aroL;locus_tag=SL1344_0383	ATATCGTTGA	A	AAAGAAGGCT
NC_016810.1	440623	+	23	16	0	1	9.05	4.54	0.0016	0.01381	ID=gene389;Name=aroL;gbkey=Gene;gene=aroL;locus_tag=SL1344_0383	GGCGTAGTGA	T	TTATCTGTGC
NC_016810.1	440781	+	13	18	0	1	7.15	4.19	0.00474	0.03019	ID=gene389;Name=aroL;gbkey=Gene;gene=aroL;locus_tag=SL1344_0383	GCATTACATT	A	TTGACGCGAC
NC_016810.1	440853	+	38	54	4	2	21.97	3.53	1e-05	0.0003	ID=gene389;Name=aroL;gbkey=Gene;gene=aroL;locus_tag=SL1344_0383	GACGCAACGG	T	TACAGGGAGA
NC_016810.1	441084	+	139	71	4	3	49.38	4.52	0	0	ID=gene390;Name=SL1344_0384;gbkey=Gene;locus_tag=SL1344_0384	GAAGATCCGG	A	TAAATCATAG
NC_016810.1	441088	+	16	8	0	0	5.42	5.82	0.00882	0.046	ID=gene390;Name=SL1344_0384;gbkey=Gene;locus_tag=SL1344_0384	ATCCGGATAA	A	TCATAGACGC
NC_016810.1	441095	+	122	156	1	3	62.71	5.65	0	0	.	TAAATCATAG	A	CGCATGAACC
NC_016810.1	441099	+	353	416	1	1	171.14	7.97	0	0	.	TCATAGACGC	A	TGAACCACTC
NC_016810.1	441267	+	52	40	8	10	25.67	2	0.00199	0.01627	.	CGCTTTCTGA	G	ATTTGTAGGG
NC_016810.1	441416	+	12	13	0	0	5.56	5.87	0.0081	0.04328	ID=gene391;Name=aroM;gbkey=Gene;gene=aroM;locus_tag=SL1344_0385	TTCTGACGGA	A	TACATCGACG
NC_016810.1	441428	+	59	86	2	1	32.84	5.1	0	0	ID=gene391;Name=aroM;gbkey=Gene;gene=aroM;locus_tag=SL1344_0385	ACATCGACGA	A	CAACACATCA
NC_016810.1	441435	+	18	7	0	0	5.68	5.87	0.00807	0.0432	ID=gene391;Name=aroM;gbkey=Gene;gene=aroM;locus_tag=SL1344_0385	CGAACAACAC	A	TCACCCATCA
NC_016810.1	441442	+	34	27	2	0	14.18	4.4	0.00014	0.002	ID=gene391;Name=aroM;gbkey=Gene;gene=aroM;locus_tag=SL1344_0385	CACATCACCC	A	TCATAGCCTG
NC_016810.1	441443	+	27	31	0	1	12.87	6.95	0.00083	0.00843	ID=gene391;Name=aroM;gbkey=Gene;gene=aroM;locus_tag=SL1344_0385	ACATCACCCA	T	CATAGCCTGC
NC_016810.1	441462	+	21	17	0	0	8.5	6.41	0.00277	0.02073	ID=gene391;Name=aroM;gbkey=Gene;gene=aroM;locus_tag=SL1344_0385	GCTGGGAAAA	A	TGAGCCGGGA
NC_016810.1	441577	+	36	39	0	3	17.55	4.14	4e-05	0.00069	ID=gene391;Name=aroM;gbkey=Gene;gene=aroM;locus_tag=SL1344_0385	GTGGAGCGAG	A	TTTACAGAGC
NC_016810.1	441578	+	35	44	3	3	19.18	3.3	7e-05	0.00113	ID=gene391;Name=aroM;gbkey=Gene;gene=aroM;locus_tag=SL1344_0385	TGGAGCGAGA	T	TTACAGAGCG
NC_016810.1	441855	+	8	23	0	0	6.75	6.11	0.00521	0.03217	ID=gene391;Name=aroM;gbkey=Gene;gene=aroM;locus_tag=SL1344_0385	TGAGCAACAG	T	TAATTGATGC
NC_016810.1	441910	+	9	21	0	0	6.56	6.07	0.00552	0.03361	ID=gene391;Name=aroM;gbkey=Gene;gene=aroM;locus_tag=SL1344_0385	ATTATGCTGG	A	TTGTCTGGGT
NC_016810.1	442140	+	156	115	1	2	61.6	6	0	0	ID=gene392;Name=SL1344_0386;gbkey=Gene;locus_tag=SL1344_0386	AGTCTATTGG	A	TTTACCAGCA
NC_016810.1	442141	+	87	70	14	10	41.78	2.37	1e-05	0.00028	ID=gene392;Name=SL1344_0386;gbkey=Gene;locus_tag=SL1344_0386	GTCTATTGGA	T	TTACCAGCAG
NC_016810.1	442225	+	52	28	2	3	19.47	3.58	5e-05	0.00088	ID=gene392;Name=SL1344_0386;gbkey=Gene;locus_tag=SL1344_0386	ACCCGAAGAG	A	TGACGGTTGT
NC_016810.1	442232	+	38	15	3	2	13.41	3	0.00205	0.01662	ID=gene392;Name=SL1344_0386;gbkey=Gene;locus_tag=SL1344_0386	GAGATGACGG	T	TGTGAGCGGC
NC_016810.1	442353	+	17	7	0	0	5.44	5.82	0.00887	0.04608	ID=gene392;Name=SL1344_0386;gbkey=Gene;locus_tag=SL1344_0386	CTGAGCCCGC	C	TCGTATCTGT
NC_016810.1	442358	+	25	14	0	1	9.09	4.54	0.00164	0.01409	ID=gene392;Name=SL1344_0386;gbkey=Gene;locus_tag=SL1344_0386	CCCGCCTCGT	A	TCTGTGCCGC
NC_016810.1	442370	+	58	41	1	1	22.77	5.08	0	6e-05	ID=gene392;Name=SL1344_0386;gbkey=Gene;locus_tag=SL1344_0386	CTGTGCCGCT	A	TTTGTAACGG
NC_016810.1	443755	+	35	64	0	0	21.75	7.61	0.00015	0.00217	ID=gene394;Name=yajF;gbkey=Gene;gene=yajF;locus_tag=SL1344_0388	TGAAGTGCGG	T	TAGCCAACGA
NC_016810.1	443783	+	34	27	0	0	13.65	7.02	0.0007	0.00739	ID=gene394;Name=yajF;gbkey=Gene;gene=yajF;locus_tag=SL1344_0388	TGCCTGGCGG	T	ATCAGAGGCG
NC_016810.1	443784	+	22	25	1	1	10.99	4	0.00074	0.00773	ID=gene394;Name=yajF;gbkey=Gene;gene=yajF;locus_tag=SL1344_0388	GCCTGGCGGT	A	TCAGAGGCGG
NC_016810.1	443836	+	12	16	0	0	6.19	6.01	0.00623	0.03639	ID=gene394;Name=yajF;gbkey=Gene;gene=yajF;locus_tag=SL1344_0388	ATTTGCGGTG	A	TTATCGGTAC
NC_016810.1	443837	+	15	19	0	0	7.53	6.26	0.0038	0.02589	ID=gene394;Name=yajF;gbkey=Gene;gene=yajF;locus_tag=SL1344_0388	TTTGCGGTGA	T	TATCGGTACC
NC_016810.1	443881	+	11	15	0	0	5.75	5.91	0.00747	0.04123	ID=gene394;Name=yajF;gbkey=Gene;gene=yajF;locus_tag=SL1344_0388	AAATGGCCGG	G	CGCACATCGG
NC_016810.1	444315	+	27	26	0	0	11.81	6.84	0.00108	0.01032	ID=gene394;Name=yajF;gbkey=Gene;gene=yajF;locus_tag=SL1344_0388	GGCATGGCGA	T	TCGAGCGGCG
NC_016810.1	444432	+	181	130	3	1	70.84	5.84	0	0	.	AGACGTCCGT	A	TACCAGCAAC
NC_016810.1	444456	+	9	27	0	0	7.84	6.3	0.00358	0.02478	.	GACATGGCGG	A	AAACGAGAGC
NC_016810.1	444457	+	60	153	0	0	46.49	8.56	1e-05	0.00019	.	ACATGGCGGA	A	AACGAGAGCA
NC_016810.1	444459	+	12	36	0	0	10.45	6.66	0.00163	0.01405	.	ATGGCGGAAA	A	CGAGAGCAGG
NC_016810.1	450382	+	37	29	9	3	18.04	2.12	0.00604	0.03581	ID=gene398;Name=phoB;gbkey=Gene;gene=phoB;locus_tag=SL1344_0392	AAGCCGAAGA	T	TATGACAGTG
NC_016810.1	450757	+	23	22	2	1	10.85	3.43	0.00161	0.01394	ID=gene398;Name=phoB;gbkey=Gene;gene=phoB;locus_tag=SL1344_0392	GGCCGACCGA	A	TTTAAATTAC
NC_016810.1	450965	+	80	90	6	5	40.81	3.57	0	0	ID=gene398;Name=phoB;gbkey=Gene;gene=phoB;locus_tag=SL1344_0392	TTCGACCCGC	T	TTTAATGCCT
NC_016810.1	450966	+	26	24	1	1	11.71	4.1	0.00049	0.00557	ID=gene398;Name=phoB;gbkey=Gene;gene=phoB;locus_tag=SL1344_0392	TCGACCCGCT	T	TTAATGCCTT
NC_016810.1	450967	+	16	16	0	1	7.42	4.25	0.00398	0.02687	ID=gene398;Name=phoB;gbkey=Gene;gene=phoB;locus_tag=SL1344_0392	CGACCCGCTT	T	TAATGCCTTT
NC_016810.1	450997	+	73	89	1	3	37.06	4.88	0	0	.	AGAACACAGG	T	TTCTGGCGGA
NC_016810.1	451185	+	54	39	4	1	22.21	3.81	1e-05	0.00019	ID=gene399;Name=phoR;gbkey=Gene;gene=phoR;locus_tag=SL1344_0393	CATTTCTGGA	A	TTTGTTACGC
NC_016810.1	451296	+	13	12	0	0	5.58	5.87	0.00805	0.04314	ID=gene399;Name=phoR;gbkey=Gene;gene=phoR;locus_tag=SL1344_0393	CAGTTGCGAA	A	TAAGAAGCGT
NC_016810.1	451337	+	13	20	0	0	7.28	6.21	0.00416	0.0276	ID=gene399;Name=phoR;gbkey=Gene;gene=phoR;locus_tag=SL1344_0393	GATTAAACGT	T	TTCGCAGTGG
NC_016810.1	451660	+	11	30	0	0	8.94	6.47	0.0025	0.01923	ID=gene399;Name=phoR;gbkey=Gene;gene=phoR;locus_tag=SL1344_0393	GACGTAACTT	T	TTCGCCAACG
NC_016810.1	451724	+	12	12	0	0	5.34	5.81	0.00889	0.04613	ID=gene399;Name=phoR;gbkey=Gene;gene=phoR;locus_tag=SL1344_0393	TCTGGAAATG	A	TGCAGGAACA
NC_016810.1	451858	+	12	18	0	0	6.62	6.09	0.0053	0.03254	ID=gene399;Name=phoR;gbkey=Gene;gene=phoR;locus_tag=SL1344_0393	CGGCGCTGTT	A	TTAAATGAAA
NC_016810.1	452913	+	45	88	6	1	31.06	3.84	0	2e-05	ID=gene400;Name=brnQ;gbkey=Gene;gene=brnQ;locus_tag=SL1344_0394	GGGCTACCGG	T	TCTTACTGTT
NC_016810.1	452922	+	19	11	0	0	6.53	6.07	0.00558	0.03385	ID=gene400;Name=brnQ;gbkey=Gene;gene=brnQ;locus_tag=SL1344_0394	GTTCTTACTG	T	TGTGGCGCTG
NC_016810.1	453007	+	34	23	0	0	12.8	6.93	0.00087	0.00869	ID=gene400;Name=brnQ;gbkey=Gene;gene=brnQ;locus_tag=SL1344_0394	TGGCGACCGT	T	TGCTATCTGG
NC_016810.1	453031	+	22	23	0	0	10.01	6.62	0.00175	0.01478	ID=gene400;Name=brnQ;gbkey=Gene;gene=brnQ;locus_tag=SL1344_0394	TCGGGCCGTT	A	TTTGCGACGC
NC_016810.1	453310	+	39	45	0	1	18.94	5.63	2e-05	0.0004	ID=gene400;Name=brnQ;gbkey=Gene;gene=brnQ;locus_tag=SL1344_0394	TTTCTAACGG	A	TTTGTGAACG
NC_016810.1	454076	+	21	21	0	0	9.35	6.54	0.00212	0.01702	.	TCGCTGACAT	A	TGTGTACACC
NC_016810.1	455205	+	25	25	1	0	11.4	4.91	0.00044	0.00515	ID=gene401;Name=proY;gbkey=Gene;gene=proY;locus_tag=SL1344_0395	CGGAAAACGT	C	TTCCTGGTGA
NC_016810.1	455219	+	9	20	0	0	6.35	6.03	0.00598	0.03552	ID=gene401;Name=proY;gbkey=Gene;gene=proY;locus_tag=SL1344_0395	CTGGTGATTG	C	TTCGCTGGCG
NC_016810.1	455220	+	12	27	0	0	8.53	6.41	0.00279	0.02081	ID=gene401;Name=proY;gbkey=Gene;gene=proY;locus_tag=SL1344_0395	TGGTGATTGC	T	TCGCTGGCGA
NC_016810.1	456683	+	18	10	0	0	6.31	6.02	0.00609	0.03591	ID=gene402;Name=malZ;gbkey=Gene;gene=malZ;locus_tag=SL1344_0396	TGGATGTCGT	A	CATATGCTGG
NC_016810.1	457104	+	12	15	0	0	5.98	5.96	0.00679	0.03851	ID=gene402;Name=malZ;gbkey=Gene;gene=malZ;locus_tag=SL1344_0396	CGTGCCATGT	A	TTTATTACGG
NC_016810.1	459729	+	35	17	0	0	11.76	6.82	0.00115	0.01082	ID=gene405;Name=queA;gbkey=Gene;gene=queA;locus_tag=SL1344_0399	TGCACTCCGA	A	TATGCTGAGG
NC_016810.1	460235	+	89	76	0	0	36.87	8.28	2e-05	0.0004	.	GTCTTCGGGA	A	TTTATTAGCT
NC_016810.1	461386	+	36	84	9	9	31.27	2.35	0.00024	0.00312	ID=gene406;Name=tgt;gbkey=Gene;gene=tgt;locus_tag=SL1344_0400	TCGTAACCGA	G	TTTTACCAAC
NC_016810.1	461434	+	22	47	3	0	15.91	4.03	0.00012	0.00172	ID=gene406;Name=tgt;gbkey=Gene;gene=tgt;locus_tag=SL1344_0400	ACGTTGATTA	A	TTTTAATAAT
NC_016810.1	461713	+	18	27	0	0	9.93	6.61	0.0018	0.01508	ID=gene407;Name=yajC;gbkey=Gene;gene=yajC;locus_tag=SL1344_0401	ATCGCGCTGA	A	TGACACCACG
NC_016810.1	461798	+	159	151	19	26	81.8	2.43	0	0	.	AATATTTCGT	T	TTCCCAAAGG
NC_016810.1	461799	+	31	38	4	7	18.42	2.26	0.00287	0.02123	.	ATATTTCGTT	T	TCCCAAAGGG
NC_016810.1	461819	+	50	30	0	0	18.01	7.36	0.0003	0.00373	ID=gene408;Name=secD;gbkey=Gene;gene=secD;locus_tag=SL1344_0402	GAACTGCCGT	G	TTAAACCGTT
NC_016810.1	461917	+	61	50	1	0	25.09	6.04	0	8e-05	ID=gene408;Name=secD;gbkey=Gene;gene=secD;locus_tag=SL1344_0402	GAGGATCCGG	C	TGTTCAAATC
NC_016810.1	462036	+	63	47	0	2	25.24	5.22	0	3e-05	ID=gene408;Name=secD;gbkey=Gene;gene=secD;locus_tag=SL1344_0402	AGAGGGCGCT	A	TTCTTGCGCG
NC_016810.1	462037	+	29	12	1	0	9.56	4.64	0.00137	0.01236	ID=gene408;Name=secD;gbkey=Gene;gene=secD;locus_tag=SL1344_0402	GAGGGCGCTA	T	TCTTGCGCGC
NC_016810.1	462039	+	42	40	1	9	21.2	2.62	0.00092	0.00907	ID=gene408;Name=secD;gbkey=Gene;gene=secD;locus_tag=SL1344_0402	GGGCGCTATT	C	TTGCGCGCTT
NC_016810.1	462129	+	13	12	0	0	5.58	5.87	0.00805	0.04314	ID=gene408;Name=secD;gbkey=Gene;gene=secD;locus_tag=SL1344_0402	GGCGCTTAAC	C	TTGCGCCGGC
NC_016810.1	462139	+	4	27	0	0	6.67	6.06	0.0058	0.03481	ID=gene408;Name=secD;gbkey=Gene;gene=secD;locus_tag=SL1344_0402	CTTGCGCCGG	C	TACGCCGCGC
NC_016810.1	462188	+	18	30	1	0	10.83	4.84	0.00061	0.00661	ID=gene408;Name=secD;gbkey=Gene;gene=secD;locus_tag=SL1344_0402	TGAAGCTCGG	T	CTTGATCTGC
NC_016810.1	462260	+	43	65	15	7	29.86	1.95	0.00153	0.01343	ID=gene408;Name=secD;gbkey=Gene;gene=secD;locus_tag=SL1344_0402	AACTCCAGGA	A	CAAAATATCG
NC_016810.1	462310	+	39	130	2	1	37.54	5.28	0	0	ID=gene408;Name=secD;gbkey=Gene;gene=secD;locus_tag=SL1344_0402	GGCATTCCTT	A	TACCACCGTT
NC_016810.1	462334	+	12	27	2	0	9.06	3.72	0.00312	0.02259	ID=gene408;Name=secD;gbkey=Gene;gene=secD;locus_tag=SL1344_0402	AAAGAAAATA	A	TTATGGGTTG
NC_016810.1	462444	+	13	12	0	0	5.58	5.87	0.00805	0.04314	ID=gene408;Name=secD;gbkey=Gene;gene=secD;locus_tag=SL1344_0402	CGGTAATCAA	C	TTCGCGCGGT
NC_016810.1	462454	+	26	38	2	1	14.95	3.93	0.00013	0.00191	ID=gene408;Name=secD;gbkey=Gene;gene=secD;locus_tag=SL1344_0402	CTTCGCGCGG	T	AATGACCGAT
NC_016810.1	462505	+	26	18	0	0	9.88	6.6	0.00184	0.0154	ID=gene408;Name=secD;gbkey=Gene;gene=secD;locus_tag=SL1344_0402	GTTCAGCAGA	A	CATTAATATT
NC_016810.1	462513	+	8	22	0	0	6.54	6.07	0.00562	0.03396	ID=gene408;Name=secD;gbkey=Gene;gene=secD;locus_tag=SL1344_0402	GAACATTAAT	A	TTCTGCGTAA
NC_016810.1	462528	+	100	86	1	0	41.82	6.76	0	0	ID=gene408;Name=secD;gbkey=Gene;gene=secD;locus_tag=SL1344_0402	GCGTAACCGT	G	TTAACCAACT
NC_016810.1	462582	+	16	35	0	0	11.16	6.76	0.00131	0.01193	ID=gene408;Name=secD;gbkey=Gene;gene=secD;locus_tag=SL1344_0402	CGCAGACCGT	A	TTGTGGTTGA
NC_016810.1	462630	+	25	16	0	0	9.22	6.51	0.00225	0.01781	ID=gene408;Name=secD;gbkey=Gene;gene=secD;locus_tag=SL1344_0402	CGCGAAAGAA	A	TTCTCGGCGC
NC_016810.1	462656	+	20	23	0	0	9.54	6.56	0.002	0.01631	ID=gene408;Name=secD;gbkey=Gene;gene=secD;locus_tag=SL1344_0402	CGACGCTGGA	A	TTCCGTCTGG
NC_016810.1	462735	+	12	19	0	0	6.83	6.13	0.0049	0.03094	ID=gene408;Name=secD;gbkey=Gene;gene=secD;locus_tag=SL1344_0402	AGTGAAACAG	A	CCCGCGAAGG
NC_016810.1	462870	+	19	21	0	0	8.89	6.47	0.00244	0.01886	ID=gene408;Name=secD;gbkey=Gene;gene=secD;locus_tag=SL1344_0402	AGGCGGCAAT	A	TCATGTCTAA
NC_016810.1	463038	+	14	20	0	0	7.51	6.25	0.00383	0.02609	ID=gene408;Name=secD;gbkey=Gene;gene=secD;locus_tag=SL1344_0402	CAGCTTCCGT	A	TTACCGGTAT
NC_016810.1	463215	+	9	16	0	0	5.5	5.85	0.00837	0.04422	ID=gene408;Name=secD;gbkey=Gene;gene=secD;locus_tag=SL1344_0402	CTCCATCCTG	T	TCATGATCTT
NC_016810.1	463223	+	12	12	0	0	5.34	5.81	0.00889	0.04613	ID=gene408;Name=secD;gbkey=Gene;gene=secD;locus_tag=SL1344_0402	TGTTCATGAT	C	TTCTTCTATA
NC_016810.1	463226	+	32	27	1	1	13.75	4.34	0.00016	0.00222	ID=gene408;Name=secD;gbkey=Gene;gene=secD;locus_tag=SL1344_0402	TCATGATCTT	C	TTCTATAAGA
NC_016810.1	463475	+	32	9	1	0	9.62	4.64	0.00154	0.01347	ID=gene408;Name=secD;gbkey=Gene;gene=secD;locus_tag=SL1344_0402	TCAGTTCCAT	C	TTCGATGCGA
NC_016810.1	463501	+	8	18	0	0	5.69	5.89	0.00779	0.0423	ID=gene408;Name=secD;gbkey=Gene;gene=secD;locus_tag=SL1344_0402	ACGACGCTGA	T	TAAAGTCATC
NC_016810.1	463512	+	11	20	2	0	7.34	3.4	0.00922	0.04709	ID=gene408;Name=secD;gbkey=Gene;gene=secD;locus_tag=SL1344_0402	TAAAGTCATC	A	TTCTGTATGC
NC_016810.1	463519	+	14	20	0	1	7.81	4.33	0.00317	0.02286	ID=gene408;Name=secD;gbkey=Gene;gene=secD;locus_tag=SL1344_0402	ATCATTCTGT	A	TGCTGTCGGT
NC_016810.1	463626	+	21	36	2	4	14.25	2.81	0.00185	0.0154	ID=gene408;Name=secD;gbkey=Gene;gene=secD;locus_tag=SL1344_0402	CGTAAACCTG	C	TATATGGCGG
NC_016810.1	463628	+	17	26	0	0	9.48	6.55	0.00204	0.01659	ID=gene408;Name=secD;gbkey=Gene;gene=secD;locus_tag=SL1344_0402	TAAACCTGCT	A	TATGGCGGCA
NC_016810.1	463698	+	29	22	0	0	11.42	6.79	0.00121	0.01123	ID=gene409;Name=secF;gbkey=Gene;gene=secF;locus_tag=SL1344_0403	ACACTGTTGA	A	CAACTAAACC
NC_016810.1	463810	+	42	26	2	0	15.83	4.56	7e-05	0.00109	ID=gene409;Name=secF;gbkey=Gene;gene=secF;locus_tag=SL1344_0403	CGTACGCGGG	T	TTAACTGGGG
NC_016810.1	464048	+	9	18	0	0	5.92	5.94	0.00704	0.03953	ID=gene409;Name=secF;gbkey=Gene;gene=secF;locus_tag=SL1344_0403	ACCAACCAGA	A	TGCGGCCGTG
NC_016810.1	464065	+	38	52	3	2	21.28	3.74	1e-05	0.00023	ID=gene409;Name=secF;gbkey=Gene;gene=secF;locus_tag=SL1344_0403	CGTGAAGCGT	A	TTGAATTCGT
NC_016810.1	464070	+	68	101	3	1	38.38	4.94	0	0	ID=gene409;Name=secF;gbkey=Gene;gene=secF;locus_tag=SL1344_0403	AGCGTATTGA	A	TTCGTGGGGC
NC_016810.1	464219	+	32	34	3	4	16.65	2.83	0.00066	0.00704	ID=gene409;Name=secF;gbkey=Gene;gene=secF;locus_tag=SL1344_0403	CACGACGTGA	T	CATTACGCTG
NC_016810.1	464335	+	13	11	0	0	5.36	5.82	0.00884	0.04604	ID=gene409;Name=secF;gbkey=Gene;gene=secF;locus_tag=SL1344_0403	CTCTGACCGT	A	TTCGTGAAAA
NC_016810.1	464416	+	14	16	0	0	6.66	6.1	0.0052	0.03213	ID=gene409;Name=secF;gbkey=Gene;gene=secF;locus_tag=SL1344_0403	GCTACACCGT	A	CGTTGATTAC
NC_016810.1	464423	+	126	98	8	8	54.63	3.45	0	0	ID=gene409;Name=secF;gbkey=Gene;gene=secF;locus_tag=SL1344_0403	CGTACGTTGA	T	TACCTCCGGT
NC_016810.1	464449	+	52	64	0	1	26	6.08	0	6e-05	ID=gene409;Name=secF;gbkey=Gene;gene=secF;locus_tag=SL1344_0403	GTTAGTGGTA	A	TTCTGATGCT
NC_016810.1	464490	+	33	34	5	5	17.71	2.37	0.00209	0.01689	ID=gene409;Name=secF;gbkey=Gene;gene=secF;locus_tag=SL1344_0403	TACTGGAAGG	C	TTCTCGCTGA
NC_016810.1	465159	+	15	8	0	0	5.19	5.77	0.00973	0.04881	ID=gene410;Name=SL1344_0404;gbkey=Gene;locus_tag=SL1344_0404	AACCTGCGTG	A	TATTTGCTAA
NC_016810.1	465161	+	12	13	0	0	5.56	5.87	0.0081	0.04328	.	CCTGCGTGAT	A	TTTGCTAAAT
NC_016810.1	468098	+	69	67	22	12	39.66	1.67	0.00168	0.01436	.	TATTACCAAT	C	CATGTCATAA
NC_016810.1	469011	+	11	13	0	0	5.32	5.81	0.00896	0.04625	ID=gene415;Name=SL1344_0409;gbkey=Gene;locus_tag=SL1344_0409	AAGTGGCTGA	A	CTGGTCATGC
NC_016810.1	469452	+	20	9	1	0	6.57	6.07	0.00561	0.0339	ID=gene416;Name=ribD;gbkey=Gene;gene=ribD;locus_tag=SL1344_0410	TCGGCGAAGG	T	TATCACCATC
NC_016810.1	469705	+	25	33	2	4	14.54	2.84	0.0014	0.01256	ID=gene416;Name=ribD;gbkey=Gene;gene=ribD;locus_tag=SL1344_0410	CAGCCACGGG	T	TAATGATGAG
NC_016810.1	469740	+	22	33	4	2	13.78	2.79	0.00208	0.01681	ID=gene416;Name=ribD;gbkey=Gene;gene=ribD;locus_tag=SL1344_0410	TCAATAAAGG	C	TTCCTCAAGC
NC_016810.1	469764	+	23	31	1	1	12.5	4.2	0.00031	0.00387	ID=gene416;Name=ribD;gbkey=Gene;gene=ribD;locus_tag=SL1344_0410	TGCGTACCGG	A	TTCCCTTATC
NC_016810.1	469780	+	68	54	4	12	31.9	2.55	8e-05	0.00128	ID=gene416;Name=ribD;gbkey=Gene;gene=ribD;locus_tag=SL1344_0410	TTATCTTCAG	C	TTAAACTGGG
NC_016810.1	469781	+	30	28	3	3	14.61	2.87	0.00118	0.01104	ID=gene416;Name=ribD;gbkey=Gene;gene=ribD;locus_tag=SL1344_0410	TATCTTCAGC	T	TAAACTGGGC
NC_016810.1	469908	+	11	15	0	0	5.75	5.91	0.00747	0.04123	ID=gene416;Name=ribD;gbkey=Gene;gene=ribD;locus_tag=SL1344_0410	TCTTAACCAG	T	AGCGCGACGG
NC_016810.1	469919	+	19	32	1	0	11.49	4.92	0.00044	0.00515	ID=gene416;Name=ribD;gbkey=Gene;gene=ribD;locus_tag=SL1344_0410	AGCGCGACGG	T	ATTGGCTGAC
NC_016810.1	469920	+	79	117	0	0	43.26	8.48	1e-05	0.00023	ID=gene416;Name=ribD;gbkey=Gene;gene=ribD;locus_tag=SL1344_0410	GCGCGACGGT	A	TTGGCTGACG
NC_016810.1	470281	+	75	24	3	1	23.64	4.21	1e-05	0.00018	ID=gene416;Name=ribD;gbkey=Gene;gene=ribD;locus_tag=SL1344_0410	GGATGAACTG	A	TTGTCTATGT
NC_016810.1	470282	+	21	15	0	1	8.37	4.43	0.00233	0.01823	ID=gene416;Name=ribD;gbkey=Gene;gene=ribD;locus_tag=SL1344_0410	GATGAACTGA	T	TGTCTATGTC
NC_016810.1	470334	+	17	10	0	1	6.38	4.01	0.00822	0.04365	ID=gene416;Name=ribD;gbkey=Gene;gene=ribD;locus_tag=SL1344_0410	GATTATGCGA	A	TTGCCGGGGC
NC_016810.1	470386	+	41	32	2	5	18.35	2.97	0.00032	0.00397	ID=gene416;Name=ribD;gbkey=Gene;gene=ribD;locus_tag=SL1344_0410	CTTCAGCGAA	A	TACGTCATGT
NC_016810.1	470405	+	15	18	0	0	7.32	6.22	0.00409	0.02724	ID=gene416;Name=ribD;gbkey=Gene;gene=ribD;locus_tag=SL1344_0410	GTCGGCCCGG	A	TGTTTGCCTG
NC_016810.1	470417	+	64	53	3	5	28.43	3.48	0	4e-05	ID=gene416;Name=ribD;gbkey=Gene;gene=ribD;locus_tag=SL1344_0410	GTTTGCCTGC	A	TATGGTGAGC
NC_016810.1	470468	+	61	71	4	5	31.82	3.48	0	1e-05	.	CGCTCAAATT	A	TTATGATAAA
NC_016810.1	470469	+	24	27	1	3	12.48	3.21	0.00131	0.01196	.	GCTCAAATTA	T	TATGATAAAA
NC_016810.1	470474	+	30	36	4	4	16.87	2.65	0.00105	0.01005	.	AATTATTATG	A	TAAAATCCGC
NC_016810.1	470520	+	19	31	3	2	12.4	2.89	0.00258	0.01971	.	GGAAGAGAGA	A	TATGAACATT
NC_016810.1	470526	+	17	23	0	1	9.14	4.56	0.00146	0.01293	ID=gene417;Name=ribH;gbkey=Gene;gene=ribH;locus_tag=SL1344_0411	GAGAATATGA	A	CATTATTAAA
NC_016810.1	470658	+	28	25	0	0	11.83	6.84	0.00108	0.0103	ID=gene417;Name=ribH;gbkey=Gene;gene=ribH;locus_tag=SL1344_0411	CAGGTAAAAG	A	TGATAATATT
NC_016810.1	470964	+	32	55	4	2	20.79	3.44	3e-05	0.00061	ID=gene417;Name=ribH;gbkey=Gene;gene=ribH;locus_tag=SL1344_0411	CTTGAAATGA	T	TAATGTATTG
NC_016810.1	470993	+	21	37	4	1	14.11	3.11	0.00101	0.00975	.	TAAGGCCTGA	T	TTTTTGTAAG
NC_016810.1	471008	+	329	82	0	2	94.57	6.65	2e-05	0.00032	.	TGTAAGGGGA	A	TTCCGTGAAA
NC_016810.1	471016	+	38	73	0	0	24.36	7.75	0.0001	0.00157	ID=gene418;Name=nusB;gbkey=Gene;gene=nusB;locus_tag=SL1344_0412	GAATTCCGTG	A	AACCTGCTGC
NC_016810.1	471017	+	48	68	0	2	26.22	5.28	0	2e-05	ID=gene418;Name=nusB;gbkey=Gene;gene=nusB;locus_tag=SL1344_0412	AATTCCGTGA	A	ACCTGCTGCT
NC_016810.1	471162	+	35	65	4	1	23.32	3.89	1e-05	0.00013	ID=gene418;Name=nusB;gbkey=Gene;gene=nusB;locus_tag=SL1344_0412	ATTTCCGTGA	A	CTGCTATCCG
NC_016810.1	471166	+	15	39	4	2	13.43	2.74	0.00345	0.02426	ID=gene418;Name=nusB;gbkey=Gene;gene=nusB;locus_tag=SL1344_0412	CCGTGAACTG	C	TATCCGGGGT
NC_016810.1	471167	+	14	24	0	1	8.66	4.48	0.00197	0.01615	ID=gene418;Name=nusB;gbkey=Gene;gene=nusB;locus_tag=SL1344_0412	CGTGAACTGC	T	ATCCGGGGTG
NC_016810.1	471395	+	151	124	7	9	66.01	3.74	0	0	ID=gene418;Name=nusB;gbkey=Gene;gene=nusB;locus_tag=SL1344_0412	GGCGTACTGG	A	TAAAGCAGCT
NC_016810.1	471430	+	23	46	4	4	17.37	2.7	0.00101	0.00976	ID=gene418;Name=nusB;gbkey=Gene;gene=nusB;locus_tag=SL1344_0412	CAACAAAAAG	T	GATTCACAGG
NC_016810.1	471432	+	2231	2524	26	15	1067.04	6.51	0	0	ID=gene418;Name=nusB;gbkey=Gene;gene=nusB;locus_tag=SL1344_0412	ACAAAAAGTG	A	TTCACAGGCC
NC_016810.1	471433	+	179	264	10	6	102.2	4.42	0	0	.	CAAAAAGTGA	T	TCACAGGCCG
NC_016810.1	471434	+	28	27	0	0	12.26	6.88	0.00097	0.00948	.	AAAAAGTGAT	T	CACAGGCCGG
NC_016810.1	471845	+	118	79	1	2	44.89	5.54	0	0	ID=gene419;Name=SL1344_0413;gbkey=Gene;locus_tag=SL1344_0413	GCGCTATTGA	A	TTACTACGAT
NC_016810.1	471918	+	73	60	2	3	31.16	4.31	0	0	ID=gene419;Name=SL1344_0413;gbkey=Gene;locus_tag=SL1344_0413	GTATCCACGG	T	TATATCCCGG
NC_016810.1	471973	+	24	26	0	2	11.7	4.07	0.00057	0.00626	ID=gene419;Name=SL1344_0413;gbkey=Gene;locus_tag=SL1344_0413	GGGCGACTGG	A	TTTATGTCAC
NC_016810.1	472421	+	16	30	0	3	10.99	3.4	0.00227	0.01794	ID=gene419;Name=SL1344_0413;gbkey=Gene;locus_tag=SL1344_0413	GAAGGGCTGA	A	TTTTGTACGT
NC_016810.1	472512	+	35	22	1	0	13.09	5.1	0.00022	0.00297	ID=gene420;Name=SL1344_0414;gbkey=Gene;locus_tag=SL1344_0414	AGTCGCCTGA	A	TTTGCGCAAT
NC_016810.1	472607	+	29	18	0	0	10.57	6.69	0.00153	0.01343	ID=gene420;Name=SL1344_0414;gbkey=Gene;locus_tag=SL1344_0414	GGCGATCCCC	T	TCTGGTATTT
NC_016810.1	472614	+	147	52	1	0	45.52	6.85	0	0	ID=gene420;Name=SL1344_0414;gbkey=Gene;locus_tag=SL1344_0414	CCCTTCTGGT	A	TTTGATGACG
NC_016810.1	472615	+	43	40	0	3	19.4	4.29	1e-05	0.0003	ID=gene420;Name=SL1344_0414;gbkey=Gene;locus_tag=SL1344_0414	CCTTCTGGTA	T	TTGATGACGT
NC_016810.1	472616	+	22	20	0	0	9.37	6.54	0.00211	0.01698	ID=gene420;Name=SL1344_0414;gbkey=Gene;locus_tag=SL1344_0414	CTTCTGGTAT	T	TGATGACGTT
NC_016810.1	472747	+	77	56	2	3	31.24	4.31	0	0	ID=gene420;Name=SL1344_0414;gbkey=Gene;locus_tag=SL1344_0414	TCTGGGATGA	A	TTTATCGGTA
NC_016810.1	472756	+	6	23	0	0	6.29	6.01	0.00636	0.03697	ID=gene420;Name=SL1344_0414;gbkey=Gene;locus_tag=SL1344_0414	AATTTATCGG	T	ATGTGGATAA
NC_016810.1	472836	+	23	62	0	0	18.53	7.4	0.00028	0.00353	ID=gene420;Name=SL1344_0414;gbkey=Gene;locus_tag=SL1344_0414	CGCATTCTGG	A	TATGTGGAAA
NC_016810.1	472973	+	76	86	0	1	36.26	6.55	0	1e-05	ID=gene420;Name=SL1344_0414;gbkey=Gene;locus_tag=SL1344_0414	GCCGCTCGGT	A	TTATTTAAAG
NC_016810.1	472976	+	23	59	0	0	17.9	7.35	0.00031	0.00385	ID=gene420;Name=SL1344_0414;gbkey=Gene;locus_tag=SL1344_0414	GCTCGGTATT	A	TTTAAAGGGT
NC_016810.1	472977	+	11	19	0	0	6.6	6.09	0.00536	0.03282	ID=gene420;Name=SL1344_0414;gbkey=Gene;locus_tag=SL1344_0414	CTCGGTATTA	T	TTAAAGGGTT
NC_016810.1	477579	+	15	24	0	0	8.59	6.43	0.00269	0.02026	ID=gene425;Name=SL1344_0419;gbkey=Gene;locus_tag=SL1344_0419	GATTCACCAT	A	TTCTTGAAGT
NC_016810.1	481853	+	15	8	0	0	5.19	5.77	0.00973	0.04881	.	CTTTTTACCA	T	TTTCACTCTG
NC_016810.1	481854	+	57	67	2	0	28.04	5.4	0	1e-05	.	TTTTTACCAT	T	TTCACTCTGC
NC_016810.1	485618	+	62	75	1	1	30.93	5.53	0	0	.	CGCCCGTAAA	A	TAACTGCCGG
NC_016810.1	485619	+	22	30	0	0	11.5	6.8	0.00117	0.01097	.	GCCCGTAAAA	T	AACTGCCGGA
NC_016810.1	485655	+	15	26	1	2	9.87	3.27	0.00345	0.02425	.	TTCGGCCTAC	A	GACTGTACCG
NC_016810.1	485656	+	127	155	7	11	67.6	3.6	0	0	.	TCGGCCTACA	G	ACTGTACCGT
NC_016810.1	485657	+	13	15	1	0	6.48	4.08	0.00701	0.03939	.	CGGCCTACAG	A	CTGTACCGTT
NC_016810.1	485658	+	117	118	3	7	54.94	4.16	0	0	.	GGCCTACAGA	C	TGTACCGTTT
NC_016810.1	485659	+	16	49	3	4	16.12	2.77	0.00171	0.01456	.	GCCTACAGAC	T	GTACCGTTTT
NC_016810.1	487839	+	118	66	7	10	46.29	3.08	0	1e-05	.	GCAATGCAGT	A	TTCATCCTTT
NC_016810.1	487914	+	56	42	2	3	23.37	3.87	0	0.0001	.	GTAAGCGGAA	T	GCTCTTCCGC
NC_016810.1	490410	+	31	23	4	1	13.46	3.03	0.00146	0.01297	ID=gene438;Name=SL1344_0431;gbkey=Gene;locus_tag=SL1344_0431	GACCTGCGTC	A	TTGAAGTGGT
NC_016810.1	490464	+	19	11	1	1	7.32	3.37	0.009	0.04639	ID=gene438;Name=SL1344_0431;gbkey=Gene;locus_tag=SL1344_0431	CCCAATCTCT	C	TTGGGGGGTA
NC_016810.1	490757	+	7	20	0	0	5.88	5.93	0.0073	0.04061	ID=gene438;Name=SL1344_0431;gbkey=Gene;locus_tag=SL1344_0431	GCCTGGTCGT	A	TTACAAGAAA
NC_016810.1	491211	+	98	73	5	1	39.94	4.44	0	0	ID=gene438;Name=SL1344_0431;gbkey=Gene;locus_tag=SL1344_0431	AGAATGTCGA	T	TTACTGAAAG
NC_016810.1	491236	+	75	60	0	0	30.21	8.02	5e-05	0.00079	ID=gene438;Name=SL1344_0431;gbkey=Gene;locus_tag=SL1344_0431	CAGTGTGCGC	T	TTTTAGATAA
NC_016810.1	491237	+	60	38	0	0	22.04	7.62	0.00015	0.00211	ID=gene438;Name=SL1344_0431;gbkey=Gene;locus_tag=SL1344_0431	AGTGTGCGCT	T	TTTAGATAAA
NC_016810.1	491238	+	33	19	0	0	11.72	6.82	0.00114	0.01076	ID=gene438;Name=SL1344_0431;gbkey=Gene;locus_tag=SL1344_0431	GTGTGCGCTT	T	TTAGATAAAG
NC_016810.1	491243	+	106	63	1	0	38.32	6.63	0	1e-05	ID=gene438;Name=SL1344_0431;gbkey=Gene;locus_tag=SL1344_0431	CGCTTTTTAG	A	TAAAGAATAA
NC_016810.1	491244	+	29	25	6	1	13.94	2.58	0.00429	0.02825	ID=gene438;Name=SL1344_0431;gbkey=Gene;locus_tag=SL1344_0431	GCTTTTTAGA	T	AAAGAATAAG
NC_016810.1	491245	+	28	22	5	1	12.81	2.68	0.00441	0.02881	ID=gene438;Name=SL1344_0431;gbkey=Gene;locus_tag=SL1344_0431	CTTTTTAGAT	A	AAGAATAAGG
NC_016810.1	491249	+	29	15	2	0	10.47	3.94	0.00135	0.01222	ID=gene438;Name=SL1344_0431;gbkey=Gene;locus_tag=SL1344_0431	TTAGATAAAG	A	ATAAGGGAAT
NC_016810.1	491250	+	57	56	6	4	27.94	3.13	1e-05	0.00013	ID=gene438;Name=SL1344_0431;gbkey=Gene;locus_tag=SL1344_0431	TAGATAAAGA	A	TAAGGGAATG
NC_016810.1	500458	+	20	18	1	0	8.74	4.52	0.00178	0.01499	.	GGGATGGGTG	A	CATCACAGCG
NC_016810.1	500463	+	29	19	1	0	11.05	4.86	0.00056	0.00621	.	GGGTGACATC	A	CAGCGTTGTC
NC_016810.1	500481	+	14	12	1	0	6.07	3.98	0.00927	0.04732	.	GTCGGAGGAG	A	TTTTCATGAT
NC_016810.1	500541	+	11	15	0	0	5.75	5.91	0.00747	0.04123	ID=gene447;Name=bolA;gbkey=Gene;gene=bolA;locus_tag=SL1344_0440	CGACCCCGTG	T	TTCTCGAAGT
NC_016810.1	500643	+	13	13	0	0	5.79	5.92	0.00735	0.04074	ID=gene447;Name=bolA;gbkey=Gene;gene=bolA;locus_tag=SL1344_0440	AGGCGAACGT	T	TTCTTAATCG
NC_016810.1	500755	+	24	7	1	0	7.34	4.24	0.00518	0.03209	ID=gene447;Name=bolA;gbkey=Gene;gene=bolA;locus_tag=SL1344_0440	GGATTGCAGG	A	TACTATCTTC
NC_016810.1	500869	+	38	22	7	5	16.58	2.09	0.00832	0.04409	.	TGAAAACGGC	C	TGCGGGCCGT
NC_016810.1	501023	+	22	54	5	1	18.22	3.24	0.00026	0.00334	.	TTATATATGA	A	CGTCTTCGGG
NC_016810.1	501117	+	40	58	2	7	24.23	3.03	5e-05	0.00088	.	CGGAGTAGAG	T	TGACCGAGCA
NC_016810.1	501305	+	68	50	5	7	29.84	2.93	1e-05	0.00023	ID=gene448;Name=tig;gbkey=Gene;gene=tig;locus_tag=SL1344_0441	GTACCGATGA	A	TATCGTCGCT
NC_016810.1	501400	+	113	99	20	20	58.53	2.07	1e-05	0.00019	ID=gene448;Name=tig;gbkey=Gene;gene=tig;locus_tag=SL1344_0441	CAAAGAAAAA	A	TTAACCCGGC
NC_016810.1	501575	+	19	4	0	0	5.27	5.76	0.0101	0.04991	ID=gene448;Name=tig;gbkey=Gene;gene=tig;locus_tag=SL1344_0441	GTGATGCTGG	A	CACCCTGCGT
NC_016810.1	502494	+	63	46	6	1	26.32	3.58	0	0.0001	.	ACCCGTCACC	T	TTCAGTGACG
NC_016810.1	503186	+	23	5	0	1	6.71	4.06	0.00847	0.04466	ID=gene449;Name=clpP;gbkey=Gene;gene=clpP;locus_tag=SL1344_0442	GGGCGCATGA	A	TGAACTTATG
NC_016810.1	503190	+	71	30	1	2	23.75	4.6	0	8e-05	ID=gene449;Name=clpP;gbkey=Gene;gene=clpP;locus_tag=SL1344_0442	GCATGAATGA	A	CTTATGGCGC
NC_016810.1	503315	+	61	25	10	8	24.51	1.92	0.00597	0.0355	ID=gene449;Name=clpP;gbkey=Gene;gene=clpP;locus_tag=SL1344_0442	ACCCATCGTA	A	TTGATGCCCT
NC_016810.1	503328	+	22	8	0	0	6.82	6.11	0.0052	0.03213	.	GATGCCCTGG	A	CGCAAGTGTG
NC_016810.1	503496	+	22	3	0	0	5.76	5.85	0.00859	0.04513	.	CACAACGCTG	A	TTAGCGGCTT
NC_016810.1	503497	+	22	9	1	0	7.3	4.24	0.00482	0.03057	.	ACAACGCTGA	T	TAGCGGCTTG
NC_016810.1	503517	+	22	50	0	1	16.05	5.38	7e-05	0.00116	.	GCGCCTGAGA	A	TGGCATTTGC
NC_016810.1	503550	+	25	23	3	0	11.5	3.54	0.00127	0.01167	.	GGCACAAAGA	A	CAAAGAAGAG
NC_016810.1	503562	+	38	69	6	4	26.28	3.03	2e-05	0.00042	.	AAAGAAGAGG	T	TTTGACTCAT
NC_016810.1	503638	+	20	23	1	1	10.1	3.87	0.00129	0.0118	ID=gene450;Name=clpX;gbkey=Gene;gene=clpX;locus_tag=SL1344_0443	AAAAGCCAGC	A	TGAAGTGCGC
NC_016810.1	503724	+	108	64	11	9	44.3	2.76	0	4e-05	ID=gene450;Name=clpX;gbkey=Gene;gene=clpX;locus_tag=SL1344_0443	TCGCGAAGAA	A	TTAAAGAAGT
NC_016810.1	503913	+	29	23	4	0	12.69	3.28	0.00139	0.0125	ID=gene450;Name=clpX;gbkey=Gene;gene=clpX;locus_tag=SL1344_0443	TAAAAGCAAC	A	TTCTGCTGAT
NC_016810.1	503916	+	70	34	2	3	24.93	3.96	0	9e-05	ID=gene450;Name=clpX;gbkey=Gene;gene=clpX;locus_tag=SL1344_0443	AAGCAACATT	C	TGCTGATTGG
NC_016810.1	503922	+	30	28	1	0	13.2	5.12	0.00019	0.00265	ID=gene450;Name=clpX;gbkey=Gene;gene=clpX;locus_tag=SL1344_0443	CATTCTGCTG	A	TTGGACCGAC
NC_016810.1	503923	+	35	39	0	0	16.44	7.26	0.00039	0.00462	ID=gene450;Name=clpX;gbkey=Gene;gene=clpX;locus_tag=SL1344_0443	ATTCTGCTGA	T	TGGACCGACC
NC_016810.1	503936	+	12	18	1	0	6.88	4.17	0.00546	0.03329	ID=gene450;Name=clpX;gbkey=Gene;gene=clpX;locus_tag=SL1344_0443	GACCGACCGG	T	TCCGGTAAAA
NC_016810.1	504049	+	19	24	2	1	10.35	3.36	0.00225	0.01782	ID=gene450;Name=clpX;gbkey=Gene;gene=clpX;locus_tag=SL1344_0443	GACGTCGAGA	A	TATCATTCAG
NC_016810.1	504054	+	21	15	0	0	8.08	6.34	0.0032	0.023	ID=gene450;Name=clpX;gbkey=Gene;gene=clpX;locus_tag=SL1344_0443	CGAGAATATC	A	TTCAGAAACT
NC_016810.1	504172	+	12	11	0	0	5.13	5.76	0.00979	0.04887	ID=gene450;Name=clpX;gbkey=Gene;gene=clpX;locus_tag=SL1344_0443	ATTACCCGCG	A	TGTTTCCGGC
NC_016810.1	504175	+	29	38	2	2	15.95	3.61	0.00013	0.0019	ID=gene450;Name=clpX;gbkey=Gene;gene=clpX;locus_tag=SL1344_0443	ACCCGCGATG	T	TTCCGGCGAA
NC_016810.1	504176	+	12	12	0	0	5.34	5.81	0.00889	0.04613	ID=gene450;Name=clpX;gbkey=Gene;gene=clpX;locus_tag=SL1344_0443	CCCGCGATGT	T	TCCGGCGAAG
NC_016810.1	504334	+	19	27	1	3	11.31	3.05	0.00289	0.02134	ID=gene450;Name=clpX;gbkey=Gene;gene=clpX;locus_tag=SL1344_0443	GCCGGTCTGG	A	TAAAGTGATC
NC_016810.1	504537	+	18	27	0	0	9.93	6.61	0.0018	0.01508	ID=gene450;Name=clpX;gbkey=Gene;gene=clpX;locus_tag=SL1344_0443	AGAAGCGCTG	A	TTCAAATCCT
NC_016810.1	504617	+	51	80	3	6	31.44	3.45	0	2e-05	ID=gene450;Name=clpX;gbkey=Gene;gene=clpX;locus_tag=SL1344_0443	TCGATCTGGA	A	TTCCGTGACG
NC_016810.1	504657	+	15	14	0	1	6.76	4.11	0.00606	0.03585	ID=gene450;Name=clpX;gbkey=Gene;gene=clpX;locus_tag=SL1344_0443	CAGGAAAGCA	A	TGGCGCGTAA
NC_016810.1	504715	+	16	60	3	6	19.05	2.63	0.00179	0.01505	ID=gene450;Name=clpX;gbkey=Gene;gene=clpX;locus_tag=SL1344_0443	GCGCTGCTGG	A	TACCATGTAC
NC_016810.1	505005	+	43	88	12	12	35.43	2.08	0.00042	0.00492	.	TACCTGGCGG	A	CACTAAACTA
NC_016810.1	505098	+	14	20	2	0	8.04	3.54	0.00551	0.03357	ID=gene451;Name=lon;gbkey=Gene;gene=lon;locus_tag=SL1344_0444	GTTTATCCGC	A	CATGGTCATA
NC_016810.1	505114	+	123	257	20	27	96.29	2.63	0	0	ID=gene451;Name=lon;gbkey=Gene;gene=lon;locus_tag=SL1344_0444	TCATACCCTT	A	TTTGTAGGGC
NC_016810.1	505469	+	54	61	9	11	30.87	2.24	0.0002	0.00267	ID=gene451;Name=lon;gbkey=Gene;gene=lon;locus_tag=SL1344_0444	GAACAAAAAA	A	TTCCGCCGGA
NC_016810.1	505630	+	59	58	6	3	28.53	3.33	0	6e-05	ID=gene451;Name=lon;gbkey=Gene;gene=lon;locus_tag=SL1344_0444	CGATGATGGA	A	TCTGAAATCG
NC_016810.1	505632	+	60	45	5	3	25.74	3.34	1e-05	0.00016	ID=gene451;Name=lon;gbkey=Gene;gene=lon;locus_tag=SL1344_0444	ATGATGGAAT	C	TGAAATCGAT
NC_016810.1	505696	+	38	16	3	5	14.51	2.37	0.00739	0.04091	ID=gene451;Name=lon;gbkey=Gene;gene=lon;locus_tag=SL1344_0444	AGATGGAGAA	A	TCCCAGCGCG
NC_016810.1	505777	+	33	34	3	3	16.59	3.07	0.00034	0.00414	ID=gene451;Name=lon;gbkey=Gene;gene=lon;locus_tag=SL1344_0444	CGCCGGACGA	A	AACGAAGCGC
NC_016810.1	506388	+	39	47	2	4	20.78	3.42	3e-05	0.00056	ID=gene451;Name=lon;gbkey=Gene;gene=lon;locus_tag=SL1344_0444	GCGTTCAGCG	A	TCATTACCTG
NC_016810.1	506389	+	242	213	5	1	103.21	5.84	0	0	ID=gene451;Name=lon;gbkey=Gene;gene=lon;locus_tag=SL1344_0444	CGTTCAGCGA	T	CATTACCTGG
NC_016810.1	506391	+	100	50	3	7	36.76	3.53	0	1e-05	ID=gene451;Name=lon;gbkey=Gene;gene=lon;locus_tag=SL1344_0444	TTCAGCGATC	A	TTACCTGGAA
NC_016810.1	506392	+	79	39	5	4	29.18	3.34	0	0.00012	ID=gene451;Name=lon;gbkey=Gene;gene=lon;locus_tag=SL1344_0444	TCAGCGATCA	T	TACCTGGAAG
NC_016810.1	506526	+	48	40	4	3	21.62	3.26	3e-05	0.00061	ID=gene451;Name=lon;gbkey=Gene;gene=lon;locus_tag=SL1344_0444	GAGAAGCTGA	A	TATTGCTAAA
NC_016810.1	506777	+	100	49	9	12	39.61	2.48	4e-05	0.0007	ID=gene451;Name=lon;gbkey=Gene;gene=lon;locus_tag=SL1344_0444	TGTGCAGCGC	T	TTGATTATGG
NC_016810.1	506781	+	130	76	5	0	47.73	4.74	0.0007	0.00739	ID=gene451;Name=lon;gbkey=Gene;gene=lon;locus_tag=SL1344_0444	CAGCGCTTTG	A	TTATGGCCGC
NC_016810.1	506782	+	196	148	7	3	79.81	4.74	0	0	ID=gene451;Name=lon;gbkey=Gene;gene=lon;locus_tag=SL1344_0444	AGCGCTTTGA	T	TATGGCCGCG
NC_016810.1	506827	+	15	13	0	1	6.55	4.06	0.00699	0.03936	ID=gene451;Name=lon;gbkey=Gene;gene=lon;locus_tag=SL1344_0444	AGGTGACGGG	G	CTGGCGTGGA
NC_016810.1	506935	+	99	49	7	7	37.16	3.04	0	7e-05	ID=gene451;Name=lon;gbkey=Gene;gene=lon;locus_tag=SL1344_0444	TGATGCAGGA	A	TCCATTCAGG
NC_016810.1	506939	+	32	22	3	2	13.51	3.02	0.00133	0.01208	ID=gene451;Name=lon;gbkey=Gene;gene=lon;locus_tag=SL1344_0444	GCAGGAATCC	A	TTCAGGCGGC
NC_016810.1	507109	+	23	12	1	2	8.76	3.07	0.008	0.04307	ID=gene451;Name=lon;gbkey=Gene;gene=lon;locus_tag=SL1344_0444	GCCTGACCGG	T	AATCCGGTGC
NC_016810.1	507190	+	40	44	7	10	23.47	1.94	0.00347	0.02433	ID=gene451;Name=lon;gbkey=Gene;gene=lon;locus_tag=SL1344_0444	GCCTGAAAGA	A	AAACTGTTGG
NC_016810.1	507191	+	25	22	5	2	12.41	2.37	0.00918	0.04699	ID=gene451;Name=lon;gbkey=Gene;gene=lon;locus_tag=SL1344_0444	CCTGAAAGAA	A	AACTGTTGGC
NC_016810.1	507376	+	335	291	22	14	149.77	3.78	0	0	ID=gene451;Name=lon;gbkey=Gene;gene=lon;locus_tag=SL1344_0444	TTGTAACCGC	A	AAATAGTGAC
NC_016810.1	507379	+	706	584	54	50	317.47	3.3	0	0	ID=gene451;Name=lon;gbkey=Gene;gene=lon;locus_tag=SL1344_0444	TAACCGCAAA	A	TAGTGACCTC
NC_016810.1	507471	+	45	40	5	6	22.07	2.58	0.00033	0.00408	.	ATTTAGATGG	T	TGATTGGGTC
NC_016810.1	507492	+	103	97	24	21	56.9	1.81	8e-05	0.00128	.	TGCCACCATT	A	ACGGGTGTTG
NC_016810.1	507494	+	115	105	18	13	57.68	2.49	0	1e-05	.	CCACCATTAA	C	GGGTGTTGTA
NC_016810.1	507497	+	48	58	7	17	30.37	1.76	0.00422	0.0279	.	CCATTAACGG	G	TGTTGTAAGG
NC_016810.1	507498	+	21	27	3	2	12.01	2.84	0.00313	0.02266	.	CATTAACGGG	T	GTTGTAAGGG
NC_016810.1	507531	+	28	66	0	0	20.55	7.53	0.00019	0.00262	.	GATATAACTG	C	TGCGCGGTCG
NC_016810.1	507553	+	193	224	12	15	100.13	3.59	0	0	.	ACTTCGAAGG	A	TTCAGGTGCG
NC_016810.1	507570	+	58	109	17	19	46.78	1.85	0.00038	0.00459	.	TGCGATATAA	A	TTATAAAGAG
NC_016810.1	507635	+	16	24	0	2	9.42	3.74	0.00244	0.01888	ID=gene452;Name=hupB;gbkey=Gene;gene=hupB;locus_tag=SL1344_0445	CAGGGGCTGA	T	ATCTCTAAGG
NC_016810.1	507636	+	14	24	1	0	8.62	4.5	0.00196	0.01607	ID=gene452;Name=hupB;gbkey=Gene;gene=hupB;locus_tag=SL1344_0445	AGGGGCTGAT	A	TCTCTAAGGC
NC_016810.1	507692	+	86	138	3	0	50.14	5.72	0	0	ID=gene452;Name=hupB;gbkey=Gene;gene=hupB;locus_tag=SL1344_0445	CTGTTACCGA	A	TCTCTGAAAG
NC_016810.1	507700	+	31	71	2	0	22.84	5.1	0	9e-05	ID=gene452;Name=hupB;gbkey=Gene;gene=hupB;locus_tag=SL1344_0445	GAATCTCTGA	A	AGAAGGGGAT
NC_016810.1	507824	+	127	144	1	2	61.02	6	0	0	ID=gene452;Name=hupB;gbkey=Gene;gene=hupB;locus_tag=SL1344_0445	AAGTGCCGAG	T	TTCCGTGCAG
NC_016810.1	507850	+	16	9	0	0	5.64	5.87	0.008	0.04307	ID=gene452;Name=hupB;gbkey=Gene;gene=hupB;locus_tag=SL1344_0445	GCGCTGAAAG	A	CGCGGTAAAC
NC_016810.1	508211	+	10	24	1	0	7.69	4.33	0.00358	0.0248	ID=gene453;Name=ppiD;gbkey=Gene;gene=ppiD;locus_tag=SL1344_0446	TATTTTCGTT	A	TCATTATCGT
NC_016810.1	508349	+	21	29	1	0	11.32	4.9	0.00047	0.00535	ID=gene453;Name=ppiD;gbkey=Gene;gene=ppiD;locus_tag=SL1344_0446	ACGTAACCGT	A	TGCAGCAGCA
NC_016810.1	508399	+	17	56	1	1	16.42	4.59	7e-05	0.00111	ID=gene453;Name=ppiD;gbkey=Gene;gene=ppiD;locus_tag=SL1344_0446	CCAACGAAGG	T	TATATGAAAA
NC_016810.1	508672	+	8	20	0	0	6.11	5.98	0.00659	0.038	ID=gene453;Name=ppiD;gbkey=Gene;gene=ppiD;locus_tag=SL1344_0446	CCGGTACTGA	T	TTTATGCTGA
NC_016810.1	508940	+	21	29	1	1	11.61	4.08	0.00052	0.00586	ID=gene453;Name=ppiD;gbkey=Gene;gene=ppiD;locus_tag=SL1344_0446	TGTAGATCAG	T	TTACTCAGCC
NC_016810.1	509641	+	17	34	0	0	11.18	6.76	0.00129	0.01181	ID=gene453;Name=ppiD;gbkey=Gene;gene=ppiD;locus_tag=SL1344_0446	ATAAAGCGGA	A	CAACAGGCGA
NC_016810.1	509658	+	17	20	1	0	8.47	4.48	0.00206	0.0167	ID=gene453;Name=ppiD;gbkey=Gene;gene=ppiD;locus_tag=SL1344_0446	GCGAAGCTGG	A	TGCGGAAAAA
NC_016810.1	509820	+	119	80	16	6	50.7	2.85	0	1e-05	ID=gene453;Name=ppiD;gbkey=Gene;gene=ppiD;locus_tag=SL1344_0446	GATAAGCCAG	T	TTATGGCGTG
NC_016810.1	509953	+	21	19	0	0	8.93	6.48	0.00241	0.01873	ID=gene453;Name=ppiD;gbkey=Gene;gene=ppiD;locus_tag=SL1344_0446	CGCAAATTGT	C	TTTGAGGCGC
NC_016810.1	515729	+	34	38	3	7	18.85	2.45	0.00145	0.01288	.	AATGTAAGGA	G	AAAAATATTC
NC_016810.1	516570	+	45	49	0	0	20.89	7.56	0.00017	0.0024	ID=gene461;Name=mdlA;gbkey=Gene;gene=mdlA;locus_tag=SL1344_0454	AGCATCCTGA	A	TTTTATCAGC
NC_016810.1	516636	+	20	10	0	0	6.78	6.11	0.00514	0.03197	ID=gene461;Name=mdlA;gbkey=Gene;gene=mdlA;locus_tag=SL1344_0454	ATCGCGTCGT	A	TTTGCAGCGG
NC_016810.1	517145	+	26	27	0	0	11.79	6.83	0.00109	0.01035	ID=gene461;Name=mdlA;gbkey=Gene;gene=mdlA;locus_tag=SL1344_0454	GCCTGGATGT	T	TAATATCGTG
NC_016810.1	517313	+	11	21	0	1	7.32	4.23	0.00442	0.02886	ID=gene461;Name=mdlA;gbkey=Gene;gene=mdlA;locus_tag=SL1344_0454	GCGCTGGAGA	A	TGTGAACTTT
NC_016810.1	517511	+	27	10	0	3	9.29	3.12	0.0085	0.04477	ID=gene461;Name=mdlA;gbkey=Gene;gene=mdlA;locus_tag=SL1344_0454	CAGACGCCGT	T	TTTGTTCTCG
NC_016810.1	517535	+	26	18	0	0	9.88	6.6	0.00184	0.0154	ID=gene461;Name=mdlA;gbkey=Gene;gene=mdlA;locus_tag=SL1344_0454	TCTATTGCGA	A	TAATATTGCG
NC_016810.1	517540	+	18	34	2	0	11.95	4.14	0.00051	0.00579	ID=gene461;Name=mdlA;gbkey=Gene;gene=mdlA;locus_tag=SL1344_0454	TGCGAATAAT	A	TTGCGCTCGG
NC_016810.1	517783	+	13	10	0	0	5.15	5.76	0.00975	0.04881	ID=gene461;Name=mdlA;gbkey=Gene;gene=mdlA;locus_tag=SL1344_0454	GGAGCATCAG	A	TTTTGCATAA
NC_016810.1	517784	+	30	26	1	2	13.36	3.74	0.00035	0.00428	ID=gene461;Name=mdlA;gbkey=Gene;gene=mdlA;locus_tag=SL1344_0454	GAGCATCAGA	T	TTTGCATAAT
NC_016810.1	517793	+	33	27	0	0	13.42	7	0.00074	0.0077	ID=gene461;Name=mdlA;gbkey=Gene;gene=mdlA;locus_tag=SL1344_0454	ATTTTGCATA	A	TTTGCGCCAG
NC_016810.1	517890	+	62	69	1	0	29.36	6.26	0	3e-05	ID=gene461;Name=mdlA;gbkey=Gene;gene=mdlA;locus_tag=SL1344_0454	TGCAACATGG	T	CATGTTGTTC
NC_016810.1	517933	+	13	11	0	0	5.36	5.82	0.00884	0.04604	ID=gene461;Name=mdlA;gbkey=Gene;gene=mdlA;locus_tag=SL1344_0454	GGCGCAGCAG	A	TTGGCTGGTA
NC_016810.1	518165	+	19	33	0	0	11.44	6.79	0.0012	0.0112	ID=gene462;Name=mdlB;gbkey=Gene;gene=mdlB;locus_tag=SL1344_0455	CAGCTATTTC	A	TTGATAACAT
NC_016810.1	518278	+	13	20	0	0	7.28	6.21	0.00416	0.0276	ID=gene462;Name=mdlB;gbkey=Gene;gene=mdlB;locus_tag=SL1344_0455	CCCAGTCTTT	A	TTATTTAACC
NC_016810.1	518281	+	22	33	0	0	12.14	6.87	0.001	0.00971	ID=gene462;Name=mdlB;gbkey=Gene;gene=mdlB;locus_tag=SL1344_0455	AGTCTTTATT	A	TTTAACCGGG
NC_016810.1	518455	+	35	45	3	0	18.5	4.26	2e-05	0.0004	ID=gene462;Name=mdlB;gbkey=Gene;gene=mdlB;locus_tag=SL1344_0455	TCGCAACGGT	A	TTACGTAGCG
NC_016810.1	518635	+	43	57	0	2	22.71	5.07	0	6e-05	ID=gene462;Name=mdlB;gbkey=Gene;gene=mdlB;locus_tag=SL1344_0455	TTAACGACGG	C	TTTAACGAAA
NC_016810.1	518852	+	16	27	0	0	9.46	6.55	0.00206	0.01672	ID=gene462;Name=mdlB;gbkey=Gene;gene=mdlB;locus_tag=SL1344_0455	TGCCGGCACG	A	TTGAGGTCGG
NC_016810.1	518853	+	45	57	1	0	22.85	5.91	1e-05	0.00014	ID=gene462;Name=mdlB;gbkey=Gene;gene=mdlB;locus_tag=SL1344_0455	GCCGGCACGA	T	TGAGGTCGGG
NC_016810.1	519093	+	15	9	0	0	5.4	5.82	0.00881	0.046	ID=gene462;Name=mdlB;gbkey=Gene;gene=mdlB;locus_tag=SL1344_0455	GTTTTACAGG	A	CATTACGCTA
NC_016810.1	519387	+	13	10	0	0	5.15	5.76	0.00975	0.04881	ID=gene462;Name=mdlB;gbkey=Gene;gene=mdlB;locus_tag=SL1344_0455	CAACTGGCAG	A	TCTGGCGCGC
NC_016810.1	519690	+	14	16	0	1	6.95	4.15	0.00532	0.03267	ID=gene462;Name=mdlB;gbkey=Gene;gene=mdlB;locus_tag=SL1344_0455	CGCGGGACGC	A	TCAACAATTG
NC_016810.1	521631	+	15	10	0	0	5.62	5.87	0.008	0.04307	ID=gene464;Name=amtB;gbkey=Gene;gene=amtB;locus_tag=SL1344_0457	GAGGGGCTGG	A	TGTGAACAGT
NC_016810.1	521658	+	7	19	0	0	5.67	5.88	0.00795	0.04293	ID=gene464;Name=amtB;gbkey=Gene;gene=amtB;locus_tag=SL1344_0457	GAGAATGCGT	A	TAACGCGTGA
NC_016810.1	523167	+	9	24	1	0	7.46	4.28	0.00421	0.02785	ID=gene466;Name=SL1344_0459;gbkey=Gene;locus_tag=SL1344_0459	CCCATCAGAT	A	TTCAACCTAA
NC_016810.1	523357	+	16	12	0	1	6.57	4.06	0.007	0.03936	ID=gene466;Name=SL1344_0459;gbkey=Gene;locus_tag=SL1344_0459	GTTCCATCGA	C	TTCGCCGACC
NC_016810.1	523381	+	49	45	2	2	22.09	4.11	0	9e-05	ID=gene466;Name=SL1344_0459;gbkey=Gene;locus_tag=SL1344_0459	GTCAATTCGT	C	TTCTGCCGTT
NC_016810.1	523903	+	39	45	5	6	21.74	2.55	0.00038	0.00455	.	GTTCACAACG	C	TCTCAATGGG
NC_016810.1	523905	+	16	19	1	2	8.14	3.51	0.00559	0.03385	.	TCACAACGCT	C	TCAATGGGGG
NC_016810.1	524583	+	23	41	5	2	15.98	2.79	0.00117	0.01097	.	TTCCCCATGT	C	TTCAAAAACG
NC_016810.1	524658	+	46	55	1	0	22.66	5.9	1e-05	0.00014	.	GCGATAAAAA	T	TTCCGGCGAA
NC_016810.1	526265	+	23	28	2	1	12.13	3.61	0.0007	0.00739	.	CAGTTCAGGG	A	AAGCAGTGCG
NC_016810.1	526266	+	19	32	3	0	12.02	3.61	0.00097	0.00951	.	AGTTCAGGGA	A	AGCAGTGCGT
NC_016810.1	533411	+	35	22	1	0	13.09	5.1	0.00022	0.00297	ID=gene477;Name=acrR;gbkey=Gene;gene=acrR;locus_tag=SL1344_0470	AATAAGTCGG	A	TTTATTCAGT
NC_016810.1	533505	+	35	8	1	0	10.11	4.7	0.00133	0.01207	ID=gene477;Name=acrR;gbkey=Gene;gene=acrR;locus_tag=SL1344_0470	CACTATCTGT	A	TTAAGAGAAA
NC_016810.1	533515	+	32	34	0	0	14.67	7.11	0.00056	0.00615	ID=gene477;Name=acrR;gbkey=Gene;gene=acrR;locus_tag=SL1344_0470	ATTAAGAGAA	A	TTTTAGTTCA
NC_016810.1	533516	+	19	17	3	0	8.83	3.13	0.0074	0.04094	ID=gene477;Name=acrR;gbkey=Gene;gene=acrR;locus_tag=SL1344_0470	TTAAGAGAAA	T	TTTAGTTCAT
NC_016810.1	533527	+	28	39	1	2	15.66	3.98	9e-05	0.00139	ID=gene477;Name=acrR;gbkey=Gene;gene=acrR;locus_tag=SL1344_0470	TTTAGTTCAT	A	TTCTTGAAGC
NC_016810.1	533612	+	8	19	0	0	5.9	5.94	0.00716	0.04005	ID=gene477;Name=acrR;gbkey=Gene;gene=acrR;locus_tag=SL1344_0470	GGAGAAATGG	T	TGTGGTTCAA
NC_016810.1	533662	+	26	69	1	0	20.99	5.78	1e-05	0.0003	ID=gene477;Name=acrR;gbkey=Gene;gene=acrR;locus_tag=SL1344_0470	TTACGATCGG	A	TTGAACAAAC
NC_016810.1	533776	+	15	36	0	0	11.14	6.75	0.00133	0.01206	ID=gene477;Name=acrR;gbkey=Gene;gene=acrR;locus_tag=SL1344_0470	GGAAAACTGG	T	TATTTGCTCC
NC_016810.1	534231	+	14	12	0	0	5.81	5.92	0.00731	0.04061	ID=gene478;Name=SL1344_0471;gbkey=Gene;locus_tag=SL1344_0471	GACCTTATTG	A	TACGTTAGCT
NC_016810.1	534347	+	29	12	0	1	9.3	6.51	0.00228	0.01797	ID=gene478;Name=SL1344_0471;gbkey=Gene;locus_tag=SL1344_0471	GTTGAATGCG	C	TGAGCGACGT
NC_016810.1	534723	+	10	21	0	0	6.79	6.12	0.00503	0.03157	ID=gene478;Name=SL1344_0471;gbkey=Gene;locus_tag=SL1344_0471	AAACAGCGGG	A	TTACGTGACG
NC_016810.1	534797	+	11	25	0	0	7.88	6.31	0.00345	0.02426	ID=gene478;Name=SL1344_0471;gbkey=Gene;locus_tag=SL1344_0471	CAGTAAACGA	C	TTACGCTAAC
NC_016810.1	535289	+	38	37	0	0	16.71	7.28	0.00037	0.00443	ID=gene478;Name=SL1344_0471;gbkey=Gene;locus_tag=SL1344_0471	ATTGGATCAG	C	TAAATAAACA
NC_016810.1	535670	+	15	23	1	3	9.53	2.77	0.00951	0.04813	ID=gene478;Name=SL1344_0471;gbkey=Gene;locus_tag=SL1344_0471	GCCAAAAGCT	A	TTCTGATCGA
NC_016810.1	535787	+	27	31	0	4	14.05	3.37	0.00071	0.00743	ID=gene478;Name=SL1344_0471;gbkey=Gene;locus_tag=SL1344_0471	TAGTAAAAAG	C	TCGCGATGTT
NC_016810.1	536370	+	7	18	0	0	5.46	5.83	0.00867	0.04545	ID=gene478;Name=SL1344_0471;gbkey=Gene;locus_tag=SL1344_0471	CTGGAGCAGA	T	TAACCAGCAA
NC_016810.1	536661	+	12	29	0	0	8.96	6.47	0.00246	0.01897	ID=gene478;Name=SL1344_0471;gbkey=Gene;locus_tag=SL1344_0471	GGGGCTTCGT	A	TGCGATCACC
NC_016810.1	536932	+	16	27	0	1	9.76	4.66	0.00107	0.01026	ID=gene478;Name=SL1344_0471;gbkey=Gene;locus_tag=SL1344_0471	CTATTACCGA	T	TTTGATCGTA
NC_016810.1	536961	+	17	20	0	0	8.21	6.37	0.00302	0.02206	ID=gene478;Name=SL1344_0471;gbkey=Gene;locus_tag=SL1344_0471	ATCATTCCGA	A	CAAAGCGTTC
NC_016810.1	537258	+	11	12	0	0	5.11	5.76	0.00986	0.04905	ID=gene478;Name=SL1344_0471;gbkey=Gene;locus_tag=SL1344_0471	TGCCGTGAAA	A	TGATATCAAT
NC_016810.1	537261	+	25	28	2	0	12.3	4.19	0.00037	0.0045	ID=gene478;Name=SL1344_0471;gbkey=Gene;locus_tag=SL1344_0471	CGTGAAAATG	A	TATCAATATC
NC_016810.1	537321	+	37	47	1	0	18.87	5.64	2e-05	0.00041	ID=gene478;Name=SL1344_0471;gbkey=Gene;locus_tag=SL1344_0471	GGCGACGAAG	T	CACTGAAGTG
NC_016810.1	537373	+	18	22	0	0	8.87	6.47	0.00245	0.01895	ID=gene478;Name=SL1344_0471;gbkey=Gene;locus_tag=SL1344_0471	CTACGGCAAG	C	TAAAAGGCGG
NC_016810.1	537393	+	23	20	0	1	9.9	4.68	0.00097	0.0095	.	GTGGGCCGCG	C	GCTTTATGAG
NC_016810.1	540199	+	19	17	0	1	8.33	4.42	0.00232	0.01815	ID=gene482;Name=apt;gbkey=Gene;gene=apt;locus_tag=SL1344_0476	TTCATCATCA	A	TTTGTTCGAT
NC_016810.1	540200	+	36	61	2	1	22.17	4.52	0	8e-05	ID=gene482;Name=apt;gbkey=Gene;gene=apt;locus_tag=SL1344_0476	TCATCATCAA	T	TTGTTCGATC
NC_016810.1	540522	+	10	47	0	0	12.32	6.86	0.00107	0.01024	ID=gene483;Name=dnaX;gbkey=Gene;gene=dnaX;locus_tag=SL1344_0477	GCATATCTTT	T	TTCCGGCACG
NC_016810.1	541339	+	28	8	0	0	8.22	6.34	0.0033	0.02353	ID=gene483;Name=dnaX;gbkey=Gene;gene=dnaX;locus_tag=SL1344_0477	GGATGCGCGA	A	CTTGCCCGGA
NC_016810.1	541408	+	37	38	4	0	17.75	3.8	6e-05	0.00102	ID=gene483;Name=dnaX;gbkey=Gene;gene=dnaX;locus_tag=SL1344_0477	GTCGCAAAGA	A	TTGCCCTGGG
NC_016810.1	541445	+	83	83	0	0	36.96	8.28	2e-05	0.0004	ID=gene483;Name=dnaX;gbkey=Gene;gene=dnaX;locus_tag=SL1344_0477	GGGCGTTGAA	A	TGACGTTACT
NC_016810.1	541646	+	23	19	2	0	9.92	3.86	0.00162	0.014	ID=gene483;Name=dnaX;gbkey=Gene;gene=dnaX;locus_tag=SL1344_0477	GCGCAATCAG	C	TACAGCGCGC
NC_016810.1	541673	+	47	23	0	0	15.83	7.19	0.00046	0.00531	ID=gene483;Name=dnaX;gbkey=Gene;gene=dnaX;locus_tag=SL1344_0477	AGTAACCAAA	A	CAAAAAAGAG
NC_016810.1	541677	+	16	17	0	0	7.34	6.23	0.00406	0.02714	ID=gene483;Name=dnaX;gbkey=Gene;gene=dnaX;locus_tag=SL1344_0477	ACCAAAACAA	A	AAAGAGTGAA
NC_016810.1	541683	+	19	29	0	0	10.59	6.7	0.0015	0.0132	ID=gene483;Name=dnaX;gbkey=Gene;gene=dnaX;locus_tag=SL1344_0477	ACAAAAAAGA	G	TGAACCGGCA
NC_016810.1	541749	+	21	18	2	0	9.24	3.76	0.00249	0.01916	ID=gene483;Name=dnaX;gbkey=Gene;gene=dnaX;locus_tag=SL1344_0477	CTGGCCTCGG	T	TTCGGAGCGC
NC_016810.1	541815	+	25	40	1	2	15.18	3.93	0.00012	0.00183	ID=gene483;Name=dnaX;gbkey=Gene;gene=dnaX;locus_tag=SL1344_0477	AAGAAAGAGG	C	TTATCGCTGG
NC_016810.1	542046	+	80	27	1	0	24.62	5.99	1e-05	0.00015	ID=gene483;Name=dnaX;gbkey=Gene;gene=dnaX;locus_tag=SL1344_0477	GGCAACGCGG	T	TTGTCTGCAT
NC_016810.1	542163	+	49	30	0	0	17.78	7.35	0.00031	0.00385	ID=gene483;Name=dnaX;gbkey=Gene;gene=dnaX;locus_tag=SL1344_0477	ATCGTTGAAG	A	TGATAATCCC
NC_016810.1	542205	+	30	14	0	2	10.55	3.9	0.00147	0.01299	ID=gene483;Name=dnaX;gbkey=Gene;gene=dnaX;locus_tag=SL1344_0477	TGGCGTCAGG	C	CATTTATGAA
NC_016810.1	542207	+	72	35	0	0	24.19	7.73	0.00011	0.00166	ID=gene483;Name=dnaX;gbkey=Gene;gene=dnaX;locus_tag=SL1344_0477	GCGTCAGGCC	A	TTTATGAAGA
NC_016810.1	542208	+	155	106	4	3	60.54	4.83	0	0	ID=gene483;Name=dnaX;gbkey=Gene;gene=dnaX;locus_tag=SL1344_0477	CGTCAGGCCA	T	TTATGAAGAG
NC_016810.1	542209	+	281	207	7	5	112.72	4.98	0	0	ID=gene483;Name=dnaX;gbkey=Gene;gene=dnaX;locus_tag=SL1344_0477	GTCAGGCCAT	T	TATGAAGAGA
NC_016810.1	542210	+	30	19	3	1	12.11	3.19	0.00172	0.01464	ID=gene483;Name=dnaX;gbkey=Gene;gene=dnaX;locus_tag=SL1344_0477	TCAGGCCATT	T	ATGAAGAGAA
NC_016810.1	542211	+	326	205	3	3	121.11	6.06	0	0	ID=gene483;Name=dnaX;gbkey=Gene;gene=dnaX;locus_tag=SL1344_0477	CAGGCCATTT	A	TGAAGAGAAA
NC_016810.1	542246	+	33	30	4	4	16.3	2.59	0.00152	0.0134	ID=gene483;Name=dnaX;gbkey=Gene;gene=dnaX;locus_tag=SL1344_0477	TGAGTCAATT	A	TTGCGGATAA
NC_016810.1	542253	+	24	21	2	3	11.46	2.74	0.0048	0.03046	ID=gene483;Name=dnaX;gbkey=Gene;gene=dnaX;locus_tag=SL1344_0477	ATTATTGCGG	A	TAATAACATT
NC_016810.1	542318	+	240	383	0	2	137.87	7.66	0	0	ID=gene483;Name=dnaX;gbkey=Gene;gene=dnaX;locus_tag=SL1344_0477	TATCCGCCCC	A	TTTGATCGTA
NC_016810.1	542352	+	13	18	0	2	7.44	3.37	0.00916	0.04695	.	ATTGTGAACC	A	TCAAGAGAGA
NC_016810.1	542353	+	16	18	1	0	7.81	4.36	0.00303	0.0221	.	TTGTGAACCA	T	CAAGAGAGAG
NC_016810.1	542366	+	19	32	0	0	11.22	6.77	0.00127	0.01166	.	AGAGAGAGAG	C	TTATGTTTGG
NC_016810.1	542450	+	27	21	0	0	10.75	6.71	0.00144	0.01282	ID=gene484;Name=SL1344_0478;gbkey=Gene;locus_tag=SL1344_0478	GCAGGAAGAG	A	TTGCGCAGCT
NC_016810.1	542680	+	10	16	0	0	5.73	5.9	0.00756	0.04154	ID=gene484;Name=SL1344_0478;gbkey=Gene;locus_tag=SL1344_0478	TGCCGCCAGG	C	TTTAAGATGC
NC_016810.1	542692	+	30	52	1	1	18.6	4.79	2e-05	0.00031	ID=gene484;Name=SL1344_0478;gbkey=Gene;locus_tag=SL1344_0478	TTAAGATGCC	A	TTCTGATGCA
NC_016810.1	542725	+	55	103	1	1	35.26	5.72	0	0	ID=gene485;Name=recR;gbkey=Gene;gene=recR;locus_tag=SL1344_0479	GTTAACTCAG	C	TTATGGAAGC
NC_016810.1	542726	+	83	109	1	2	43.34	5.5	0	0	ID=gene485;Name=recR;gbkey=Gene;gene=recR;locus_tag=SL1344_0479	TTAACTCAGC	T	TATGGAAGCG
NC_016810.1	542884	+	10	15	0	0	5.52	5.86	0.00826	0.04383	ID=gene485;Name=recR;gbkey=Gene;gene=recR;locus_tag=SL1344_0479	CTGCCGCACC	T	TTACCGAGCA
NC_016810.1	543011	+	8	19	0	0	5.9	5.94	0.00716	0.04005	ID=gene485;Name=recR;gbkey=Gene;gene=recR;locus_tag=SL1344_0479	TCCGGGCGGT	A	TTTCGTGCTG
NC_016810.1	543166	+	12	24	1	2	8.75	3.07	0.0076	0.04171	ID=gene485;Name=recR;gbkey=Gene;gene=recR;locus_tag=SL1344_0479	CGCGAACTAT	A	TTGCCGAGCT
NC_016810.1	543369	+	419	326	125	54	215.79	1.75	0	7e-05	.	TCTCACCCTC	A	ACGTATTTTT
NC_016810.1	544295	+	24	14	1	2	9.42	3.18	0.00498	0.03134	ID=gene486;Name=htpG;gbkey=Gene;gene=htpG;locus_tag=SL1344_0480	GCGATCACAA	A	CATGGTCTGA
NC_016810.1	544523	+	166	78	4	5	57.74	4.38	0	0	ID=gene486;Name=htpG;gbkey=Gene;gene=htpG;locus_tag=SL1344_0480	ACGCGGAAAA	A	TACCAAACCT
NC_016810.1	544525	+	18	15	2	0	7.91	3.52	0.00607	0.03589	ID=gene486;Name=htpG;gbkey=Gene;gene=htpG;locus_tag=SL1344_0480	GCGGAAAAAT	A	CCAAACCTTC
NC_016810.1	544532	+	47	34	6	2	20.34	2.97	0.00018	0.00248	ID=gene486;Name=htpG;gbkey=Gene;gene=htpG;locus_tag=SL1344_0480	AATACCAAAC	C	TTCTGGAAAC
NC_016810.1	544535	+	27	33	2	3	14.71	3.15	0.00058	0.00634	ID=gene486;Name=htpG;gbkey=Gene;gene=htpG;locus_tag=SL1344_0480	ACCAAACCTT	C	TGGAAACAGT
NC_016810.1	544561	+	94	158	3	1	56.55	5.51	0	0	ID=gene486;Name=htpG;gbkey=Gene;gene=htpG;locus_tag=SL1344_0480	CTGGTGCTGA	A	AGAAGGCCCG
NC_016810.1	544565	+	26	18	0	3	10.76	3.37	0.00257	0.01969	ID=gene486;Name=htpG;gbkey=Gene;gene=htpG;locus_tag=SL1344_0480	TGCTGAAAGA	A	GGCCCGGCGG
NC_016810.1	545112	+	40	46	9	1	21.76	2.75	0.00039	0.0047	ID=gene486;Name=htpG;gbkey=Gene;gene=htpG;locus_tag=SL1344_0480	AGTGAAATAC	A	TCTTTGAGCT
NC_016810.1	545114	+	234	156	24	16	98.68	2.96	0	0	ID=gene486;Name=htpG;gbkey=Gene;gene=htpG;locus_tag=SL1344_0480	TGAAATACAT	C	TTTGAGCTCA
NC_016810.1	545274	+	94	77	17	18	48.05	1.95	0.0001	0.0015	ID=gene486;Name=htpG;gbkey=Gene;gene=htpG;locus_tag=SL1344_0480	TATGAACCAG	T	TGCTGGTGTC
NC_016810.1	545295	+	102	139	3	2	54.67	5.16	0	0	.	CTGATAACGC	T	CATCTGACTG
NC_016810.1	545296	+	18	39	3	4	14.45	2.6	0.00326	0.0233	.	TGATAACGCT	C	ATCTGACTGC
NC_016810.1	545297	+	306	353	5	9	150.02	5.17	0	0	.	GATAACGCTC	A	TCTGACTGCC
NC_016810.1	545298	+	42	48	8	9	24.75	2.04	0.00165	0.01417	.	ATAACGCTCA	T	CTGACTGCCG
NC_016810.1	545299	+	495	677	11	9	264.39	5.58	0	0	.	TAACGCTCAT	C	TGACTGCCGG
NC_016810.1	545300	+	54	78	3	6	31.71	3.47	0	2e-05	.	AACGCTCATC	T	GACTGCCGGA
NC_016810.1	545301	+	10	21	0	0	6.79	6.12	0.00503	0.03157	.	ACGCTCATCT	G	ACTGCCGGAT
NC_016810.1	545302	+	19	30	4	2	12.45	2.62	0.00487	0.0308	.	CGCTCATCTG	A	CTGCCGGATG
NC_016810.1	545303	+	30	39	5	1	16.89	3.12	0.00035	0.00423	.	GCTCATCTGA	C	TGCCGGATGG
NC_016810.1	545314	+	28	43	4	4	17.9	2.75	0.00062	0.00667	.	TGCCGGATGG	C	GACGCGAAGC
NC_016810.1	545317	+	20	17	3	1	9.36	2.78	0.00951	0.04812	.	CGGATGGCGA	C	GCGAAGCGTC
NC_016810.1	545319	+	40	42	3	4	20.21	3.15	8e-05	0.00121	.	GATGGCGACG	C	GAAGCGTCTT
NC_016810.1	545341	+	119	110	15	25	62.42	2.16	0	0.00011	.	TCCGGCCTAC	G	GCGAGTACTG
NC_016810.1	545342	+	363	356	62	67	196.09	2.14	0	0	.	CCGGCCTACG	G	CGAGTACTGT
NC_016810.1	545343	+	164	191	34	46	101.34	1.8	0	9e-05	.	CGGCCTACGG	C	GAGTACTGTT
NC_016810.1	545344	+	383	477	65	68	227.8	2.35	0	0	.	GGCCTACGGC	G	AGTACTGTTT
NC_016810.1	545345	+	39	22	4	6	16.58	2.24	0.0057	0.03428	.	GCCTACGGCG	A	GTACTGTTTG
NC_016810.1	545346	+	99	85	9	5	44.96	3.36	0	0	.	CCTACGGCGA	G	TACTGTTTGT
NC_016810.1	545347	+	47	70	6	7	29.47	2.79	2e-05	0.00038	.	CTACGGCGAG	T	ACTGTTTGTA
NC_016810.1	545348	+	21	27	2	3	11.53	3.1	0.00212	0.01706	.	TACGGCGAGT	A	CTGTTTGTAG
NC_016810.1	545350	+	27	36	1	5	15.68	2.95	0.00093	0.00916	.	CGGCGAGTAC	T	GTTTGTAGGC
NC_016810.1	545352	+	28	35	1	0	14.22	5.23	0.00012	0.00184	.	GCGAGTACTG	T	TTGTAGGCCG
NC_016810.1	545432	+	8	19	0	0	5.9	5.94	0.00716	0.04005	.	TCGTTAACCG	T	TTCAGCATCA
NC_016810.1	546104	+	13	14	0	0	6	5.97	0.00673	0.03835	ID=gene487;Name=adk;gbkey=Gene;gene=adk;locus_tag=SL1344_0481	GCAACACCAA	A	TACGCTAAAG
NC_016810.1	546170	+	62	46	0	1	24.5	5.99	0	9e-05	ID=gene487;Name=adk;gbkey=Gene;gene=adk;locus_tag=SL1344_0481	AAATCCTCGG	T	TAATTTTTTC
NC_016810.1	546174	+	11	16	1	0	6.23	4.02	0.00836	0.0442	.	CCTCGGTTAA	T	TTTTTCGCGT
NC_016810.1	546177	+	34	21	0	1	12.67	5.04	0.00027	0.00349	.	CGGTTAATTT	T	TTCGCGTAGT
NC_016810.1	547288	+	14	20	0	0	7.51	6.25	0.00383	0.02609	ID=gene488;Name=hemH;gbkey=Gene;gene=hemH;locus_tag=SL1344_0482	GGTAAAAAAT	A	TGCGTACATT
NC_016810.1	547386	+	13	19	0	0	7.06	6.18	0.00449	0.02917	.	CATCCTCGCC	A	TAAAGAAGCG
NC_016810.1	547442	+	40	31	0	0	15.9	7.21	0.00044	0.00508	.	TCATTCGCGA	A	TAGTGCAGAA
NC_016810.1	549245	+	19	21	0	0	8.89	6.47	0.00244	0.01886	ID=gene490;Name=gsk;gbkey=Gene;gene=gsk;locus_tag=SL1344_0484	CTGGCAATGA	A	TGAAGAAGAA
NC_016810.1	553280	+	19	31	1	1	11.57	4.08	0.00056	0.00615	ID=gene493;Name=ushA;gbkey=Gene;gene=ushA;locus_tag=SL1344_0487	AATATGGCGA	A	TATGGTCTGG
NC_016810.1	553924	+	50	22	6	1	18.19	3	0.00063	0.0068	ID=gene493;Name=ushA;gbkey=Gene;gene=ushA;locus_tag=SL1344_0487	AAACAGGTGA	A	TTACGTACCG
NC_016810.1	554182	+	25	22	0	0	10.49	6.68	0.00153	0.01344	ID=gene493;Name=ushA;gbkey=Gene;gene=ushA;locus_tag=SL1344_0487	CCGTTCCAGA	A	TAAAGGTAAA
NC_016810.1	554789	+	23	19	2	2	10.51	2.95	0.00432	0.02844	.	ACGGATAGCC	A	TTTCTGCCTG
NC_016810.1	554790	+	16	14	2	0	7.23	3.38	0.00965	0.0486	.	CGGATAGCCA	T	TTCTGCCTGA
NC_016810.1	554917	+	81	28	0	1	25.09	6	1e-05	0.00013	.	ATATCAGCGA	A	TTTAGCACCC
NC_016810.1	554918	+	28	11	0	0	8.85	6.45	0.00262	0.01989	.	TATCAGCGAA	T	TTAGCACCCA
NC_016810.1	554957	+	7	18	0	0	5.46	5.83	0.00867	0.04545	.	CAGCCGCCAG	T	TCAATATCCA
NC_016810.1	554961	+	17	14	0	0	6.7	6.11	0.00514	0.03197	.	CGCCAGTTCA	A	TATCCAGCCC
NC_016810.1	555483	+	672	558	33	24	290.8	4.1	0	0	.	ACTTTGAGCG	A	CAATCTGAAG
NC_016810.1	555485	+	304	415	14	9	165.33	4.61	0	0	.	TTTGAGCGAC	A	ATCTGAAGAT
NC_016810.1	555486	+	1187	1585	27	38	631.55	5.05	0	0	.	TTGAGCGACA	A	TCTGAAGATC
NC_016810.1	555487	+	1036	1141	49	43	509.3	4.22	0	0	.	TGAGCGACAA	T	CTGAAGATCC
NC_016810.1	555488	+	3197	3122	283	254	1557.46	3.23	0	0	.	GAGCGACAAT	C	TGAAGATCCG
NC_016810.1	555489	+	234	282	54	44	141.67	2.06	0	0	.	AGCGACAATC	T	GAAGATCCGA
NC_016810.1	555490	+	53	54	14	4	28.69	2.23	0.00057	0.00626	.	GCGACAATCT	G	AAGATCCGAA
NC_016810.1	555501	+	102	220	43	17	86.9	2.08	2e-05	0.00031	.	AAGATCCGAA	G	CGAAAGCGTC
NC_016810.1	555515	+	222	286	17	18	122.27	3.5	0	0	.	AAGCGTCGGG	A	TAATAATAAC
NC_016810.1	555521	+	183	132	16	19	80.48	2.83	0	0	.	CGGGATAATA	A	TAACGATGAA
NC_016810.1	555531	+	61	44	4	2	25.2	3.73	0	7e-05	.	ATAACGATGA	A	ATTCCTCTTT
NC_016810.1	555532	+	229	181	4	0	92.82	6.23	0	0	.	TAACGATGAA	A	TTCCTCTTTG
NC_016810.1	555533	+	41	50	3	0	20.96	4.45	1e-05	0.00013	.	AACGATGAAA	T	TCCTCTTTGA
NC_016810.1	560048	+	33	34	6	5	17.97	2.24	0.00304	0.02216	ID=gene498;Name=cueR;gbkey=Gene;gene=cueR;locus_tag=SL1344_0492	GGAAATATGA	A	TATTAGCGAT
NC_016810.1	560250	+	28	22	2	0	11.72	4.11	0.00055	0.0061	ID=gene498;Name=cueR;gbkey=Gene;gene=cueR;locus_tag=SL1344_0492	TGGTCAATCT	G	TTTAACGATC
NC_016810.1	560251	+	142	92	0	2	53.19	6.3	0	0	ID=gene498;Name=cueR;gbkey=Gene;gene=cueR;locus_tag=SL1344_0492	GGTCAATCTG	T	TTAACGATCC
NC_016810.1	560252	+	49	38	0	0	19.48	7.47	0.00022	0.00295	ID=gene498;Name=cueR;gbkey=Gene;gene=cueR;locus_tag=SL1344_0492	GTCAATCTGT	T	TAACGATCCG
NC_016810.1	560419	+	12	12	0	0	5.34	5.81	0.00889	0.04613	ID=gene498;Name=cueR;gbkey=Gene;gene=cueR;locus_tag=SL1344_0492	TATTGATAAT	C	TTTCCGGCTG
NC_016810.1	560573	+	14	13	0	0	6.02	5.97	0.00669	0.03827	.	GCCGACACGC	A	TATGACCCCG
NC_016810.1	560609	+	36	36	0	0	16.03	7.22	0.00042	0.00493	.	GGCATCAAGC	A	TAAACCGGCG
NC_016810.1	563411	+	11	15	0	1	6.04	3.94	0.00978	0.04887	ID=gene502;Name=SL1344_0496;gbkey=Gene;locus_tag=SL1344_0496	CGCTCAAGAA	A	TCATGATAGT
NC_016810.1	564970	+	28	9	0	0	8.43	6.38	0.00305	0.0222	.	ATACAGACGA	T	TATCGGTCAG
NC_016810.1	565562	+	16	15	0	2	7.5	3.38	0.00875	0.04582	.	GGGCAGATGA	A	TTTGCATCAG
NC_016810.1	567797	+	28	23	0	1	11.7	4.92	0.0004	0.00473	ID=gene507;Name=SL1344_0501;gbkey=Gene;locus_tag=SL1344_0501	TGCTCGTCGG	A	TTGATGGGCG
NC_016810.1	567810	+	22	37	0	0	12.99	6.95	0.00082	0.00834	ID=gene507;Name=SL1344_0501;gbkey=Gene;locus_tag=SL1344_0501	GATGGGCGGA	A	GTATGCTGTT
NC_016810.1	567811	+	13	21	0	0	7.49	6.25	0.00387	0.02632	ID=gene507;Name=SL1344_0501;gbkey=Gene;locus_tag=SL1344_0501	ATGGGCGGAA	G	TATGCTGTTG
NC_016810.1	567813	+	66	79	2	1	32.98	5.11	0	0	ID=gene507;Name=SL1344_0501;gbkey=Gene;locus_tag=SL1344_0501	GGGCGGAAGT	A	TGCTGTTGTG
NC_016810.1	567829	+	15	14	0	0	6.47	6.06	0.00561	0.0339	ID=gene507;Name=SL1344_0501;gbkey=Gene;locus_tag=SL1344_0501	TTGTGGGCGG	T	TCTGGCGGGC
[truncated: 20,035 more rows]
