# Supplementary material for: In Vivo Cleavage Map Illuminates the Central Role of RNase E in Coding and Non-coding RNA Pathways
Source: Mol Cell. 2017 Jan 5;65(1):39–51. doi: 10.1016/j.molcel.2016.11.002 (PMC5222698; doi:10.1016/j.molcel.2016.11.002)
Supplement: Table S2. The RPKM Values of Genes Expressed at 44°C: Related to Figure 1 [file mmc3.xlsx]

## Sheet: Table S2
Table S2. The RPKM values of genes expressed at 44°C.
Genome	Gene	Start	End	Strand	WT-44°C_R1	WT-44°C_R2	rneTS-44°C_R1	rneTS-44°C_R2	Attributes
NC_016810.1	thrL	169	255	+	844.64	452.75	1595.99	2213.65	ID=gene0;Name=thrL;gbkey=Gene;gene=thrL;locus_tag=SL1344_0001
NC_016810.1	thrA	337	2799	+	23.37	33.39	6.52	14.39	ID=gene1;Name=thrA;gbkey=Gene;gene=thrA;locus_tag=SL1344_0002
NC_016810.1	thrB	2801	3730	+	59.69	45.36	8.15	15.98	ID=gene2;Name=thrB;gbkey=Gene;gene=thrB;locus_tag=SL1344_0003
NC_016810.1	thrC	3734	5020	+	349.17	151.35	17.54	23.4	ID=gene3;Name=thrC;gbkey=Gene;gene=thrC;locus_tag=SL1344_0004
NC_016810.1	SL1344_0005	5114	5887	-	45.93	20.29	11.21	18.93	ID=gene4;Name=SL1344_0005;gbkey=Gene;locus_tag=SL1344_0005
NC_016810.1	yaaJ	5966	7396	-	63.29	35.72	11.16	18.37	ID=gene5;Name=yaaJ;gbkey=Gene;gene=yaaJ;locus_tag=SL1344_0006
NC_016810.1	talB	7665	8618	+	225.04	135.77	289.8	300.92	ID=gene6;Name=talB;gbkey=Gene;gene=talB;locus_tag=SL1344_0007
NC_016810.1	mog	8729	9319	+	49.37	43.36	11.35	33.94	ID=gene7;Name=mog;gbkey=Gene;gene=mog;locus_tag=SL1344_0008
NC_016810.1	SL1344_0009	9376	9942	-	8.39	4.62	7	8.84	ID=gene8;Name=SL1344_0009;gbkey=Gene;locus_tag=SL1344_0009
NC_016810.1	SL1344_0010	10092	10805	-	3.18	1.75	0.06	1.4	ID=gene9;Name=SL1344_0010;gbkey=Gene;locus_tag=SL1344_0010
NC_016810.1	SL1344_0011	10841	11245	-	13.61	9.37	6.38	3.67	ID=gene10;Name=SL1344_0011;gbkey=Gene;locus_tag=SL1344_0011
NC_016810.1	dnaK	11593	13509	+	364.2	216.3	340.7	493.26	ID=gene11;Name=dnaK;gbkey=Gene;gene=dnaK;locus_tag=SL1344_0012
NC_016810.1	dnaJ	13595	14734	+	330.21	303.95	648.93	837.58	ID=gene12;Name=dnaJ;gbkey=Gene;gene=dnaJ;locus_tag=SL1344_0013
NC_016810.1	SL1344_0014	15014	15961	+	31.92	15.95	5.06	4.5	ID=gene13;Name=SL1344_0014;gbkey=Gene;locus_tag=SL1344_0014
NC_016810.1	SL1344_0015	16088	16432	+	24.43	9.69	10.97	12.7	ID=gene14;Name=SL1344_0015;gbkey=Gene;locus_tag=SL1344_0015
NC_016810.1	SL1344_0016	16493	17026	-	4.65	3.81	5.65	5.49	ID=gene15;Name=SL1344_0016;gbkey=Gene;locus_tag=SL1344_0016
NC_016810.1	SL1344_0017	17043	17486	-	1.7	3.66	0.62	1.5	ID=gene16;Name=SL1344_0017;gbkey=Gene;locus_tag=SL1344_0017
NC_016810.1	SL1344_0018	17867	19966	+	16.72	9.85	9.14	8.94	ID=gene17;Name=SL1344_0018;gbkey=Gene;locus_tag=SL1344_0018
NC_016810.1	SL1344_0019	20058	23054	+	8.3	4.06	4.58	3.9	ID=gene18;Name=SL1344_0019;gbkey=Gene;locus_tag=SL1344_0019
NC_016810.1	SL1344_0020	23335	24039	+	10.12	5.82	2.97	3.84	ID=gene19;Name=SL1344_0020;gbkey=Gene;locus_tag=SL1344_0020
NC_016810.1	bcfA	24469	25011	+	7.16	4	2.72	3.39	ID=gene20;Name=bcfA;gbkey=Gene;gene=bcfA;locus_tag=SL1344_0021
NC_016810.1	bcfB	25112	25798	+	6.08	5.92	1.61	1.95	ID=gene21;Name=bcfB;gbkey=Gene;gene=bcfB;locus_tag=SL1344_0022
NC_016810.1	bcfC	25803	28424	+	9.81	4.07	1.61	2.88	ID=gene22;Name=bcfC;gbkey=Gene;gene=bcfC;locus_tag=SL1344_0023
NC_016810.1	bcfD	28425	29432	+	6.43	2.56	1.92	1.53	ID=gene23;Name=bcfD;gbkey=Gene;gene=bcfD;locus_tag=SL1344_0024
NC_016810.1	bcfE	29433	29978	+	1.98	1.12	0.34	0.82	ID=gene24;Name=bcfE;gbkey=Gene;gene=bcfE;locus_tag=SL1344_0025
NC_016810.1	bcfF	29994	30512	+	4.82	2.66	0.36	2.15	ID=gene25;Name=bcfF;gbkey=Gene;gene=bcfF;locus_tag=SL1344_0026
NC_016810.1	bcfG	30505	31209	+	8.12	2.55	2.62	0.84	ID=gene26;Name=bcfG;gbkey=Gene;gene=bcfG;locus_tag=SL1344_0027
NC_016810.1	SL1344_0028	31274	32119	+	12.97	6.25	7.71	3.31	ID=gene27;Name=SL1344_0028;gbkey=Gene;locus_tag=SL1344_0028
NC_016810.1	SL1344_0029	32116	32445	+	7.86	17.05	5.6	8.55	ID=gene28;Name=SL1344_0029;gbkey=Gene;locus_tag=SL1344_0029
NC_016810.1	SL1344_0030	32545	32994	-	2.4	0.9	0.1	0.66	ID=gene29;Name=SL1344_0030;gbkey=Gene;locus_tag=SL1344_0030
NC_016810.1	SL1344_0031	33364	34368	+	3.66	2.7	1.84	2.88	ID=gene30;Name=SL1344_0031;gbkey=Gene;locus_tag=SL1344_0031
NC_016810.1	SL1344_0032	34376	34816	-	0.25	1.54	0	0	ID=gene31;Name=SL1344_0032;gbkey=Gene;locus_tag=SL1344_0032
NC_016810.1	SL1344_0033	35339	37057	+	20.12	10.7	18.85	19.78	ID=gene32;Name=SL1344_0033;gbkey=Gene;locus_tag=SL1344_0033
NC_016810.1	SL1344_0034	37103	38674	-	30.09	12.92	74.47	36.07	ID=gene33;Name=SL1344_0034;gbkey=Gene;locus_tag=SL1344_0034
NC_016810.1	SL1344_0035	38773	39534	-	15.41	6.76	0.73	2.14	ID=gene34;Name=SL1344_0035;gbkey=Gene;locus_tag=SL1344_0035
NC_016810.1	SL1344_0036	40131	41624	+	28.62	13.02	21.32	24.88	ID=gene35;Name=SL1344_0036;gbkey=Gene;locus_tag=SL1344_0036
NC_016810.1	SL1344_0037	41723	42913	+	6.35	2.93	2.48	2.45	ID=gene36;Name=SL1344_0037;gbkey=Gene;locus_tag=SL1344_0037
NC_016810.1	SL1344_0038	42932	44185	+	13.14	3.54	3.75	4.48	ID=gene37;Name=SL1344_0038;gbkey=Gene;locus_tag=SL1344_0038
NC_016810.1	SL1344_0039	44312	46027	+	16.81	16.8	6.62	11.71	ID=gene38;Name=SL1344_0039;gbkey=Gene;locus_tag=SL1344_0039
NC_016810.1	nhaA	46190	47356	+	294.64	76.47	40.03	35.34	ID=gene39;Name=nhaA;gbkey=Gene;gene=nhaA;locus_tag=SL1344_0040
NC_016810.1	nhaR	47418	48317	+	70.6	27.22	137.76	107.34	ID=gene40;Name=nhaR;gbkey=Gene;gene=nhaR;locus_tag=SL1344_0041
NC_016810.1	SL1344_0042	48372	50411	-	4.58	3.48	5.42	11.4	ID=gene41;Name=SL1344_0042;gbkey=Gene;locus_tag=SL1344_0042
NC_016810.1	SL1344_0043	50451	51824	-	6.06	3.92	0.94	2.36	ID=gene42;Name=SL1344_0043;gbkey=Gene;locus_tag=SL1344_0043
NC_016810.1	rpsT	52280	52543	-	128.94	112.87	31.12	34.5	ID=gene43;Name=rpsT;gbkey=Gene;gene=rpsT;locus_tag=SL1344_0044
NC_016810.1	SL1344_0045	52649	52864	+	11.01	11.93	8.55	7.91	ID=gene44;Name=SL1344_0045;gbkey=Gene;locus_tag=SL1344_0045
NC_016810.1	ribF	52872	53810	+	73.14	39.8	20.69	24.76	ID=gene45;Name=ribF;gbkey=Gene;gene=ribF;locus_tag=SL1344_0046
NC_016810.1	ileS	53855	56689	+	62.66	36.71	16.61	19.94	ID=gene46;Name=ileS;gbkey=Gene;gene=ileS;locus_tag=SL1344_0047
NC_016810.1	lspA	56689	57189	+	256.03	142.99	25.98	23.71	ID=gene47;Name=lspA;gbkey=Gene;gene=lspA;locus_tag=SL1344_0048
NC_016810.1	fkpB	57344	57793	+	37.46	17.12	3.69	8.08	ID=gene48;Name=fkpB;gbkey=Gene;gene=fkpB;locus_tag=SL1344_0049
NC_016810.1	lytB	57796	58746	+	144.84	38.69	6.8	9.3	ID=gene49;Name=lytB;gbkey=Gene;gene=lytB;locus_tag=SL1344_0050
NC_016810.1	SL1344_0051	58946	60148	+	10.07	9.54	5.83	9.38	ID=gene50;Name=SL1344_0051;gbkey=Gene;locus_tag=SL1344_0051
NC_016810.1	yaaF	60164	61084	+	26.05	15.24	6.32	9.87	ID=gene51;Name=yaaF;gbkey=Gene;gene=yaaF;locus_tag=SL1344_0052
NC_016810.1	citB	61106	61792	-	9.02	3.29	1.84	1.37	ID=gene52;Name=citB;gbkey=Gene;gene=citB;locus_tag=SL1344_0053
NC_016810.1	citA	61794	63413	-	13.74	11.29	4.48	6.72	ID=gene53;Name=citA;gbkey=Gene;gene=citA;locus_tag=SL1344_0054
NC_016810.1	SL1344_0055	63548	64849	-	1.41	1.66	0.25	1.5	ID=gene54;Name=SL1344_0055;gbkey=Gene;locus_tag=SL1344_0055
NC_016810.1	oadA2	64862	66637	-	2.22	0.98	0.22	0.35	ID=gene55;Name=oadA2;gbkey=Gene;gene=oadA2;locus_tag=SL1344_0056
NC_016810.1	oadG	66654	66893	-	1.8	4.24	0.15	1.82	ID=gene56;Name=oadG;gbkey=Gene;gene=oadG;locus_tag=SL1344_0057
NC_016810.1	citC	67052	68392	-	2.95	4.17	2.11	2.01	ID=gene57;Name=citC;gbkey=Gene;gene=citC;locus_tag=SL1344_0058
NC_016810.1	citC2	68637	69683	+	2.05	1.56	0.88	0.87	ID=gene58;Name=citC2;gbkey=Gene;gene=citC2;locus_tag=SL1344_0059
NC_016810.1	citD2	69713	70006	+	2.94	1.54	0.63	0.24	ID=gene59;Name=citD2;gbkey=Gene;gene=citD2;locus_tag=SL1344_0060
NC_016810.1	citE2	70003	70872	+	1.55	3.21	0.21	1.61	ID=gene60;Name=citE2;gbkey=Gene;gene=citE2;locus_tag=SL1344_0061
NC_016810.1	citF2	70883	72403	+	3.26	0.81	1.32	0.61	ID=gene61;Name=citF2;gbkey=Gene;gene=citF2;locus_tag=SL1344_0062
NC_016810.1	citX2	72403	72954	+	5.29	2.05	3.85	1.34	ID=gene62;Name=citX2;gbkey=Gene;gene=citX2;locus_tag=SL1344_0063
NC_016810.1	citG2	72947	73840	+	6.65	4.55	5.06	3.13	ID=gene63;Name=citG2;gbkey=Gene;gene=citG2;locus_tag=SL1344_0064
NC_016810.1	dapB	74020	74841	+	91.32	77.97	45.19	91.4	ID=gene64;Name=dapB;gbkey=Gene;gene=dapB;locus_tag=SL1344_0065
NC_016810.1	carA	75883	77031	+	8.18	18.37	7.55	92.17	ID=gene66;Name=carA;gbkey=Gene;gene=carA;locus_tag=SL1344_0067
NC_016810.1	carB	77050	80277	+	12	12.71	11.08	51.23	ID=gene67;Name=carB;gbkey=Gene;gene=carB;locus_tag=SL1344_0068
NC_016810.1	caiF	80551	80946	+	42.84	22.09	5.69	15.37	ID=gene68;Name=caiF;gbkey=Gene;gene=caiF;locus_tag=SL1344_0069
NC_016810.1	caiE	81023	81619	-	4.16	4.34	3.71	3.35	ID=gene69;Name=caiE;gbkey=Gene;gene=caiE;locus_tag=SL1344_0070
NC_016810.1	caiD	81728	82513	-	14.57	4.04	1.88	2.53	ID=gene70;Name=caiD;gbkey=Gene;gene=caiD;locus_tag=SL1344_0071
NC_016810.1	caiC	82567	84120	-	5.85	5.63	2.38	2.91	ID=gene71;Name=caiC;gbkey=Gene;gene=caiC;locus_tag=SL1344_0072
NC_016810.1	caiA	85512	86654	-	13.24	4.48	5.49	3.14	ID=gene73;Name=caiA;gbkey=Gene;gene=caiA;locus_tag=SL1344_0074
NC_016810.1	caiT	86689	88206	-	0.9	0.24	0.55	0.54	ID=gene74;Name=caiT;gbkey=Gene;gene=caiT;locus_tag=SL1344_0075
NC_016810.1	fixA	88687	89457	+	6.1	2.81	2.82	1.83	ID=gene75;Name=fixA;gbkey=Gene;gene=fixA;locus_tag=SL1344_0076
NC_016810.1	fixB	89473	90414	+	1.15	0.72	0.94	0.34	ID=gene76;Name=fixB;gbkey=Gene;gene=fixB;locus_tag=SL1344_0077
NC_016810.1	fixC	90464	91750	+	3.02	1.35	0.73	1.35	ID=gene77;Name=fixC;gbkey=Gene;gene=fixC;locus_tag=SL1344_0078
NC_016810.1	fixX	91747	92034	+	6.38	6	3.21	1.55	ID=gene78;Name=fixX;gbkey=Gene;gene=fixX;locus_tag=SL1344_0079
NC_016810.1	yaaU	92181	93521	+	15.09	13.08	13.22	11.68	ID=gene79;Name=yaaU;gbkey=Gene;gene=yaaU;locus_tag=SL1344_0080
NC_016810.1	SL1344_0081	93610	93840	+	24.79	29.06	4	4.5	ID=gene80;Name=SL1344_0081;gbkey=Gene;locus_tag=SL1344_0081
NC_016810.1	SL1344_0082	94134	94550	+	48.72	44.38	15.05	52.7	ID=gene81;Name=SL1344_0082;gbkey=Gene;locus_tag=SL1344_0082
NC_016810.1	SL1344_0083	94774	95064	-	58.67	39.37	30.77	59.7	ID=gene82;Name=SL1344_0083;gbkey=Gene;locus_tag=SL1344_0083
NC_016810.1	SL1344_0084	95962	97851	+	14.85	9.86	7.01	9.32	ID=gene84;Name=SL1344_0084;gbkey=Gene;locus_tag=SL1344_0084
NC_016810.1	yabF	98258	98788	+	20.96	24.62	5.25	6.85	ID=gene86;Name=yabF;gbkey=Gene;gene=yabF;locus_tag=SL1344_0086
NC_016810.1	kefC	98781	100643	+	29.4	9.65	1.82	2.69	ID=gene87;Name=kefC;gbkey=Gene;gene=kefC;locus_tag=SL1344_0087
NC_016810.1	folA	100842	101321	+	59.66	20.2	16.35	27.79	ID=gene88;Name=folA;gbkey=Gene;gene=folA;locus_tag=SL1344_0088
NC_016810.1	apaH	101427	102275	-	129.64	59.49	39.18	19.94	ID=gene89;Name=apaH;gbkey=Gene;gene=apaH;locus_tag=SL1344_0089
NC_016810.1	apaG	102286	102663	-	95.2	83.85	20.27	17.48	ID=gene90;Name=apaG;gbkey=Gene;gene=apaG;locus_tag=SL1344_0090
NC_016810.1	ksgA	102666	103487	-	144.4	86.17	24.54	31.41	ID=gene91;Name=ksgA;gbkey=Gene;gene=ksgA;locus_tag=SL1344_0091
NC_016810.1	pdxA	103484	104473	-	520.2	164.53	188.09	76.23	ID=gene92;Name=pdxA;gbkey=Gene;gene=pdxA;locus_tag=SL1344_0092
NC_016810.1	surA	104473	105759	-	131.21	67.76	22.5	24.58	ID=gene93;Name=surA;gbkey=Gene;gene=surA;locus_tag=SL1344_0093
NC_016810.1	imp	105813	108173	-	90.12	46.64	17.04	25.12	ID=gene94;Name=imp;gbkey=Gene;gene=imp;locus_tag=SL1344_0094
NC_016810.1	djlA	108427	109239	+	69.65	34.72	10.75	19.44	ID=gene95;Name=djlA;gbkey=Gene;gene=djlA;locus_tag=SL1344_0095
NC_016810.1	rluA	109334	109993	-	23.33	28.25	2.66	5.52	ID=gene96;Name=rluA;gbkey=Gene;gene=rluA;locus_tag=SL1344_0096
NC_016810.1	hepA	110005	112911	-	21.63	9.48	4.43	4.22	ID=gene97;Name=hepA;gbkey=Gene;gene=hepA;locus_tag=SL1344_0097
NC_016810.1	polB	113085	115436	-	33.22	11.67	5.26	10.29	ID=gene98;Name=polB;gbkey=Gene;gene=polB;locus_tag=SL1344_0098
NC_016810.1	SL1344_0099	115480	116100	-	62.65	29	43.01	30.4	ID=gene99;Name=SL1344_0099;gbkey=Gene;locus_tag=SL1344_0099
NC_016810.1	SL1344_0100	116819	117238	+	7.98	4.98	6.74	10.08	ID=gene101;Name=SL1344_0100;gbkey=Gene;locus_tag=SL1344_0100
NC_016810.1	araD	117244	117939	-	32.76	2.34	6.37	1.35	ID=gene102;Name=araD;gbkey=Gene;gene=araD;locus_tag=SL1344_0101
NC_016810.1	araA	118080	119582	-	13.98	4.43	3.85	2.81	ID=gene103;Name=araA;gbkey=Gene;gene=araA;locus_tag=SL1344_0102
NC_016810.1	araB	119593	121302	-	4.64	1.42	1.3	0.35	ID=gene104;Name=araB;gbkey=Gene;gene=araB;locus_tag=SL1344_0103
NC_016810.1	araC	121643	122488	+	128.93	68.25	17.83	14.07	ID=gene105;Name=araC;gbkey=Gene;gene=araC;locus_tag=SL1344_0104
NC_016810.1	yabI	122607	123374	+	91.88	60.44	4.65	11.91	ID=gene106;Name=yabI;gbkey=Gene;gene=yabI;locus_tag=SL1344_0105
NC_016810.1	yabJ	123413	124120	-	40.33	7.84	5.84	2.27	ID=gene107;Name=yabJ;gbkey=Gene;gene=yabJ;locus_tag=SL1344_0106
NC_016810.1	yabK	124104	125714	-	102.88	18.62	5.3	2.25	ID=gene108;Name=yabK;gbkey=Gene;gene=yabK;locus_tag=SL1344_0107
NC_016810.1	tbpA	125690	126673	-	90.03	26.36	11.35	10.5	ID=gene109;Name=tbpA;gbkey=Gene;gene=tbpA;locus_tag=SL1344_0108
NC_016810.1	yabN	126851	128509	-	21.89	13.81	5.84	13.01	ID=gene110;Name=yabN;gbkey=Gene;gene=yabN;locus_tag=SL1344_0109
NC_016810.1	leuD	129060	129665	-	5.35	4.41	1.52	2.02	ID=gene111;Name=leuD;gbkey=Gene;gene=leuD;locus_tag=SL1344_0110
NC_016810.1	leuC	129676	131076	-	3.51	3.53	0.87	0.91	ID=gene112;Name=leuC;gbkey=Gene;gene=leuC;locus_tag=SL1344_0111
NC_016810.1	leuB	131079	132170	-	8.71	3.79	1.6	2.36	ID=gene113;Name=leuB;gbkey=Gene;gene=leuB;locus_tag=SL1344_0112
NC_016810.1	leuA	132170	133741	-	3.09	2.99	1.67	3.44	ID=gene114;Name=leuA;gbkey=Gene;gene=leuA;locus_tag=SL1344_0113
NC_016810.1	leuL	133829	133915	-	941.53	943.3	863.79	1070.13	ID=gene115;Name=leuL;gbkey=Gene;gene=leuL;locus_tag=SL1344_0114
NC_016810.1	leuO	134572	135516	+	11.09	11.91	13.5	18.54	ID=gene116;Name=leuO;gbkey=Gene;gene=leuO;locus_tag=SL1344_0115
NC_016810.1	ilvI	135901	137562	+	16.58	5.28	5.64	7.35	ID=gene117;Name=ilvI;gbkey=Gene;gene=ilvI;locus_tag=SL1344_0116
NC_016810.1	ilvH	137565	138056	+	43.6	18.09	31.37	28.72	ID=gene118;Name=ilvH;gbkey=Gene;gene=ilvH;locus_tag=SL1344_0117
NC_016810.1	fruR	138340	139344	+	135.13	61.56	15.31	21.53	ID=gene119;Name=fruR;gbkey=Gene;gene=fruR;locus_tag=SL1344_0118
NC_016810.1	mraZ	139950	140408	+	383.52	353.16	219.68	490.32	ID=gene120;Name=mraZ;gbkey=Gene;gene=mraZ;locus_tag=SL1344_0119
NC_016810.1	mraW	140410	141351	+	299.64	111.67	37.91	47.14	ID=gene121;Name=mraW;gbkey=Gene;gene=mraW;locus_tag=SL1344_0120
NC_016810.1	ftsL	141348	141713	+	460.31	307.49	110.06	133.37	ID=gene122;Name=ftsL;gbkey=Gene;gene=ftsL;locus_tag=SL1344_0121
NC_016810.1	ftsI	141729	143495	+	322.07	145.55	51.68	47.92	ID=gene123;Name=ftsI;gbkey=Gene;gene=ftsI;locus_tag=SL1344_0122
NC_016810.1	murE	143482	144969	+	153.01	83.23	19.44	22.66	ID=gene124;Name=murE;gbkey=Gene;gene=murE;locus_tag=SL1344_0123
NC_016810.1	murF	144966	146324	+	101.01	46.45	19.84	21.88	ID=gene125;Name=murF;gbkey=Gene;gene=murF;locus_tag=SL1344_0124
NC_016810.1	mraY	146318	147400	+	176.48	94.16	21.06	32.97	ID=gene126;Name=mraY;gbkey=Gene;gene=mraY;locus_tag=SL1344_0125
NC_016810.1	murD	147403	148719	+	306.11	131.78	28.62	37.54	ID=gene127;Name=murD;gbkey=Gene;gene=murD;locus_tag=SL1344_0126
NC_016810.1	ftsW	148806	149963	+	189.69	94.05	20.62	25.63	ID=gene128;Name=ftsW;gbkey=Gene;gene=ftsW;locus_tag=SL1344_0127
NC_016810.1	murG	149960	151027	+	269.99	93.09	26.19	29.26	ID=gene129;Name=murG;gbkey=Gene;gene=murG;locus_tag=SL1344_0128
NC_016810.1	murC	151146	152621	+	130.77	58.93	28.81	30.35	ID=gene130;Name=murC;gbkey=Gene;gene=murC;locus_tag=SL1344_0129
NC_016810.1	ddl	152614	153534	+	786.75	440.37	55.08	75.59	ID=gene131;Name=ddl;gbkey=Gene;gene=ddl;locus_tag=SL1344_0130
NC_016810.1	ftsQ	153536	154366	+	423.48	302.21	69.44	85.11	ID=gene132;Name=ftsQ;gbkey=Gene;gene=ftsQ;locus_tag=SL1344_0131
NC_016810.1	ftsA	154363	155625	+	198.3	111.21	53.92	59.94	ID=gene133;Name=ftsA;gbkey=Gene;gene=ftsA;locus_tag=SL1344_0132
NC_016810.1	ftsZ	155686	156837	+	167.26	58.74	33.42	37.85	ID=gene134;Name=ftsZ;gbkey=Gene;gene=ftsZ;locus_tag=SL1344_0133
NC_016810.1	lpxC	156938	157855	+	136.71	78.95	63.73	99.67	ID=gene135;Name=lpxC;gbkey=Gene;gene=lpxC;locus_tag=SL1344_0134
NC_016810.1	SL1344_0135	158203	158631	+	71.79	31.87	15.92	30.72	ID=gene136;Name=SL1344_0135;gbkey=Gene;locus_tag=SL1344_0135
NC_016810.1	secA	158693	161398	+	39.5	23.45	19.04	22.28	ID=gene137;Name=secA;gbkey=Gene;gene=secA;locus_tag=SL1344_0136
NC_016810.1	mutT	161550	161945	+	38.48	14.67	3.65	7.31	ID=gene138;Name=mutT;gbkey=Gene;gene=mutT;locus_tag=SL1344_0137
NC_016810.1	SL1344_0138	162267	162458	-	33.21	21.54	37.99	21.27	ID=gene139;Name=SL1344_0138;gbkey=Gene;locus_tag=SL1344_0138
NC_016810.1	SL1344_0139	162468	163211	-	71.75	38.64	13.65	14.57	ID=gene140;Name=SL1344_0139;gbkey=Gene;locus_tag=SL1344_0139
NC_016810.1	coaE	163211	163831	-	49.59	19.71	9.07	12.93	ID=gene141;Name=coaE;gbkey=Gene;gene=coaE;locus_tag=SL1344_0140
NC_016810.1	guaC	164057	165100	+	191.05	68.75	144.41	168.57	ID=gene142;Name=guaC;gbkey=Gene;gene=guaC;locus_tag=SL1344_0141
NC_016810.1	hofC	165131	166333	-	4.03	1.33	2.08	2.35	ID=gene143;Name=hofC;gbkey=Gene;gene=hofC;locus_tag=SL1344_0142
NC_016810.1	hofB	166323	167708	-	1.48	1.22	2	0.5	ID=gene144;Name=hofB;gbkey=Gene;gene=hofB;locus_tag=SL1344_0143
NC_016810.1	ppdD	167718	168155	-	1.73	1.55	0.84	0.34	ID=gene145;Name=ppdD;gbkey=Gene;gene=ppdD;locus_tag=SL1344_0144
NC_016810.1	nadC	168377	169123	-	13.67	3.86	3.21	3.52	ID=gene146;Name=nadC;gbkey=Gene;gene=nadC;locus_tag=SL1344_0145
NC_016810.1	ampD	169358	169921	+	60.36	19.17	15.22	18.07	ID=gene147;Name=ampD;gbkey=Gene;gene=ampD;locus_tag=SL1344_0146
NC_016810.1	ampE	169918	170772	+	41.26	22.29	5.25	6.61	ID=gene148;Name=ampE;gbkey=Gene;gene=ampE;locus_tag=SL1344_0147
NC_016810.1	SL1344_0148	170864	171814	-	17.99	3.28	17.02	6.84	ID=gene149;Name=SL1344_0148;gbkey=Gene;locus_tag=SL1344_0148
NC_016810.1	SL1344_0149	171814	173220	-	11.29	4.55	2.56	3.62	ID=gene150;Name=SL1344_0149;gbkey=Gene;locus_tag=SL1344_0149
NC_016810.1	aroP	173384	174757	-	37.2	20.15	29.13	22.56	ID=gene151;Name=aroP;gbkey=Gene;gene=aroP;locus_tag=SL1344_0150
NC_016810.1	pdhR	175320	176084	+	111.97	53.08	26.31	67.22	ID=gene152;Name=pdhR;gbkey=Gene;gene=pdhR;locus_tag=SL1344_0151
NC_016810.1	aceE	176244	178907	+	45.35	17.16	27.8	41.26	ID=gene153;Name=aceE;gbkey=Gene;gene=aceE;locus_tag=SL1344_0152
NC_016810.1	aceF	178922	180811	+	84.59	24.07	17.6	29.68	ID=gene154;Name=aceF;gbkey=Gene;gene=aceF;locus_tag=SL1344_0153
NC_016810.1	lpdA	181011	182435	+	205.84	123.34	53.97	186.74	ID=gene155;Name=lpdA;gbkey=Gene;gene=lpdA;locus_tag=SL1344_0154
NC_016810.1	SL1344_0155	182724	183008	+	0.76	0.24	0.65	1.3	ID=gene156;Name=SL1344_0155;gbkey=Gene;locus_tag=SL1344_0155
NC_016810.1	SL1344_0156	183046	183837	-	44.75	10.7	4.39	2.46	ID=gene157;Name=SL1344_0156;gbkey=Gene;locus_tag=SL1344_0156
NC_016810.1	acnB	185853	188450	+	454.39	80.45	82.79	114.7	ID=gene159;Name=acnB;gbkey=Gene;gene=acnB;locus_tag=SL1344_0159
NC_016810.1	SL1344_0160	188511	189353	-	33.59	60.45	21.46	50.24	ID=gene160;Name=SL1344_0160;gbkey=Gene;locus_tag=SL1344_0160
NC_016810.1	SL1344_0161	189599	189961	+	70.41	54.78	19.84	54.69	ID=gene161;Name=SL1344_0161;gbkey=Gene;locus_tag=SL1344_0161
NC_016810.1	kdgT	190196	191149	+	25.08	23.22	3.18	6.39	ID=gene162;Name=kdgT;gbkey=Gene;gene=kdgT;locus_tag=SL1344_0162
NC_016810.1	SL1344_0163	191146	192417	+	12.49	9.43	2.59	3.96	ID=gene163;Name=SL1344_0163;gbkey=Gene;locus_tag=SL1344_0163
NC_016810.1	pdxA	192407	193390	+	16.36	41.55	11.82	52.56	ID=gene164;Name=pdxA;gbkey=Gene;gene=pdxA;locus_tag=SL1344_0164
NC_016810.1	SL1344_0165	193400	194167	+	117.3	57.78	63.95	57.53	ID=gene165;Name=SL1344_0165;gbkey=Gene;locus_tag=SL1344_0165
NC_016810.1	speD	194197	194991	-	4.76	4.86	27.64	20.14	ID=gene166;Name=speD;gbkey=Gene;gene=speD;locus_tag=SL1344_0166
NC_016810.1	speE	195012	195872	-	15.9	5.04	7.54	6.4	ID=gene167;Name=speE;gbkey=Gene;gene=speE;locus_tag=SL1344_0167
NC_016810.1	SL1344_0168	195979	196326	-	80.74	44.35	40.85	54.62	ID=gene168;Name=SL1344_0168;gbkey=Gene;locus_tag=SL1344_0168
NC_016810.1	yacK	196528	198138	+	21.03	7.08	7.11	4.49	ID=gene169;Name=yacK;gbkey=Gene;gene=yacK;locus_tag=SL1344_0169
NC_016810.1	gcd	198216	200606	-	92.92	104.2	6.88	22.16	ID=gene170;Name=gcd;gbkey=Gene;gene=gcd;locus_tag=SL1344_0170
NC_016810.1	hpt	200812	201348	+	165.62	52.65	60.93	31.02	ID=gene171;Name=hpt;gbkey=Gene;gene=hpt;locus_tag=SL1344_0171
NC_016810.1	yadF	201406	202068	-	99.75	90.91	45.63	81.02	ID=gene172;Name=yadF;gbkey=Gene;gene=yadF;locus_tag=SL1344_0172
NC_016810.1	yadG	202177	203103	+	29.84	20.29	9.56	12.77	ID=gene173;Name=yadG;gbkey=Gene;gene=yadG;locus_tag=SL1344_0173
NC_016810.1	yadH	203100	203870	+	66.62	35.84	3.64	5.33	ID=gene174;Name=yadH;gbkey=Gene;gene=yadH;locus_tag=SL1344_0174
NC_016810.1	stiH	203987	205066	-	31.55	17.14	6.75	4.5	ID=gene175;Name=stiH;gbkey=Gene;gene=stiH;locus_tag=SL1344_0175
NC_016810.1	stiC	205075	207621	-	2.7	1.85	1.29	0.46	ID=gene176;Name=stiC;gbkey=Gene;gene=stiC;locus_tag=SL1344_0176
NC_016810.1	stiB	207648	208331	-	2.69	1.68	0	1.19	ID=gene177;Name=stiB;gbkey=Gene;gene=stiB;locus_tag=SL1344_0177
NC_016810.1	stiA	208379	208918	-	2.94	5.21	3.42	9.21	ID=gene178;Name=stiA;gbkey=Gene;gene=stiA;locus_tag=SL1344_0178
NC_016810.1	yadI	209289	209729	+	71.23	18.76	8.01	13.66	ID=gene179;Name=yadI;gbkey=Gene;gene=yadI;locus_tag=SL1344_0179
NC_016810.1	SL1344_0180	209791	211020	+	21.88	14.21	4.02	8.24	ID=gene180;Name=SL1344_0180;gbkey=Gene;locus_tag=SL1344_0180
NC_016810.1	panD	211027	211407	-	143.8	48.04	41.75	56.61	ID=gene181;Name=panD;gbkey=Gene;gene=panD;locus_tag=SL1344_0181
NC_016810.1	panC	211502	212356	-	24.32	8.72	12.44	5.73	ID=gene182;Name=panC;gbkey=Gene;gene=panC;locus_tag=SL1344_0182
NC_016810.1	panB	212482	213273	-	28.57	17.73	31.01	30.15	ID=gene183;Name=panB;gbkey=Gene;gene=panB;locus_tag=SL1344_0183
NC_016810.1	folK	213394	213873	-	7.65	9.96	0.38	2.63	ID=gene184;Name=folK;gbkey=Gene;gene=folK;locus_tag=SL1344_0184
NC_016810.1	pcnB	213870	215288	-	49.4	24.7	5.96	11.06	ID=gene185;Name=pcnB;gbkey=Gene;gene=pcnB;locus_tag=SL1344_0185
NC_016810.1	yadB	215429	216370	-	20.2	10.58	5.88	8.52	ID=gene186;Name=yadB;gbkey=Gene;gene=yadB;locus_tag=SL1344_0186
NC_016810.1	dksA	216394	216849	-	329.96	312.37	253.58	523.13	ID=gene187;Name=dksA;gbkey=Gene;gene=dksA;locus_tag=SL1344_0187
NC_016810.1	sfsA	217026	217730	-	55.64	31.13	22.52	25.45	ID=gene188;Name=sfsA;gbkey=Gene;gene=sfsA;locus_tag=SL1344_0188
NC_016810.1	ligT	217747	218277	-	135.95	90.1	42.25	67.16	ID=gene189;Name=ligT;gbkey=Gene;gene=ligT;locus_tag=SL1344_0189
NC_016810.1	hrpB	218305	220779	+	69.05	33.25	12.04	15.7	ID=gene190;Name=hrpB;gbkey=Gene;gene=hrpB;locus_tag=SL1344_0190
NC_016810.1	mrcB	220920	223442	+	125.72	56.8	18.39	26.53	ID=gene191;Name=mrcB;gbkey=Gene;gene=mrcB;locus_tag=SL1344_0191
NC_016810.1	fhuA	223735	225924	+	15.72	8.06	17.31	17.35	ID=gene192;Name=fhuA;gbkey=Gene;gene=fhuA;locus_tag=SL1344_0192
NC_016810.1	fhuC	225973	226770	+	6.64	3.88	0.69	0.85	ID=gene193;Name=fhuC;gbkey=Gene;gene=fhuC;locus_tag=SL1344_0193
NC_016810.1	fhuD	226770	227660	+	22.55	12.47	8.6	8.17	ID=gene194;Name=fhuD;gbkey=Gene;gene=fhuD;locus_tag=SL1344_0194
NC_016810.1	fhuB	227657	229714	+	15.33	9.1	2.26	2.34	ID=gene195;Name=fhuB;gbkey=Gene;gene=fhuB;locus_tag=SL1344_0195
NC_016810.1	stfA	230653	231213	+	8.86	3.63	4.28	4.29	ID=gene196;Name=stfA;gbkey=Gene;gene=stfA;locus_tag=SL1344_0196
NC_016810.1	stfC	231299	233956	+	3.78	3.59	1.56	2.72	ID=gene197;Name=stfC;gbkey=Gene;gene=stfC;locus_tag=SL1344_0197
NC_016810.1	stfD	233974	234726	+	1.51	0.36	0.28	0.69	ID=gene198;Name=stfD;gbkey=Gene;gene=stfD;locus_tag=SL1344_0198
NC_016810.1	stfE	234790	235257	+	6.31	20.52	0	16.82	ID=gene199;Name=stfE;gbkey=Gene;gene=stfE;locus_tag=SL1344_0199
NC_016810.1	stfF	235254	235730	+	11.1	6.54	3.87	5.45	ID=gene200;Name=stfF;gbkey=Gene;gene=stfF;locus_tag=SL1344_0200
NC_016810.1	stfG	235730	236260	+	2.04	0.83	0.7	0.75	ID=gene201;Name=stfG;gbkey=Gene;gene=stfG;locus_tag=SL1344_0201
NC_016810.1	SL1344_0202	236260	237099	+	218.83	31.42	20.74	37.09	ID=gene202;Name=SL1344_0202;gbkey=Gene;locus_tag=SL1344_0202
NC_016810.1	hemL	237207	238487	-	57.82	40.53	19.68	29.09	ID=gene203;Name=hemL;gbkey=Gene;gene=hemL;locus_tag=SL1344_0203
NC_016810.1	clcA	238657	240078	+	111.89	49.13	14.67	12.16	ID=gene204;Name=clcA;gbkey=Gene;gene=clcA;locus_tag=SL1344_0204
NC_016810.1	SL1344_0205	240160	240504	+	206.63	393.71	175.81	361.29	ID=gene205;Name=SL1344_0205;gbkey=Gene;locus_tag=SL1344_0205
NC_016810.1	yadS	240605	241228	-	28.98	11.06	2.07	2.18	ID=gene206;Name=yadS;gbkey=Gene;gene=yadS;locus_tag=SL1344_0206
NC_016810.1	btuF	241265	242065	-	19.7	7.82	1.77	4.04	ID=gene207;Name=btuF;gbkey=Gene;gene=btuF;locus_tag=SL1344_0207
NC_016810.1	mtn	242058	242756	-	30.15	24.93	6.08	17.24	ID=gene208;Name=mtn;gbkey=Gene;gene=mtn;locus_tag=SL1344_0208
NC_016810.1	dgt	242841	244358	+	39.74	23.58	28.83	24.33	ID=gene209;Name=dgt;gbkey=Gene;gene=dgt;locus_tag=SL1344_0209
NC_016810.1	htrA	244488	245915	+	57.21	33.69	74.44	89.24	ID=gene210;Name=htrA;gbkey=Gene;gene=htrA;locus_tag=SL1344_0210
NC_016810.1	SL1344_0211	246068	247225	+	8.8	5.69	1.94	1.63	ID=gene211;Name=SL1344_0211;gbkey=Gene;locus_tag=SL1344_0211
NC_016810.1	SL1344_0212	247314	247700	-	265.27	157.49	29.58	68.9	ID=gene212;Name=SL1344_0212;gbkey=Gene;locus_tag=SL1344_0212
NC_016810.1	SL1344_0213	247947	249248	+	66.88	49.55	20.81	24.43	ID=gene213;Name=SL1344_0213;gbkey=Gene;locus_tag=SL1344_0213
NC_016810.1	dapD	249285	250109	-	105.97	54.94	25.14	68.11	ID=gene214;Name=dapD;gbkey=Gene;gene=dapD;locus_tag=SL1344_0214
NC_016810.1	glnD	250139	252811	-	19.37	11.48	2.45	4.82	ID=gene215;Name=glnD;gbkey=Gene;gene=glnD;locus_tag=SL1344_0215
NC_016810.1	map	253048	253842	-	37.52	26.52	68.14	58.86	ID=gene216;Name=map;gbkey=Gene;gene=map;locus_tag=SL1344_0216
NC_016810.1	rpsB	254293	255018	+	109.03	63.39	84.82	79.17	ID=gene217;Name=rpsB;gbkey=Gene;gene=rpsB;locus_tag=SL1344_0217
NC_016810.1	tsf	255276	256127	+	156.79	44.44	90.7	64.59	ID=gene218;Name=tsf;gbkey=Gene;gene=tsf;locus_tag=SL1344_0218
NC_016810.1	pyrH	256272	256997	+	87.82	48.62	43.17	30.42	ID=gene219;Name=pyrH;gbkey=Gene;gene=pyrH;locus_tag=SL1344_0219
NC_016810.1	frr	257144	257701	+	257.19	146.85	188.89	216	ID=gene220;Name=frr;gbkey=Gene;gene=frr;locus_tag=SL1344_0220
NC_016810.1	dxr	257842	259038	+	25.13	12.88	5.38	5.87	ID=gene221;Name=dxr;gbkey=Gene;gene=dxr;locus_tag=SL1344_0221
NC_016810.1	SL1344_0222	259351	260109	+	67.63	36.62	10.95	18.75	ID=gene222;Name=SL1344_0222;gbkey=Gene;locus_tag=SL1344_0222
NC_016810.1	cdsA	260122	260979	+	147.23	54.47	41.98	25.93	ID=gene223;Name=cdsA;gbkey=Gene;gene=cdsA;locus_tag=SL1344_0223
NC_016810.1	yaeL	260991	262343	+	399.51	178.95	48.59	55.41	ID=gene224;Name=yaeL;gbkey=Gene;gene=yaeL;locus_tag=SL1344_0224
NC_016810.1	yaeT	262375	264789	+	181.66	101.06	26.64	35.83	ID=gene225;Name=yaeT;gbkey=Gene;gene=yaeT;locus_tag=SL1344_0225
NC_016810.1	ompH	264912	265397	+	212.79	44.92	41.6	38.23	ID=gene226;Name=ompH;gbkey=Gene;gene=ompH;locus_tag=SL1344_0226
NC_016810.1	lpxD	265401	266426	+	278.69	127.97	156.72	106.85	ID=gene227;Name=lpxD;gbkey=Gene;gene=lpxD;locus_tag=SL1344_0227
NC_016810.1	fabZ	266532	266987	+	78.84	49.36	13.77	13.22	ID=gene228;Name=fabZ;gbkey=Gene;gene=fabZ;locus_tag=SL1344_0228
NC_016810.1	lpxA	266991	267779	+	109.02	45.58	11.23	7.94	ID=gene229;Name=lpxA;gbkey=Gene;gene=lpxA;locus_tag=SL1344_0229
NC_016810.1	lpxB	267779	268927	+	81.78	47.27	50.87	53.26	ID=gene230;Name=lpxB;gbkey=Gene;gene=lpxB;locus_tag=SL1344_0230
NC_016810.1	rnhB	268924	269520	+	64.98	24.25	8.66	9.95	ID=gene231;Name=rnhB;gbkey=Gene;gene=rnhB;locus_tag=SL1344_0231
NC_016810.1	dnaE	269544	273026	+	51.37	24.14	29.47	21.55	ID=gene232;Name=dnaE;gbkey=Gene;gene=dnaE;locus_tag=SL1344_0232
NC_016810.1	accA	273039	273998	+	73.64	36.64	156.34	206.36	ID=gene233;Name=accA;gbkey=Gene;gene=accA;locus_tag=SL1344_0233
NC_016810.1	SL1344_0234	274178	275941	+	37.55	14.92	24.49	21.06	ID=gene234;Name=SL1344_0234;gbkey=Gene;locus_tag=SL1344_0234
NC_016810.1	ldcC	276017	278158	+	22.61	19.28	5.24	13.44	ID=gene235;Name=ldcC;gbkey=Gene;gene=ldcC;locus_tag=SL1344_0235
NC_016810.1	SL1344_0236	278214	278603	+	40.45	39.81	13.73	30.54	ID=gene236;Name=SL1344_0236;gbkey=Gene;locus_tag=SL1344_0236
NC_016810.1	mesJ	278747	279958	+	34.32	22.42	6.71	12.8	ID=gene237;Name=mesJ;gbkey=Gene;gene=mesJ;locus_tag=SL1344_0237
NC_016810.1	rof	280042	280296	-	408.53	64.07	71.5	68.71	ID=gene238;Name=rof;gbkey=Gene;gene=rof;locus_tag=SL1344_0238
NC_016810.1	SL1344_0239	280289	280507	-	1054	359.31	426.83	631.92	ID=gene239;Name=SL1344_0239;gbkey=Gene;locus_tag=SL1344_0239
NC_016810.1	SL1344_0240	280687	281232	+	68.46	26.94	11.33	20.32	ID=gene240;Name=SL1344_0240;gbkey=Gene;locus_tag=SL1344_0240
NC_016810.1	yaeJ	281229	281651	+	205.91	48.72	148.63	111.39	ID=gene241;Name=yaeJ;gbkey=Gene;gene=yaeJ;locus_tag=SL1344_0241
NC_016810.1	cutF	281683	282384	+	35.71	17.05	18.94	35.71	ID=gene242;Name=cutF;gbkey=Gene;gene=cutF;locus_tag=SL1344_0242
NC_016810.1	proS	282458	284176	-	26.02	11.74	16.92	13.85	ID=gene243;Name=proS;gbkey=Gene;gene=proS;locus_tag=SL1344_0243
NC_016810.1	SL1344_0244	284287	284994	-	38.01	23.68	5.28	6.96	ID=gene244;Name=SL1344_0244;gbkey=Gene;locus_tag=SL1344_0244
NC_016810.1	rcsF	284991	285395	-	109.4	121.59	38.3	104.49	ID=gene245;Name=rcsF;gbkey=Gene;gene=rcsF;locus_tag=SL1344_0245
NC_016810.1	yaeC	285514	286329	-	91.78	45.36	119.02	77.88	ID=gene246;Name=yaeC;gbkey=Gene;gene=yaeC;locus_tag=SL1344_0246
NC_016810.1	yaeE	286368	287021	-	132.85	31.82	68.32	28.3	ID=gene247;Name=yaeE;gbkey=Gene;gene=yaeE;locus_tag=SL1344_0247
NC_016810.1	abc	287014	288045	-	27.49	12.94	10.82	13.23	ID=gene248;Name=abc;gbkey=Gene;gene=abc;locus_tag=SL1344_0248
NC_016810.1	SL1344_0249	288235	288801	+	40.41	32.92	17.91	21.67	ID=gene249;Name=SL1344_0249;gbkey=Gene;locus_tag=SL1344_0249
NC_016810.1	SL1344_rRNA0001	289180	290723	+	1304.61	2315.31	94966	15805.6	ID=gene250;Name=SL1344_rRNA0001;gbkey=Gene;locus_tag=SL1344_rRNA0001
NC_016810.1	SL1344_tRNA0001	290781	290854	+	47258.3	49194.9	17999.2	53634.4	ID=gene251;Name=SL1344_tRNA0001;gbkey=Gene;locus_tag=SL1344_tRNA0001
NC_016810.1	SL1344_tRNA0002	290967	291039	+	64209.5	88408.7	27962.3	88307.9	ID=gene252;Name=SL1344_tRNA0002;gbkey=Gene;locus_tag=SL1344_tRNA0002
NC_016810.1	SL1344_rRNA0002	291235	294327	+	1276.29	1981.59	254.17	1287.33	ID=gene253;Name=SL1344_rRNA0002;gbkey=Gene;locus_tag=SL1344_rRNA0002
NC_016810.1	SL1344_rRNA0003	294510	294631	+	17703	3810.28	5233.17	1686.94	ID=gene254;Name=SL1344_rRNA0003;gbkey=Gene;locus_tag=SL1344_rRNA0003
NC_016810.1	SL1344_tRNA0003	294819	294892	+	93932.4	42182.9	39737.3	40579.9	ID=gene255;Name=SL1344_tRNA0003;gbkey=Gene;locus_tag=SL1344_tRNA0003
NC_016810.1	yafB	295060	295863	+	10.62	4.76	9.58	9.96	ID=gene256;Name=yafB;gbkey=Gene;gene=yafB;locus_tag=SL1344_0250
NC_016810.1	yafC	295884	296798	-	8.5	6.3	3.33	7.84	ID=gene257;Name=yafC;gbkey=Gene;gene=yafC;locus_tag=SL1344_0251
NC_016810.1	SL1344_0252	296903	298078	+	9.29	5.88	3.9	5.4	ID=gene258;Name=SL1344_0252;gbkey=Gene;locus_tag=SL1344_0252
NC_016810.1	SL1344_0253	298231	299010	+	120.81	50.7	29.95	17.01	ID=gene259;Name=SL1344_0253;gbkey=Gene;locus_tag=SL1344_0253
NC_016810.1	yafE	299088	299858	+	19.9	8.22	4.87	5.3	ID=gene260;Name=yafE;gbkey=Gene;gene=yafE;locus_tag=SL1344_0254
NC_016810.1	mltD	299914	301281	-	103.69	37.47	29.09	37.01	ID=gene261;Name=mltD;gbkey=Gene;gene=mltD;locus_tag=SL1344_0255
NC_016810.1	gloB	301353	302108	-	9.29	5.11	2.81	4.47	ID=gene262;Name=gloB;gbkey=Gene;gene=gloB;locus_tag=SL1344_0256
NC_016810.1	SL1344_0257	302143	302865	+	22.02	12.28	9.83	10.06	ID=gene263;Name=SL1344_0257;gbkey=Gene;locus_tag=SL1344_0257
NC_016810.1	rnhA	302862	303329	-	42.49	23.07	9.27	10.63	ID=gene264;Name=rnhA;gbkey=Gene;gene=rnhA;locus_tag=SL1344_0258
NC_016810.1	dnaQ	303393	304124	+	39.86	26.67	18.67	32.15	ID=gene265;Name=dnaQ;gbkey=Gene;gene=dnaQ;locus_tag=SL1344_0259
NC_016810.1	SL1344_tRNA0004	304258	304331	+	96232.5	43180.6	38889	40002.3	ID=gene266;Name=SL1344_tRNA0004;gbkey=Gene;locus_tag=SL1344_tRNA0004
NC_016810.1	sciA	304656	305711	-	9.84	4.62	1.59	2.03	ID=gene267;Name=sciA;gbkey=Gene;gene=sciA;locus_tag=SL1344_0260
NC_016810.1	sciB	305722	306717	-	3.36	1.64	0.37	0.72	ID=gene268;Name=sciB;gbkey=Gene;gene=sciB;locus_tag=SL1344_0261
NC_016810.1	sciC	306714	308597	-	8.37	2.97	0.44	1.22	ID=gene269;Name=sciC;gbkey=Gene;gene=sciC;locus_tag=SL1344_0262
NC_016810.1	sciD	308613	309107	-	13.32	3.42	2.42	2.89	ID=gene270;Name=sciD;gbkey=Gene;gene=sciD;locus_tag=SL1344_0263
NC_016810.1	sciE	309104	309928	-	8.51	2.88	2.01	2.91	ID=gene271;Name=sciE;gbkey=Gene;gene=sciE;locus_tag=SL1344_0264
NC_016810.1	sciF	309915	310817	-	3.95	2.23	1.33	3.72	ID=gene272;Name=sciF;gbkey=Gene;gene=sciF;locus_tag=SL1344_0265
NC_016810.1	sciG	311185	313824	+	10.64	4.22	0.75	1.4	ID=gene273;Name=sciG;gbkey=Gene;gene=sciG;locus_tag=SL1344_0266
NC_016810.1	sciH	313924	314466	+	5.31	4.05	1.36	1.65	ID=gene274;Name=sciH;gbkey=Gene;gene=sciH;locus_tag=SL1344_0267
NC_016810.1	sciI	314490	315983	+	1.05	2.38	0.93	0.87	ID=gene275;Name=sciI;gbkey=Gene;gene=sciI;locus_tag=SL1344_0268
NC_016810.1	sciJ	316169	316615	+	8.22	5.16	0.41	2.33	ID=gene276;Name=sciJ;gbkey=Gene;gene=sciJ;locus_tag=SL1344_0270
NC_016810.1	sciK	316869	317354	+	1.78	1.39	2.66	2.29	ID=gene277;Name=sciK;gbkey=Gene;gene=sciK;locus_tag=SL1344_0271
NC_016810.1	SL1344_0272	317659	318144	+	11.12	12.28	10.07	12.63	ID=gene278;Name=SL1344_0272;gbkey=Gene;locus_tag=SL1344_0272
NC_016810.1	SL1344_0273	318129	318512	+	6.19	6	2.64	4.64	ID=gene279;Name=SL1344_0273;gbkey=Gene;locus_tag=SL1344_0273
NC_016810.1	sciK1	318655	319140	+	6	2.46	3.42	7.03	ID=gene280;Name=sciK1;gbkey=Gene;gene=sciK1;locus_tag=SL1344_0274
NC_016810.1	sciN	319207	319743	+	3.82	1.26	0.69	0	ID=gene281;Name=sciN;gbkey=Gene;gene=sciN;locus_tag=SL1344_0275
NC_016810.1	sciO	319747	321090	+	3.93	1.82	1.37	2.43	ID=gene282;Name=sciO;gbkey=Gene;gene=sciO;locus_tag=SL1344_0276
NC_016810.1	sciP	321087	322391	+	3.35	1.52	0.58	0.92	ID=gene283;Name=sciP;gbkey=Gene;gene=sciP;locus_tag=SL1344_0277
NC_016810.1	sciQ	322396	323169	+	6.14	3.15	2.15	1.73	ID=gene284;Name=sciQ;gbkey=Gene;gene=sciQ;locus_tag=SL1344_0278
NC_016810.1	sciR	323372	323803	+	5	5.65	1.28	2.78	ID=gene285;Name=sciR;gbkey=Gene;gene=sciR;locus_tag=SL1344_0279
NC_016810.1	sciS	323837	327706	+	12.55	4.67	2.59	2.83	ID=gene286;Name=sciS;gbkey=Gene;gene=sciS;locus_tag=SL1344_0280
NC_016810.1	sciT	327706	328494	+	14.47	5.2	0.47	0.28	ID=gene287;Name=sciT;gbkey=Gene;gene=sciT;locus_tag=SL1344_0281
NC_016810.1	sciU	328491	328907	+	3.37	3.74	1.77	3.2	ID=gene288;Name=sciU;gbkey=Gene;gene=sciU;locus_tag=SL1344_0282
NC_016810.1	sciV	328931	329452	+	14.28	15.93	4.95	10.81	ID=gene289;Name=sciV;gbkey=Gene;gene=sciV;locus_tag=SL1344_0283
NC_016810.1	vrgS	329849	332038	+	6.58	3.11	0.83	1.72	ID=gene290;Name=vrgS;gbkey=Gene;gene=vrgS;locus_tag=SL1344_0284
NC_016810.1	sciW	332062	332508	+	3.14	0.91	1.24	1.66	ID=gene291;Name=sciW;gbkey=Gene;gene=sciW;locus_tag=SL1344_0285
NC_016810.1	SL1344_0286	332521	336123	+	30.18	24.92	14.72	42.01	ID=gene292;Name=SL1344_0286;gbkey=Gene;locus_tag=SL1344_0286
NC_016810.1	SL1344_0286A	336117	336380	+	244.37	236.58	432.93	1269.8	ID=gene293;Name=SL1344_0286A;gbkey=Gene;locus_tag=SL1344_0286A
NC_016810.1	sciX	337307	337753	+	60.44	20.06	6.2	4.65	ID=gene295;Name=sciX;gbkey=Gene;gene=sciX;locus_tag=SL1344_0288
NC_016810.1	SL1344_0291	339522	339830	+	27.28	29.84	0.6	5.05	ID=gene297;Name=SL1344_0291;gbkey=Gene;locus_tag=SL1344_0291
NC_016810.1	safA	341687	342199	+	52.87	58.73	205.16	231.53	ID=gene301;Name=safA;gbkey=Gene;gene=safA;locus_tag=SL1344_0295
NC_016810.1	safB	342307	343020	+	9.99	7.22	5.95	6.03	ID=gene302;Name=safB;gbkey=Gene;gene=safB;locus_tag=SL1344_0296
NC_016810.1	safC	343044	345554	+	34.99	19.68	3.44	10.31	ID=gene303;Name=safC;gbkey=Gene;gene=safC;locus_tag=SL1344_0297
NC_016810.1	safD	345576	346046	+	10.32	5.42	0.59	2.84	ID=gene304;Name=safD;gbkey=Gene;gene=safD;locus_tag=SL1344_0298
NC_016810.1	SL1344_0299	346452	347273	+	4.34	4.34	1.85	2.95	ID=gene305;Name=SL1344_0299;gbkey=Gene;locus_tag=SL1344_0299
NC_016810.1	sinR	348088	349035	+	59.5	29.24	19.18	31.22	ID=gene306;Name=sinR;gbkey=Gene;gene=sinR;locus_tag=SL1344_0300
NC_016810.1	SL1344_0301	349152	349367	+	24.01	55.24	58.56	65.99	ID=gene307;Name=SL1344_0301;gbkey=Gene;locus_tag=SL1344_0301
NC_016810.1	pagN	349371	350090	-	35.42	36.13	14.87	31.52	ID=gene308;Name=pagN;gbkey=Gene;gene=pagN;locus_tag=SL1344_0302
NC_016810.1	sciZ	350421	350828	-	14.83	9.25	24.66	39.06	ID=gene309;Name=sciZ;gbkey=Gene;gene=sciZ;locus_tag=SL1344_0303
NC_016810.1	SL1344_0304	351199	351966	-	31.71	13.24	16.81	11.22	ID=gene310;Name=SL1344_0304;gbkey=Gene;locus_tag=SL1344_0304
NC_016810.1	SL1344_0305	352075	354519	-	19.42	20.17	13.71	18.83	ID=gene311;Name=SL1344_0305;gbkey=Gene;locus_tag=SL1344_0305
NC_016810.1	gmhA	354759	355337	+	40.31	33.98	10.84	24.11	ID=gene312;Name=gmhA;gbkey=Gene;gene=gmhA;locus_tag=SL1344_0306
NC_016810.1	SL1344_0307	355550	356317	+	21.29	28.69	4.93	19.88	ID=gene313;Name=SL1344_0307;gbkey=Gene;locus_tag=SL1344_0307
NC_016810.1	yafK	356288	357028	-	45.65	20.85	7.1	8.97	ID=gene314;Name=yafK;gbkey=Gene;gene=yafK;locus_tag=SL1344_0308
NC_016810.1	dbh	357278	358333	+	46.25	18.17	22.21	18.72	ID=gene315;Name=dbh;gbkey=Gene;gene=dbh;locus_tag=SL1344_0309
NC_016810.1	prfH	359681	360295	+	37.6	28.07	14.11	8.45	ID=gene317;Name=prfH;gbkey=Gene;gene=prfH;locus_tag=SL1344_0311
NC_016810.1	pepD	360451	361908	-	72.78	50.69	29.06	34.37	ID=gene318;Name=pepD;gbkey=Gene;gene=pepD;locus_tag=SL1344_0312
NC_016810.1	gpt	362157	362615	+	193.06	65.95	259.06	218.53	ID=gene319;Name=gpt;gbkey=Gene;gene=gpt;locus_tag=SL1344_0313
NC_016810.1	SL1344_0314	362704	363948	+	42.33	28.59	15.05	20.66	ID=gene320;Name=SL1344_0314;gbkey=Gene;locus_tag=SL1344_0314
NC_016810.1	crl	364006	364407	+	255.91	206.59	61.58	131.87	ID=gene321;Name=crl;gbkey=Gene;gene=crl;locus_tag=SL1344_0315
NC_016810.1	phoE	364458	365510	-	10.46	8.31	6.75	12.66	ID=gene322;Name=phoE;gbkey=Gene;gene=phoE;locus_tag=SL1344_0316
NC_016810.1	proB	365793	366896	+	43.13	37.48	10.12	26.2	ID=gene323;Name=proB;gbkey=Gene;gene=proB;locus_tag=SL1344_0317
NC_016810.1	proA	366908	368158	+	72.53	46.89	10.38	16.08	ID=gene324;Name=proA;gbkey=Gene;gene=proA;locus_tag=SL1344_0318
NC_016810.1	SL1344_tRNA0005	368274	368346	+	95125.6	110565	45326.1	118152	ID=gene325;Name=SL1344_tRNA0005;gbkey=Gene;locus_tag=SL1344_tRNA0005
NC_016810.1	SL1344_0319	368675	369475	-	3.6	2.74	1.84	2.7	ID=gene326;Name=SL1344_0319;gbkey=Gene;locus_tag=SL1344_0319
NC_016810.1	SL1344_0322	370217	370540	+	68.71	38.64	11.97	14.36	ID=gene328;Name=SL1344_0322;gbkey=Gene;locus_tag=SL1344_0322
NC_016810.1	SL1344_0323	370836	372119	+	3.11	4.36	0.86	2.99	ID=gene329;Name=SL1344_0323;gbkey=Gene;locus_tag=SL1344_0323
NC_016810.1	leuC2	372251	373465	+	3.38	2.72	1.06	2.97	ID=gene330;Name=leuC2;gbkey=Gene;gene=leuC2;locus_tag=SL1344_0324
NC_016810.1	leuD2	373674	374300	+	8.86	6.02	1.77	2.72	ID=gene331;Name=leuD2;gbkey=Gene;gene=leuD2;locus_tag=SL1344_0325
NC_016810.1	SL1344_0326	374315	375193	+	5.16	3.7	2.17	4.39	ID=gene332;Name=SL1344_0326;gbkey=Gene;locus_tag=SL1344_0326
NC_016810.1	SL1344_0327	375193	376107	+	19.96	13.87	27.48	24.09	ID=gene333;Name=SL1344_0327;gbkey=Gene;locus_tag=SL1344_0327
NC_016810.1	SL1344_0328	376141	377106	+	28.82	26.44	57.28	83.28	ID=gene334;Name=SL1344_0328;gbkey=Gene;locus_tag=SL1344_0328
NC_016810.1	SL1344_0329	377051	377323	-	22.17	20.61	50.05	47.05	ID=gene335;Name=SL1344_0329;gbkey=Gene;locus_tag=SL1344_0329
NC_016810.1	SL1344_0330	378014	378412	+	9.48	4.59	1.39	0.5	ID=gene336;Name=SL1344_0330;gbkey=Gene;locus_tag=SL1344_0330
NC_016810.1	stbE	378459	379217	-	11.96	15.94	5.68	13.69	ID=gene337;Name=stbE;gbkey=Gene;gene=stbE;locus_tag=SL1344_0331
NC_016810.1	stbD	379183	380508	-	17.03	12.76	9.61	11.83	ID=gene338;Name=stbD;gbkey=Gene;gene=stbD;locus_tag=SL1344_0332
NC_016810.1	stbC	380513	383080	-	17.29	8.77	7.19	5.98	ID=gene339;Name=stbC;gbkey=Gene;gene=stbC;locus_tag=SL1344_0333
NC_016810.1	stbB	383064	383825	-	1.28	2.25	0.61	2.14	ID=gene340;Name=stbB;gbkey=Gene;gene=stbB;locus_tag=SL1344_0334
NC_016810.1	stbA	383887	384423	-	0.54	1.35	2.06	2.21	ID=gene341;Name=stbA;gbkey=Gene;gene=stbA;locus_tag=SL1344_0335
NC_016810.1	SL1344_0336	385057	385821	+	18.22	10.37	8.45	7.67	ID=gene342;Name=SL1344_0336;gbkey=Gene;locus_tag=SL1344_0336
NC_016810.1	SL1344_0337	385794	386294	+	8.99	15.04	2.95	9.78	ID=gene343;Name=SL1344_0337;gbkey=Gene;locus_tag=SL1344_0337
NC_016810.1	SL1344_0338	386594	388168	+	27.31	14.08	3.93	5.05	ID=gene344;Name=SL1344_0338;gbkey=Gene;locus_tag=SL1344_0338
NC_016810.1	SL1344_0339	388268	389011	+	97.9	46.35	19.36	32.48	ID=gene345;Name=SL1344_0339;gbkey=Gene;locus_tag=SL1344_0339
NC_016810.1	SL1344_0340	388984	389472	+	39.12	15.48	1.51	5.47	ID=gene346;Name=SL1344_0340;gbkey=Gene;locus_tag=SL1344_0340
NC_016810.1	SL1344_0341	389874	390398	+	22.02	29.96	2.46	3.11	ID=gene347;Name=SL1344_0341;gbkey=Gene;locus_tag=SL1344_0341
NC_016810.1	SL1344_0342	390542	391183	+	4.21	5.32	2.88	7	ID=gene348;Name=SL1344_0342;gbkey=Gene;locus_tag=SL1344_0342
NC_016810.1	SL1344_0343	391194	391418	+	4.32	2.41	3.28	5.61	ID=gene349;Name=SL1344_0343;gbkey=Gene;locus_tag=SL1344_0343
NC_016810.1	SL1344_0344	391476	391835	+	10.81	14.12	9.23	24.34	ID=gene350;Name=SL1344_0344;gbkey=Gene;locus_tag=SL1344_0344
NC_016810.1	SL1344_0345	391905	393362	-	4.11	1.73	4.94	5.11	ID=gene351;Name=SL1344_0345;gbkey=Gene;locus_tag=SL1344_0345
NC_016810.1	SL1344_0346	393379	396546	-	3	2.03	0.83	1.7	ID=gene352;Name=SL1344_0346;gbkey=Gene;locus_tag=SL1344_0346
NC_016810.1	SL1344_0347	396543	397553	-	1.07	1.61	1	1.44	ID=gene353;Name=SL1344_0347;gbkey=Gene;locus_tag=SL1344_0347
NC_016810.1	SL1344_0348	398046	400334	+	5.22	2.67	1.05	1.38	ID=gene354;Name=SL1344_0348;gbkey=Gene;locus_tag=SL1344_0348
NC_016810.1	SL1344_0349	400346	400810	+	4.88	1.02	1.39	1.92	ID=gene355;Name=SL1344_0349;gbkey=Gene;locus_tag=SL1344_0349
NC_016810.1	SL1344_0350	400888	401082	+	70.93	31.12	16.57	9.9	ID=gene356;Name=SL1344_0350;gbkey=Gene;locus_tag=SL1344_0350
NC_016810.1	SL1344_0351	401375	402628	+	35.06	13.38	6.8	7.6	ID=gene357;Name=SL1344_0351;gbkey=Gene;locus_tag=SL1344_0351
NC_016810.1	mod	402817	404775	+	13.58	9.09	7.63	7.7	ID=gene358;Name=mod;gbkey=Gene;gene=mod;locus_tag=SL1344_0352
NC_016810.1	res	404782	407757	+	23.87	8.88	5.83	6.04	ID=gene359;Name=res;gbkey=Gene;gene=res;locus_tag=SL1344_0353
NC_016810.1	SL1344_0354	408034	408135	+	307.24	130.94	14.48	24.75	ID=gene360;Name=SL1344_0354;gbkey=Gene;locus_tag=SL1344_0354
NC_016810.1	SL1344_0355	408252	409655	+	40.79	16.88	8.49	7.67	ID=gene361;Name=SL1344_0355;gbkey=Gene;locus_tag=SL1344_0355
NC_016810.1	SL1344_0356	409652	410662	+	170.11	58.65	12.97	9.45	ID=gene362;Name=SL1344_0356;gbkey=Gene;locus_tag=SL1344_0356
NC_016810.1	SL1344_0357	410679	410903	+	51.87	13.86	9.03	5.11	ID=gene363;Name=SL1344_0357;gbkey=Gene;locus_tag=SL1344_0357
NC_016810.1	SL1344_0358	410999	412003	+	14.41	11.57	6.52	9.04	ID=gene364;Name=SL1344_0358;gbkey=Gene;locus_tag=SL1344_0358
NC_016810.1	foxA	412149	414257	+	6.34	5.19	10.73	8.74	ID=gene365;Name=foxA;gbkey=Gene;gene=foxA;locus_tag=SL1344_0359
NC_016810.1	SL1344_0360	414298	414930	-	121.21	169.97	45.21	117.37	ID=gene366;Name=SL1344_0360;gbkey=Gene;locus_tag=SL1344_0360
NC_016810.1	SL1344_0361	415162	415437	+	341.42	183.74	40.81	81.78	ID=gene367;Name=SL1344_0361;gbkey=Gene;locus_tag=SL1344_0361
NC_016810.1	prpR	415573	417198	-	18.19	24.58	1.61	3.8	ID=gene368;Name=prpR;gbkey=Gene;gene=prpR;locus_tag=SL1344_0362
NC_016810.1	prpB	417463	418350	+	7	5.76	3.64	2.19	ID=gene369;Name=prpB;gbkey=Gene;gene=prpB;locus_tag=SL1344_0363
NC_016810.1	prpC	418473	419642	+	15.89	4.29	5.92	3.09	ID=gene370;Name=prpC;gbkey=Gene;gene=prpC;locus_tag=SL1344_0364
NC_016810.1	prpD	419682	421133	+	7.86	4.03	2.82	0.93	ID=gene371;Name=prpD;gbkey=Gene;gene=prpD;locus_tag=SL1344_0365
NC_016810.1	prpE	421174	423060	+	11.17	6.04	1.8	1.82	ID=gene372;Name=prpE;gbkey=Gene;gene=prpE;locus_tag=SL1344_0366
NC_016810.1	hemB	423164	424138	-	15.18	13.7	31.63	43.95	ID=gene373;Name=hemB;gbkey=Gene;gene=hemB;locus_tag=SL1344_0367
NC_016810.1	SL1344_0368	424651	427587	+	23.42	14.17	16.63	16.05	ID=gene374;Name=SL1344_0368;gbkey=Gene;locus_tag=SL1344_0368
NC_016810.1	SL1344_0369	427673	428296	+	39.66	27.52	302.26	261.28	ID=gene375;Name=SL1344_0369;gbkey=Gene;locus_tag=SL1344_0369
NC_016810.1	ampH	428341	429471	-	69.75	55.58	31.63	47.66	ID=gene376;Name=ampH;gbkey=Gene;gene=ampH;locus_tag=SL1344_0370
NC_016810.1	sbmA	429947	431065	+	28.88	20.94	5.25	8.63	ID=gene377;Name=sbmA;gbkey=Gene;gene=sbmA;locus_tag=SL1344_0371
NC_016810.1	yaiW	431080	432174	+	44.46	22.5	2.28	5.57	ID=gene378;Name=yaiW;gbkey=Gene;gene=yaiW;locus_tag=SL1344_0372
NC_016810.1	SL1344_0373	432212	432520	-	56.77	39.71	26.29	35	ID=gene379;Name=SL1344_0373;gbkey=Gene;locus_tag=SL1344_0373
NC_016810.1	SL1344_0374	432788	433003	+	152.09	115.5	156.86	173.58	ID=gene380;Name=SL1344_0374;gbkey=Gene;locus_tag=SL1344_0374
NC_016810.1	ddlA	433029	434123	-	43.23	24.14	25.8	28.22	ID=gene381;Name=ddlA;gbkey=Gene;gene=ddlA;locus_tag=SL1344_0375
NC_016810.1	SL1344_0376	434201	434914	+	11.96	11.58	2.33	4.78	ID=gene382;Name=SL1344_0376;gbkey=Gene;locus_tag=SL1344_0376
NC_016810.1	SL1344_0377	435083	436294	+	10.82	3.08	4.95	2.57	ID=gene383;Name=SL1344_0377;gbkey=Gene;locus_tag=SL1344_0377
NC_016810.1	SL1344_0378	436585	436851	+	293.84	238.18	83.68	276.58	ID=gene384;Name=SL1344_0378;gbkey=Gene;locus_tag=SL1344_0378
NC_016810.1	psiF	437203	437523	+	117.15	40.13	10.64	9.45	ID=gene385;Name=psiF;gbkey=Gene;gene=psiF;locus_tag=SL1344_0379
NC_016810.1	adrA	437615	438727	+	38.61	19.72	7.22	8.3	ID=gene386;Name=adrA;gbkey=Gene;gene=adrA;locus_tag=SL1344_0380
NC_016810.1	proC	438742	439551	-	18.28	10.71	7.98	11.73	ID=gene387;Name=proC;gbkey=Gene;gene=proC;locus_tag=SL1344_0381
NC_016810.1	SL1344_0382	439691	440146	+	26.54	13.98	12.35	16.47	ID=gene388;Name=SL1344_0382;gbkey=Gene;locus_tag=SL1344_0382
NC_016810.1	aroL	440331	440876	+	54.8	42.9	14.88	18.9	ID=gene389;Name=aroL;gbkey=Gene;gene=aroL;locus_tag=SL1344_0383
NC_016810.1	SL1344_0384	440903	441094	+	173.35	100.28	32.7	28.23	ID=gene390;Name=SL1344_0384;gbkey=Gene;locus_tag=SL1344_0384
NC_016810.1	aroM	441345	442022	+	93.24	53.51	8.71	12.41	ID=gene391;Name=aroM;gbkey=Gene;gene=aroM;locus_tag=SL1344_0385
NC_016810.1	SL1344_0386	442093	442377	+	282.86	250.49	63.81	227.42	ID=gene392;Name=SL1344_0386;gbkey=Gene;locus_tag=SL1344_0386
NC_016810.1	rdgC	442415	443326	-	48.72	29.86	19.27	21.68	ID=gene393;Name=rdgC;gbkey=Gene;gene=rdgC;locus_tag=SL1344_0387
NC_016810.1	yajF	443452	444360	+	70.14	45.56	10.77	20.91	ID=gene394;Name=yajF;gbkey=Gene;gene=yajF;locus_tag=SL1344_0388
NC_016810.1	araJ	444382	445554	-	38.6	18.61	4.93	4.98	ID=gene395;Name=araJ;gbkey=Gene;gene=araJ;locus_tag=SL1344_0389
NC_016810.1	sbcC	445727	448867	-	13.38	5.6	2.24	1.94	ID=gene396;Name=sbcC;gbkey=Gene;gene=sbcC;locus_tag=SL1344_0390
NC_016810.1	sbcD	448864	450066	-	16.22	10.88	4.99	7.5	ID=gene397;Name=sbcD;gbkey=Gene;gene=sbcD;locus_tag=SL1344_0391
NC_016810.1	phoB	450281	450970	+	119.55	66.62	102.62	121.87	ID=gene398;Name=phoB;gbkey=Gene;gene=phoB;locus_tag=SL1344_0392
NC_016810.1	phoR	451040	452335	+	60.37	18.81	4.74	9.82	ID=gene399;Name=phoR;gbkey=Gene;gene=phoR;locus_tag=SL1344_0393
NC_016810.1	brnQ	452744	454063	+	123.13	53.54	152.01	173.72	ID=gene400;Name=brnQ;gbkey=Gene;gene=brnQ;locus_tag=SL1344_0394
NC_016810.1	proY	454138	455508	+	29.85	18.35	13.14	13.84	ID=gene401;Name=proY;gbkey=Gene;gene=proY;locus_tag=SL1344_0395
NC_016810.1	malZ	455670	457487	+	17.54	11.79	8.03	11.01	ID=gene402;Name=malZ;gbkey=Gene;gene=malZ;locus_tag=SL1344_0396
NC_016810.1	SL1344_0397	457559	458161	-	62.72	89.89	65.07	222.83	ID=gene403;Name=SL1344_0397;gbkey=Gene;locus_tag=SL1344_0397
NC_016810.1	SL1344_0398	458371	458952	-	383.52	64.34	163.7	54.47	ID=gene404;Name=SL1344_0398;gbkey=Gene;locus_tag=SL1344_0398
NC_016810.1	queA	459046	460110	+	30.17	16.16	6.27	5.89	ID=gene405;Name=queA;gbkey=Gene;gene=queA;locus_tag=SL1344_0399
NC_016810.1	tgt	460307	461434	+	50.2	30.59	22.02	17.94	ID=gene406;Name=tgt;gbkey=Gene;gene=tgt;locus_tag=SL1344_0400
NC_016810.1	yajC	461457	461789	+	87.62	62.89	30.5	51.61	ID=gene407;Name=yajC;gbkey=Gene;gene=yajC;locus_tag=SL1344_0401
NC_016810.1	secD	461817	463664	+	166.32	57.51	28.87	27.42	ID=gene408;Name=secD;gbkey=Gene;gene=secD;locus_tag=SL1344_0402
NC_016810.1	secF	463675	464646	+	134.97	51.44	27.83	37.22	ID=gene409;Name=secF;gbkey=Gene;gene=secF;locus_tag=SL1344_0403
NC_016810.1	SL1344_0404	464794	465159	+	12.11	13.65	5.55	8.05	ID=gene410;Name=SL1344_0404;gbkey=Gene;locus_tag=SL1344_0404
NC_016810.1	SL1344_0405	465185	465877	+	18.63	10.22	2.13	3.11	ID=gene411;Name=SL1344_0405;gbkey=Gene;locus_tag=SL1344_0405
NC_016810.1	SL1344_0406	466047	466394	+	31.05	26.38	14.72	27.84	ID=gene412;Name=SL1344_0406;gbkey=Gene;locus_tag=SL1344_0406
NC_016810.1	tsx	467023	467886	-	76.92	58.35	25.64	39	ID=gene413;Name=tsx;gbkey=Gene;gene=tsx;locus_tag=SL1344_0407
NC_016810.1	yajI	468186	468725	-	8.41	12.55	1.71	5.68	ID=gene414;Name=yajI;gbkey=Gene;gene=yajI;locus_tag=SL1344_0408
NC_016810.1	SL1344_0409	468877	469326	+	268.88	71.41	181.56	92.23	ID=gene415;Name=SL1344_0409;gbkey=Gene;locus_tag=SL1344_0409
NC_016810.1	ribD	469330	470433	+	129.18	46.02	18.93	20.96	ID=gene416;Name=ribD;gbkey=Gene;gene=ribD;locus_tag=SL1344_0410
NC_016810.1	ribH	470522	470992	+	194.56	76.29	92.37	94.74	ID=gene417;Name=ribH;gbkey=Gene;gene=ribH;locus_tag=SL1344_0411
NC_016810.1	nusB	471013	471432	+	674.12	370.78	309.06	197.84	ID=gene418;Name=nusB;gbkey=Gene;gene=nusB;locus_tag=SL1344_0412
NC_016810.1	SL1344_0413	471511	472488	+	61.44	27.59	6.28	5.96	ID=gene419;Name=SL1344_0413;gbkey=Gene;locus_tag=SL1344_0413
NC_016810.1	SL1344_0414	472466	472981	+	128.73	87.18	19.2	23.45	ID=gene420;Name=SL1344_0414;gbkey=Gene;locus_tag=SL1344_0414
NC_016810.1	SL1344_0415	473085	474059	-	26.93	15.47	4.26	6.18	ID=gene421;Name=SL1344_0415;gbkey=Gene;locus_tag=SL1344_0415
NC_016810.1	dxs	474116	475978	-	43.71	27.43	4.61	6.47	ID=gene422;Name=dxs;gbkey=Gene;gene=dxs;locus_tag=SL1344_0416
NC_016810.1	ispA	476002	476901	-	86.05	30.41	23.46	18.4	ID=gene423;Name=ispA;gbkey=Gene;gene=ispA;locus_tag=SL1344_0417
NC_016810.1	xseB	476902	477144	-	192.34	103.51	43.12	107.39	ID=gene424;Name=xseB;gbkey=Gene;gene=xseB;locus_tag=SL1344_0418
NC_016810.1	SL1344_0419	477354	478802	+	35.18	15.3	30.35	24.38	ID=gene425;Name=SL1344_0419;gbkey=Gene;locus_tag=SL1344_0419
NC_016810.1	phnV	478846	479643	-	21.67	8.9	2.66	2.39	ID=gene426;Name=phnV;gbkey=Gene;gene=phnV;locus_tag=SL1344_0420
NC_016810.1	phnU	479646	480506	-	8.72	6.06	0.82	1.29	ID=gene427;Name=phnU;gbkey=Gene;gene=phnU;locus_tag=SL1344_0421
NC_016810.1	phnT	480509	481618	-	5.45	2.37	1.08	1.83	ID=gene428;Name=phnT;gbkey=Gene;gene=phnT;locus_tag=SL1344_0422
NC_016810.1	phnS	481624	482568	-	32.48	17.34	23.14	38.12	ID=gene429;Name=phnS;gbkey=Gene;gene=phnS;locus_tag=SL1344_0423
NC_016810.1	phnR	482835	483554	-	31.22	20.31	2.05	18.63	ID=gene430;Name=phnR;gbkey=Gene;gene=phnR;locus_tag=SL1344_0424
NC_016810.1	phnW	483694	484797	+	6.26	4.36	1.67	4.28	ID=gene431;Name=phnW;gbkey=Gene;gene=phnW;locus_tag=SL1344_0425
NC_016810.1	phnX	484804	485616	+	5.14	4	3.68	3.37	ID=gene432;Name=phnX;gbkey=Gene;gene=phnX;locus_tag=SL1344_0426
NC_016810.1	thiJ	485713	486303	-	67.01	47.49	16.09	24.04	ID=gene433;Name=thiJ;gbkey=Gene;gene=thiJ;locus_tag=SL1344_0427
NC_016810.1	apbA	486266	487177	-	60.19	39.6	33.6	39.7	ID=gene434;Name=apbA;gbkey=Gene;gene=apbA;locus_tag=SL1344_0428
NC_016810.1	SL1344_0429	487285	487794	+	70.35	61.35	23.51	66.4	ID=gene435;Name=SL1344_0429;gbkey=Gene;locus_tag=SL1344_0429
NC_016810.1	SL1344_0430	487841	489205	-	50.83	29.62	15.22	24.99	ID=gene436;Name=SL1344_0430;gbkey=Gene;locus_tag=SL1344_0430
NC_016810.1	SL1344_0431	489742	491253	+	39.88	42.42	12.33	17.58	ID=gene438;Name=SL1344_0431;gbkey=Gene;locus_tag=SL1344_0431
NC_016810.1	SL1344_0432	491475	492758	+	45.32	20.12	59.14	53.32	ID=gene439;Name=SL1344_0432;gbkey=Gene;locus_tag=SL1344_0432
NC_016810.1	cyoE	492840	493730	-	199.84	66.02	42.69	49.8	ID=gene440;Name=cyoE;gbkey=Gene;gene=cyoE;locus_tag=SL1344_0433
NC_016810.1	cyoD	493742	494071	-	493.3	205.37	64.18	83.65	ID=gene441;Name=cyoD;gbkey=Gene;gene=cyoD;locus_tag=SL1344_0434
NC_016810.1	cyoC	494071	494586	-	148.27	118.91	30.95	57.12	ID=gene442;Name=cyoC;gbkey=Gene;gene=cyoC;locus_tag=SL1344_0435
NC_016810.1	cyoB	494675	496666	-	76.27	44.08	23.75	33.34	ID=gene443;Name=cyoB;gbkey=Gene;gene=cyoB;locus_tag=SL1344_0436
NC_016810.1	cyoA	496677	497633	-	264.57	154.93	77.56	164.17	ID=gene444;Name=cyoA;gbkey=Gene;gene=cyoA;locus_tag=SL1344_0437
NC_016810.1	ampG	498086	499561	-	32.82	16.87	2.57	4.45	ID=gene445;Name=ampG;gbkey=Gene;gene=ampG;locus_tag=SL1344_0438
NC_016810.1	yajG	499605	500237	-	49.68	39.31	24.06	39.64	ID=gene446;Name=yajG;gbkey=Gene;gene=yajG;locus_tag=SL1344_0439
NC_016810.1	bolA	500487	500804	+	250	198.27	41.81	113.7	ID=gene447;Name=bolA;gbkey=Gene;gene=bolA;locus_tag=SL1344_0440
NC_016810.1	tig	501151	502449	+	67.55	24.13	53.49	41.09	ID=gene448;Name=tig;gbkey=Gene;gene=tig;locus_tag=SL1344_0441
NC_016810.1	clpP	502696	503319	+	205.05	112.25	132.22	178.71	ID=gene449;Name=clpP;gbkey=Gene;gene=clpP;locus_tag=SL1344_0442
NC_016810.1	clpX	503571	504842	+	259.16	86.44	74.54	85.46	ID=gene450;Name=clpX;gbkey=Gene;gene=clpX;locus_tag=SL1344_0443
NC_016810.1	lon	505028	507382	+	204.47	166.84	206.5	315.98	ID=gene451;Name=lon;gbkey=Gene;gene=lon;locus_tag=SL1344_0444
NC_016810.1	hupB	507591	507863	+	636.51	469.4	99.42	260.28	ID=gene452;Name=hupB;gbkey=Gene;gene=hupB;locus_tag=SL1344_0445
NC_016810.1	ppiD	508154	510025	+	70.67	22.3	15.35	16.96	ID=gene453;Name=ppiD;gbkey=Gene;gene=ppiD;locus_tag=SL1344_0446
NC_016810.1	ybaV	510175	510549	+	4.69	6.6	2.13	3.89	ID=gene454;Name=ybaV;gbkey=Gene;gene=ybaV;locus_tag=SL1344_0447
NC_016810.1	SL1344_0448	510653	511051	+	26.54	19.2	6.02	7.07	ID=gene455;Name=SL1344_0448;gbkey=Gene;locus_tag=SL1344_0448
NC_016810.1	SL1344_0449	511157	511852	-	109.24	68.76	37.14	78.67	ID=gene456;Name=SL1344_0449;gbkey=Gene;locus_tag=SL1344_0449
NC_016810.1	ybaE	511917	513617	-	17.34	18.15	3.53	8.29	ID=gene457;Name=ybaE;gbkey=Gene;gene=ybaE;locus_tag=SL1344_0450
NC_016810.1	SL1344_0451	513718	514536	+	25.2	14.82	9.92	10.72	ID=gene458;Name=SL1344_0451;gbkey=Gene;locus_tag=SL1344_0451
NC_016810.1	SL1344_0452	514586	515641	-	11.94	9.57	10.11	10.1	ID=gene459;Name=SL1344_0452;gbkey=Gene;locus_tag=SL1344_0452
NC_016810.1	ybaO	515754	516212	+	90.96	50.62	31.78	56.49	ID=gene460;Name=ybaO;gbkey=Gene;gene=ybaO;locus_tag=SL1344_0453
NC_016810.1	mdlA	516253	518025	+	74.43	27.1	4.39	6.64	ID=gene461;Name=mdlA;gbkey=Gene;gene=mdlA;locus_tag=SL1344_0454
NC_016810.1	mdlB	518018	519799	+	80.23	26.28	15.67	11.54	ID=gene462;Name=mdlB;gbkey=Gene;gene=mdlB;locus_tag=SL1344_0455
NC_016810.1	glnK	520012	520350	+	1.59	0.13	0	0.73	ID=gene463;Name=glnK;gbkey=Gene;gene=glnK;locus_tag=SL1344_0456
NC_016810.1	amtB	520382	521668	+	26.62	12.26	16.91	10.71	ID=gene464;Name=amtB;gbkey=Gene;gene=amtB;locus_tag=SL1344_0457
NC_016810.1	tesB	521768	522628	-	76.02	40.32	20.37	23.45	ID=gene465;Name=tesB;gbkey=Gene;gene=tesB;locus_tag=SL1344_0458
NC_016810.1	SL1344_0459	522843	523412	+	87.97	41.71	13.09	17.91	ID=gene466;Name=SL1344_0459;gbkey=Gene;locus_tag=SL1344_0459
NC_016810.1	ybaZ	523445	523834	-	157.29	119.83	62.26	66.63	ID=gene467;Name=ybaZ;gbkey=Gene;gene=ybaZ;locus_tag=SL1344_0460
NC_016810.1	ylaB	524065	525615	-	89.79	52.5	88.38	80.19	ID=gene468;Name=ylaB;gbkey=Gene;gene=ylaB;locus_tag=SL1344_0461
NC_016810.1	rpmE2	525840	526100	+	21.22	20.52	35.73	35.97	ID=gene469;Name=rpmE2;gbkey=Gene;gene=rpmE2;locus_tag=SL1344_0462
NC_016810.1	rpmJ2	526106	526246	+	55.18	65.39	165.65	303.82	ID=gene470;Name=rpmJ2;gbkey=Gene;gene=rpmJ2;locus_tag=SL1344_0463
NC_016810.1	SL1344_0464	526302	526772	-	58.05	67.65	13.33	19.78	ID=gene471;Name=SL1344_0464;gbkey=Gene;locus_tag=SL1344_0464
NC_016810.1	maa	526889	527440	-	191.85	134.2	48	101.79	ID=gene472;Name=maa;gbkey=Gene;gene=maa;locus_tag=SL1344_0465
NC_016810.1	hha	527619	527837	-	254.62	160.05	27.82	76.96	ID=gene473;Name=hha;gbkey=Gene;gene=hha;locus_tag=SL1344_0466
NC_016810.1	SL1344_0467	527865	528239	-	1009.08	235.8	274.75	304	ID=gene474;Name=SL1344_0467;gbkey=Gene;locus_tag=SL1344_0467
NC_016810.1	acrB	528735	531884	-	53.82	33.29	12.54	20.66	ID=gene475;Name=acrB;gbkey=Gene;gene=acrB;locus_tag=SL1344_0468
NC_016810.1	acrA	531907	533100	-	64.76	43.49	36.08	67.5	ID=gene476;Name=acrA;gbkey=Gene;gene=acrA;locus_tag=SL1344_0469
NC_016810.1	acrR	533242	533895	+	87.74	74.33	38.07	58.54	ID=gene477;Name=acrR;gbkey=Gene;gene=acrR;locus_tag=SL1344_0470
NC_016810.1	SL1344_0471	534014	537376	+	44.74	20.28	7.6	8.94	ID=gene478;Name=SL1344_0471;gbkey=Gene;locus_tag=SL1344_0471
NC_016810.1	SL1344_0472	537418	538353	-	65.69	30.33	25.55	27.19	ID=gene479;Name=SL1344_0472;gbkey=Gene;locus_tag=SL1344_0472
NC_016810.1	SL1344_0473	538423	538590	-	36.02	20.34	6.04	7.07	ID=gene480;Name=SL1344_0473;gbkey=Gene;locus_tag=SL1344_0473
NC_016810.1	priC	538604	539119	-	42.93	18.68	21.47	11.8	ID=gene481;Name=priC;gbkey=Gene;gene=priC;locus_tag=SL1344_0474
NC_016810.1	apt	539730	540281	+	64.6	25.3	23.08	12.42	ID=gene482;Name=apt;gbkey=Gene;gene=apt;locus_tag=SL1344_0476
NC_016810.1	dnaX	540395	542323	+	137.53	69.27	13.68	19.16	ID=gene483;Name=dnaX;gbkey=Gene;gene=dnaX;locus_tag=SL1344_0477
NC_016810.1	SL1344_0478	542369	542698	+	105.66	47.83	4.38	7.42	ID=gene484;Name=SL1344_0478;gbkey=Gene;locus_tag=SL1344_0478
NC_016810.1	recR	542698	543303	+	291.03	44.19	37.63	22.11	ID=gene485;Name=recR;gbkey=Gene;gene=recR;locus_tag=SL1344_0479
NC_016810.1	htpG	543414	545288	+	265.37	92.42	161.95	191.78	ID=gene486;Name=htpG;gbkey=Gene;gene=htpG;locus_tag=SL1344_0480
NC_016810.1	adk	545529	546173	+	82.26	41.29	12.6	15.79	ID=gene487;Name=adk;gbkey=Gene;gene=adk;locus_tag=SL1344_0481
NC_016810.1	hemH	546402	547364	+	43.09	38.54	8.92	26.11	ID=gene488;Name=hemH;gbkey=Gene;gene=hemH;locus_tag=SL1344_0482
NC_016810.1	aes	547361	548332	-	4.11	4.25	3.42	2.9	ID=gene489;Name=aes;gbkey=Gene;gene=aes;locus_tag=SL1344_0483
NC_016810.1	gsk	548485	549789	+	21.3	12.45	7.64	5.95	ID=gene490;Name=gsk;gbkey=Gene;gene=gsk;locus_tag=SL1344_0484
NC_016810.1	ybaL	549838	551514	-	133.73	52.08	13.56	22.14	ID=gene491;Name=ybaL;gbkey=Gene;gene=ybaL;locus_tag=SL1344_0485
NC_016810.1	fsr	551729	552949	-	22.83	15.6	11.06	15.51	ID=gene492;Name=fsr;gbkey=Gene;gene=fsr;locus_tag=SL1344_0486
NC_016810.1	ushA	553122	554774	+	38.25	30.28	10.79	20.37	ID=gene493;Name=ushA;gbkey=Gene;gene=ushA;locus_tag=SL1344_0487
NC_016810.1	SL1344_0488	554891	555370	-	100.64	67.51	33.85	38.99	ID=gene494;Name=SL1344_0488;gbkey=Gene;locus_tag=SL1344_0488
NC_016810.1	SL1344_0489	555572	556366	-	45.22	25.5	21.95	23.16	ID=gene495;Name=SL1344_0489;gbkey=Gene;locus_tag=SL1344_0489
NC_016810.1	SL1344_0490	556452	557279	-	10.44	10.43	4.57	9.86	ID=gene496;Name=SL1344_0490;gbkey=Gene;locus_tag=SL1344_0490
NC_016810.1	ybaR	557433	559934	-	25	10.58	8.04	8.49	ID=gene497;Name=ybaR;gbkey=Gene;gene=ybaR;locus_tag=SL1344_0491
NC_016810.1	cueR	560044	560460	+	113.07	103.18	41.18	54.66	ID=gene498;Name=cueR;gbkey=Gene;gene=cueR;locus_tag=SL1344_0492
NC_016810.1	SL1344_0493	560461	560913	-	67.03	26.44	9.71	8.96	ID=gene499;Name=SL1344_0493;gbkey=Gene;locus_tag=SL1344_0493
NC_016810.1	SL1344_0494	560910	561827	-	21.86	17.87	9.76	24.15	ID=gene500;Name=SL1344_0494;gbkey=Gene;locus_tag=SL1344_0494
NC_016810.1	SL1344_0495	561974	562651	+	15.94	13.75	9.94	15	ID=gene501;Name=SL1344_0495;gbkey=Gene;locus_tag=SL1344_0495
NC_016810.1	SL1344_0496	562638	563417	+	17.78	30.06	11.24	22.27	ID=gene502;Name=SL1344_0496;gbkey=Gene;locus_tag=SL1344_0496
NC_016810.1	ybbN	563503	564357	-	183.15	125.29	31.04	50.38	ID=gene503;Name=ybbN;gbkey=Gene;gene=ybbN;locus_tag=SL1344_0497
NC_016810.1	ybbO	564417	565187	-	31.35	27.73	4.21	8.96	ID=gene504;Name=ybbO;gbkey=Gene;gene=ybbO;locus_tag=SL1344_0498
NC_016810.1	tesA	565342	565956	-	35.71	18.34	17.71	20.32	ID=gene505;Name=tesA;gbkey=Gene;gene=tesA;locus_tag=SL1344_0499
NC_016810.1	ybbA	565927	566613	+	16.83	3.91	2.75	6.27	ID=gene506;Name=ybbA;gbkey=Gene;gene=ybbA;locus_tag=SL1344_0500
NC_016810.1	SL1344_0501	566610	569024	+	46.02	25.94	4.74	8.26	ID=gene507;Name=SL1344_0501;gbkey=Gene;locus_tag=SL1344_0501
NC_016810.1	SL1344_0502	569210	570343	+	25.86	20.43	22.86	33.64	ID=gene508;Name=SL1344_0502;gbkey=Gene;locus_tag=SL1344_0502
NC_016810.1	sfbA	570600	571430	+	17.17	8.08	4.33	5.94	ID=gene509;Name=sfbA;gbkey=Gene;gene=sfbA;locus_tag=SL1344_0503
NC_016810.1	sfbB	571467	572483	+	6.45	4.44	2.4	4.76	ID=gene510;Name=sfbB;gbkey=Gene;gene=sfbB;locus_tag=SL1344_0504
NC_016810.1	sfbC	572476	573135	+	23.03	12.46	8.84	11.73	ID=gene511;Name=sfbC;gbkey=Gene;gene=sfbC;locus_tag=SL1344_0505
NC_016810.1	ybbB	573174	574268	-	35.92	22.47	7.9	14.04	ID=gene512;Name=ybbB;gbkey=Gene;gene=ybbB;locus_tag=SL1344_0506
NC_016810.1	SL1344_0507	574338	575264	-	10.49	5.58	3.59	6.25	ID=gene513;Name=SL1344_0507;gbkey=Gene;locus_tag=SL1344_0507
NC_016810.1	allA	575491	575973	+	48.77	30.67	33.45	46.88	ID=gene514;Name=allA;gbkey=Gene;gene=allA;locus_tag=SL1344_0508
NC_016810.1	allR	576052	576870	+	38.79	43.6	19.73	55.32	ID=gene515;Name=allR;gbkey=Gene;gene=allR;locus_tag=SL1344_0509
NC_016810.1	gcl	576955	578736	+	6.26	2.52	2.09	1.75	ID=gene516;Name=gcl;gbkey=Gene;gene=gcl;locus_tag=SL1344_0510
NC_016810.1	gip	578749	579525	+	10.74	3.66	8.61	3.24	ID=gene517;Name=gip;gbkey=Gene;gene=gip;locus_tag=SL1344_0511
NC_016810.1	garR	579626	580504	+	2.25	1.52	1.29	1.56	ID=gene518;Name=garR;gbkey=Gene;gene=garR;locus_tag=SL1344_0512
NC_016810.1	SL1344_0513	580570	581817	+	8.57	3.8	1.6	3.93	ID=gene519;Name=SL1344_0513;gbkey=Gene;locus_tag=SL1344_0513
NC_016810.1	ybbW	581913	583367	+	1.93	3.51	2.06	4.17	ID=gene520;Name=ybbW;gbkey=Gene;gene=ybbW;locus_tag=SL1344_0515
NC_016810.1	allB	583446	584807	+	4.52	3.65	4.2	4.86	ID=gene521;Name=allB;gbkey=Gene;gene=allB;locus_tag=SL1344_0516
NC_016810.1	SL1344_0517	584866	586164	+	4.58	2.9	0.99	2.48	ID=gene522;Name=SL1344_0517;gbkey=Gene;locus_tag=SL1344_0517
NC_016810.1	glxK	586187	587335	+	5.64	6.43	0.2	2.17	ID=gene523;Name=glxK;gbkey=Gene;gene=glxK;locus_tag=SL1344_0518
NC_016810.1	SL1344_0519	587415	588200	-	33.32	13.86	29.06	43.9	ID=gene524;Name=SL1344_0519;gbkey=Gene;locus_tag=SL1344_0519
NC_016810.1	allC	588211	589446	-	3.06	2.07	2.88	3.36	ID=gene525;Name=allC;gbkey=Gene;gene=allC;locus_tag=SL1344_0520
NC_016810.1	allD	589468	590517	-	9.67	5.29	16.21	12.37	ID=gene526;Name=allD;gbkey=Gene;gene=allD;locus_tag=SL1344_0521
NC_016810.1	fdrA	590848	592512	+	4.26	2.71	0.96	1.11	ID=gene527;Name=fdrA;gbkey=Gene;gene=fdrA;locus_tag=SL1344_0522
NC_016810.1	SL1344_0523	592522	593781	+	2.05	1.75	0.72	0.8	ID=gene528;Name=SL1344_0523;gbkey=Gene;locus_tag=SL1344_0523
NC_016810.1	SL1344_0524	593793	594602	+	4.4	2.93	2.06	1.74	ID=gene529;Name=SL1344_0524;gbkey=Gene;locus_tag=SL1344_0524
NC_016810.1	arcC	594606	595499	+	36.57	12.82	9.6	5.81	ID=gene530;Name=arcC;gbkey=Gene;gene=arcC;locus_tag=SL1344_0525
NC_016810.1	purK	595540	596607	-	85.3	21.31	58.09	19.82	ID=gene531;Name=purK;gbkey=Gene;gene=purK;locus_tag=SL1344_0526
NC_016810.1	purE	596604	597113	-	37.5	30.57	15.57	20.24	ID=gene532;Name=purE;gbkey=Gene;gene=purE;locus_tag=SL1344_0527
NC_016810.1	SL1344_0528	597231	597953	-	19.58	8.25	3.41	2.46	ID=gene533;Name=SL1344_0528;gbkey=Gene;locus_tag=SL1344_0528
NC_016810.1	ppiB	597956	598450	-	267.36	53.45	21.26	32.02	ID=gene534;Name=ppiB;gbkey=Gene;gene=ppiB;locus_tag=SL1344_0529
NC_016810.1	cysS	598623	600008	+	73.04	68.56	75.72	109.89	ID=gene535;Name=cysS;gbkey=Gene;gene=cysS;locus_tag=SL1344_0530
NC_016810.1	SL1344_0531	600052	600876	-	12.44	5.67	15.34	9.27	ID=gene536;Name=SL1344_0531;gbkey=Gene;locus_tag=SL1344_0531
NC_016810.1	SL1344_0532	600873	601310	-	7.9	2.48	3.16	7.12	ID=gene537;Name=SL1344_0532;gbkey=Gene;locus_tag=SL1344_0532
NC_016810.1	ybcI	601303	601848	-	5.64	4.37	7.44	5.92	ID=gene538;Name=ybcI;gbkey=Gene;gene=ybcI;locus_tag=SL1344_0533
NC_016810.1	SL1344_0534	601976	602188	-	518.51	176.33	48.54	59.26	ID=gene539;Name=SL1344_0534;gbkey=Gene;locus_tag=SL1344_0534
NC_016810.1	folD	602190	603056	-	79.36	43.83	35.5	45.22	ID=gene540;Name=folD;gbkey=Gene;gene=folD;locus_tag=SL1344_0535
NC_016810.1	fimA	603618	604160	+	28.66	13.23	7.76	8.25	ID=gene541;Name=fimA;gbkey=Gene;gene=fimA;locus_tag=SL1344_0536
NC_016810.1	fimI	604236	604769	+	3.24	1.34	1.58	1.34	ID=gene542;Name=fimI;gbkey=Gene;gene=fimI;locus_tag=SL1344_0537
NC_016810.1	fimC	604813	605505	+	2.18	1.76	0.07	0	ID=gene543;Name=fimC;gbkey=Gene;gene=fimC;locus_tag=SL1344_0538
NC_016810.1	fimD	605536	608148	+	4.71	3.12	0.85	0.78	ID=gene544;Name=fimD;gbkey=Gene;gene=fimD;locus_tag=SL1344_0539
NC_016810.1	fimH	608163	609170	+	8.04	6.63	3.3	4.62	ID=gene545;Name=fimH;gbkey=Gene;gene=fimH;locus_tag=SL1344_0540
NC_016810.1	fimF	609180	609698	+	19.02	14.08	3.56	6.68	ID=gene546;Name=fimF;gbkey=Gene;gene=fimF;locus_tag=SL1344_0541
NC_016810.1	fimZ	609744	610376	-	4.1	1.36	4.81	4.69	ID=gene547;Name=fimZ;gbkey=Gene;gene=fimZ;locus_tag=SL1344_0542
NC_016810.1	fimY	610980	611702	-	0.15	1.22	0.96	1.23	ID=gene548;Name=fimY;gbkey=Gene;gene=fimY;locus_tag=SL1344_0543
NC_016810.1	SL1344_0544	611721	612032	-	1.04	3.48	0	1.67	ID=gene549;Name=SL1344_0544;gbkey=Gene;locus_tag=SL1344_0544
NC_016810.1	fimW	612194	612790	-	31.13	14.31	17.63	26.32	ID=gene550;Name=fimW;gbkey=Gene;gene=fimW;locus_tag=SL1344_0545
NC_016810.1	SL1344_tRNA0006	613046	613119	+	5975.02	13058.5	1616.48	11755.2	ID=gene551;Name=SL1344_tRNA0006;gbkey=Gene;locus_tag=SL1344_tRNA0006
NC_016810.1	SL1344_0547	614292	615944	-	4.05	5.66	12.73	28.01	ID=gene553;Name=SL1344_0547;gbkey=Gene;locus_tag=SL1344_0547
NC_016810.1	gtrB	615925	616851	-	2.45	2.23	0.35	1.2	ID=gene554;Name=gtrB;gbkey=Gene;gene=gtrB;locus_tag=SL1344_0548
NC_016810.1	gtrA	616848	617210	-	3.99	2.61	1.27	3.07	ID=gene555;Name=gtrA;gbkey=Gene;gene=gtrA;locus_tag=SL1344_0549
NC_016810.1	ykgD	618746	619600	-	18.45	12.69	9.07	15.46	ID=gene558;Name=ykgD;gbkey=Gene;gene=ykgD;locus_tag=SL1344_0551
NC_016810.1	ykgC	619816	621141	+	6.76	7.06	5.92	12.55	ID=gene559;Name=ykgC;gbkey=Gene;gene=ykgC;locus_tag=SL1344_0552
NC_016810.1	SL1344_0553	621298	621534	+	3.65	1.43	1.17	2.98	ID=gene560;Name=SL1344_0553;gbkey=Gene;locus_tag=SL1344_0553
NC_016810.1	ykgB	621547	622107	+	8.48	7.4	4.44	6.93	ID=gene561;Name=ykgB;gbkey=Gene;gene=ykgB;locus_tag=SL1344_0554
NC_016810.1	SL1344_0555	622186	623361	-	48.37	29.06	8.79	17.72	ID=gene562;Name=SL1344_0555;gbkey=Gene;locus_tag=SL1344_0555
NC_016810.1	pheP	623687	625081	+	70.53	62.4	58.35	35.3	ID=gene563;Name=pheP;gbkey=Gene;gene=pheP;locus_tag=SL1344_0556
NC_016810.1	ybdG	625123	626370	-	59.25	23.71	19.75	27.64	ID=gene564;Name=ybdG;gbkey=Gene;gene=ybdG;locus_tag=SL1344_0557
NC_016810.1	SL1344_0558	626681	628651	+	73.4	16.17	5.84	8.26	ID=gene565;Name=SL1344_0558;gbkey=Gene;locus_tag=SL1344_0558
NC_016810.1	SL1344_0559	628818	631547	+	52.54	23.89	12.75	17.31	ID=gene566;Name=SL1344_0559;gbkey=Gene;locus_tag=SL1344_0559
NC_016810.1	SL1344_0560	631675	632661	-	3.28	4.35	3.18	4.33	ID=gene567;Name=SL1344_0560;gbkey=Gene;locus_tag=SL1344_0560
NC_016810.1	SL1344_0561	632728	633771	-	2.21	1.43	1.12	0.58	ID=gene568;Name=SL1344_0561;gbkey=Gene;locus_tag=SL1344_0561
NC_016810.1	manZ	633804	634658	-	2.15	1.03	0	0.32	ID=gene569;Name=manZ;gbkey=Gene;gene=manZ;locus_tag=SL1344_0562
NC_016810.1	manY	634661	635335	-	3.04	1.77	0.27	0.51	ID=gene570;Name=manY;gbkey=Gene;gene=manY;locus_tag=SL1344_0563
NC_016810.1	manX	635419	635889	-	0	0.46	0.1	0.64	ID=gene571;Name=manX;gbkey=Gene;gene=manX;locus_tag=SL1344_0564
NC_016810.1	SL1344_0565	635867	636316	-	0	1.21	1.09	0.46	ID=gene572;Name=SL1344_0565;gbkey=Gene;locus_tag=SL1344_0565
NC_016810.1	nfnB	636516	637169	-	44.18	36.85	17.5	61.02	ID=gene573;Name=nfnB;gbkey=Gene;gene=nfnB;locus_tag=SL1344_0566
NC_016810.1	SL1344_0567	637266	637634	-	29.58	13.78	6	9.32	ID=gene574;Name=SL1344_0567;gbkey=Gene;locus_tag=SL1344_0567
NC_016810.1	SL1344_0568	637634	638215	-	83.49	41.78	48.33	34.66	ID=gene575;Name=SL1344_0568;gbkey=Gene;locus_tag=SL1344_0568
NC_016810.1	ramA	638504	638845	+	129.24	74.14	14.31	60.45	ID=gene576;Name=ramA;gbkey=Gene;gene=ramA;locus_tag=SL1344_0569
NC_016810.1	SL1344_0570	638851	639099	-	13.02	21.92	5.87	16.1	ID=gene577;Name=SL1344_0570;gbkey=Gene;locus_tag=SL1344_0570
NC_016810.1	SL1344_0571	639166	640284	-	17.77	14.04	0.99	7.86	ID=gene578;Name=SL1344_0571;gbkey=Gene;locus_tag=SL1344_0571
NC_016810.1	entD	640296	641000	-	9.2	8.75	2.55	2.42	ID=gene579;Name=entD;gbkey=Gene;gene=entD;locus_tag=SL1344_0572
NC_016810.1	fepA	641046	643301	-	8.08	4.8	2.8	3.29	ID=gene580;Name=fepA;gbkey=Gene;gene=fepA;locus_tag=SL1344_0573
NC_016810.1	fes	643490	644704	+	1.78	2.18	0.47	1.19	ID=gene581;Name=fes;gbkey=Gene;gene=fes;locus_tag=SL1344_0574
NC_016810.1	SL1344_0575	644735	644953	+	0.49	0.62	1.69	0.34	ID=gene582;Name=SL1344_0575;gbkey=Gene;locus_tag=SL1344_0575
NC_016810.1	entF	644950	648834	+	9.43	2.81	2.57	2.62	ID=gene583;Name=entF;gbkey=Gene;gene=entF;locus_tag=SL1344_0576
NC_016810.1	fepE	649084	650220	+	29.86	24.36	57.54	56.21	ID=gene584;Name=fepE;gbkey=Gene;gene=fepE;locus_tag=SL1344_0577
NC_016810.1	fepC	650273	651067	-	22.43	5.23	8.48	10.03	ID=gene585;Name=fepC;gbkey=Gene;gene=fepC;locus_tag=SL1344_0578
NC_016810.1	fepG	651064	652053	-	5.95	1.67	0.75	0.75	ID=gene586;Name=fepG;gbkey=Gene;gene=fepG;locus_tag=SL1344_0579
NC_016810.1	fepD	652053	653060	-	2.68	2.02	1.1	3.56	ID=gene587;Name=fepD;gbkey=Gene;gene=fepD;locus_tag=SL1344_0580
NC_016810.1	ybdA	653171	654415	+	14.07	5.91	3.71	4.03	ID=gene588;Name=ybdA;gbkey=Gene;gene=ybdA;locus_tag=SL1344_0581
NC_016810.1	fepB	654478	655434	-	6.79	6.97	3.67	5.7	ID=gene589;Name=fepB;gbkey=Gene;gene=fepB;locus_tag=SL1344_0582
NC_016810.1	entC	655743	656918	+	7.99	2.98	2.37	2.05	ID=gene590;Name=entC;gbkey=Gene;gene=entC;locus_tag=SL1344_0583
NC_016810.1	entE	656928	658538	+	3.43	3.13	0.54	1.9	ID=gene591;Name=entE;gbkey=Gene;gene=entE;locus_tag=SL1344_0584
NC_016810.1	entB	658552	659409	+	1.8	1.49	0.22	2.15	ID=gene592;Name=entB;gbkey=Gene;gene=entB;locus_tag=SL1344_0585
NC_016810.1	entA	659409	660164	+	7	3.77	1.06	1.37	ID=gene593;Name=entA;gbkey=Gene;gene=entA;locus_tag=SL1344_0586
NC_016810.1	SL1344_0587	660167	660580	+	5.74	1.47	0.67	1.61	ID=gene594;Name=SL1344_0587;gbkey=Gene;locus_tag=SL1344_0587
NC_016810.1	cstA	660762	662867	+	158.59	135.22	35.4	60.3	ID=gene595;Name=cstA;gbkey=Gene;gene=cstA;locus_tag=SL1344_0588
NC_016810.1	SL1344_0589	662931	663128	+	124.44	76.36	15.39	21.31	ID=gene596;Name=SL1344_0589;gbkey=Gene;locus_tag=SL1344_0589
NC_016810.1	ybdH	663164	664252	-	30.23	14.21	6.19	8.84	ID=gene597;Name=ybdH;gbkey=Gene;gene=ybdH;locus_tag=SL1344_0590
NC_016810.1	SL1344_0591	664379	665539	+	24.39	9.64	7.24	9.26	ID=gene598;Name=SL1344_0591;gbkey=Gene;locus_tag=SL1344_0591
NC_016810.1	SL1344_0592	665540	666157	-	35.5	13.82	5.53	6.55	ID=gene599;Name=SL1344_0592;gbkey=Gene;locus_tag=SL1344_0592
NC_016810.1	SL1344_0593	666130	667365	-	47.13	24.85	20.99	23.85	ID=gene600;Name=SL1344_0593;gbkey=Gene;locus_tag=SL1344_0593
NC_016810.1	ybdO	667531	668433	-	11.97	10.04	4.7	7.89	ID=gene601;Name=ybdO;gbkey=Gene;gene=ybdO;locus_tag=SL1344_0594
NC_016810.1	dsbG	668750	669496	-	20.11	20.06	8.03	14.13	ID=gene602;Name=dsbG;gbkey=Gene;gene=dsbG;locus_tag=SL1344_0595
NC_016810.1	ahpC	669937	670500	+	54.8	63.83	54.51	127.64	ID=gene603;Name=ahpC;gbkey=Gene;gene=ahpC;locus_tag=SL1344_0596
NC_016810.1	ahpF	670742	672307	+	20.7	19.34	16.85	21.68	ID=gene604;Name=ahpF;gbkey=Gene;gene=ahpF;locus_tag=SL1344_0597
NC_016810.1	SL1344_0598	672639	673199	+	1.54	0.4	1.32	2.13	ID=gene605;Name=SL1344_0598;gbkey=Gene;locus_tag=SL1344_0598
NC_016810.1	SL1344_0599	673192	675471	+	4.03	2.04	3	1.97	ID=gene606;Name=SL1344_0599;gbkey=Gene;locus_tag=SL1344_0599
NC_016810.1	SL1344_0600	675468	676025	+	11.23	8.06	1.65	4.12	ID=gene607;Name=SL1344_0600;gbkey=Gene;locus_tag=SL1344_0600
NC_016810.1	SL1344_0601	676025	676792	+	114.54	85.05	28.09	26.52	ID=gene608;Name=SL1344_0601;gbkey=Gene;locus_tag=SL1344_0601
NC_016810.1	SL1344_0602	676860	677288	-	90.43	166.36	263.62	470.9	ID=gene609;Name=SL1344_0602;gbkey=Gene;locus_tag=SL1344_0602
NC_016810.1	ybdR	677511	678749	+	20.41	13.1	1.81	3.13	ID=gene610;Name=ybdR;gbkey=Gene;gene=ybdR;locus_tag=SL1344_0603
NC_016810.1	rnk	678832	679242	-	20.11	12.21	4.77	5.06	ID=gene611;Name=rnk;gbkey=Gene;gene=rnk;locus_tag=SL1344_0604
NC_016810.1	rna	679477	680283	-	66.69	39.34	42.44	76.73	ID=gene612;Name=rna;gbkey=Gene;gene=rna;locus_tag=SL1344_0605
NC_016810.1	citT	680393	681856	-	11.07	4.54	23.77	11.03	ID=gene613;Name=citT;gbkey=Gene;gene=citT;locus_tag=SL1344_0606
NC_016810.1	citG	681894	682790	-	1.24	0.38	0.1	0.51	ID=gene614;Name=citG;gbkey=Gene;gene=citG;locus_tag=SL1344_0607
NC_016810.1	citX	682762	683313	-	0.1	0.25	0	0.25	ID=gene615;Name=citX;gbkey=Gene;gene=citX;locus_tag=SL1344_0608
NC_016810.1	citF	683317	684846	-	0.58	0.38	0.34	1.04	ID=gene616;Name=citF;gbkey=Gene;gene=citF;locus_tag=SL1344_0609
NC_016810.1	citE	684856	685764	-	1.19	0.7	0.2	0.33	ID=gene617;Name=citE;gbkey=Gene;gene=citE;locus_tag=SL1344_0610
NC_016810.1	citD	685761	686057	-	0.49	0.91	0	0.92	ID=gene618;Name=citD;gbkey=Gene;gene=citD;locus_tag=SL1344_0611
NC_016810.1	citC	686054	687130	-	1.07	0.14	0.4	0.63	ID=gene619;Name=citC;gbkey=Gene;gene=citC;locus_tag=SL1344_0612
NC_016810.1	citA	687515	689176	+	16.26	11.87	3.87	4.94	ID=gene620;Name=citA;gbkey=Gene;gene=citA;locus_tag=SL1344_0613
NC_016810.1	citB	689145	689825	+	18.41	9.47	13.96	5.91	ID=gene621;Name=citB;gbkey=Gene;gene=citB;locus_tag=SL1344_0614
NC_016810.1	dcuC	689879	691132	-	14.42	4.57	7.03	4.34	ID=gene622;Name=dcuC;gbkey=Gene;gene=dcuC;locus_tag=SL1344_0615
NC_016810.1	pagP	691643	692215	+	178.41	98.56	57.36	145.55	ID=gene623;Name=pagP;gbkey=Gene;gene=pagP;locus_tag=SL1344_0616
NC_016810.1	cspE	692400	692612	+	976.13	536.96	711.12	693.52	ID=gene624;Name=cspE;gbkey=Gene;gene=cspE;locus_tag=SL1344_0617
NC_016810.1	crcB	692670	693053	-	214.72	138.12	119.85	233.46	ID=gene625;Name=crcB;gbkey=Gene;gene=crcB;locus_tag=SL1344_0618
NC_016810.1	SL1344_0619	693144	693932	+	43.42	30.16	6.23	8.8	ID=gene626;Name=SL1344_0619;gbkey=Gene;locus_tag=SL1344_0619
NC_016810.1	tatE	694061	694264	+	137.73	32.57	9.5	27.3	ID=gene627;Name=tatE;gbkey=Gene;gene=tatE;locus_tag=SL1344_0620
NC_016810.1	lipA	694350	695315	-	35.13	20.47	6.15	12.6	ID=gene628;Name=lipA;gbkey=Gene;gene=lipA;locus_tag=SL1344_0621
NC_016810.1	ybeF	695521	696474	-	28.09	18.48	7.6	5.18	ID=gene629;Name=ybeF;gbkey=Gene;gene=ybeF;locus_tag=SL1344_0622
NC_016810.1	lipB	696776	697417	-	11.89	13.48	7.05	4.22	ID=gene630;Name=lipB;gbkey=Gene;gene=lipB;locus_tag=SL1344_0623
NC_016810.1	SL1344_0624	697517	697780	-	351.21	163.07	460.28	300.58	ID=gene631;Name=SL1344_0624;gbkey=Gene;locus_tag=SL1344_0624
NC_016810.1	dacA	697889	699100	-	34.59	14.11	18.43	11.12	ID=gene632;Name=dacA;gbkey=Gene;gene=dacA;locus_tag=SL1344_0625
NC_016810.1	rlpA	699240	700307	-	73.46	38.88	10.92	13.37	ID=gene633;Name=rlpA;gbkey=Gene;gene=rlpA;locus_tag=SL1344_0626
NC_016810.1	mrdB	700318	701430	-	46.26	39.51	8.65	12.3	ID=gene634;Name=mrdB;gbkey=Gene;gene=mrdB;locus_tag=SL1344_0627
NC_016810.1	mrdA	701433	703334	-	46.67	27.59	10.14	11.26	ID=gene635;Name=mrdA;gbkey=Gene;gene=mrdA;locus_tag=SL1344_0628
NC_016810.1	SL1344_0629	703365	703832	-	25.86	10.24	6.12	8.09	ID=gene636;Name=SL1344_0629;gbkey=Gene;locus_tag=SL1344_0629
NC_016810.1	SL1344_0630	703836	704153	-	14.95	14.07	4.94	10.74	ID=gene637;Name=SL1344_0630;gbkey=Gene;locus_tag=SL1344_0630
NC_016810.1	cobC	704482	705090	-	30.05	14.69	9.7	5.12	ID=gene638;Name=cobC;gbkey=Gene;gene=cobC;locus_tag=SL1344_0631
NC_016810.1	cobD	705187	706281	+	30.22	4.4	1.43	2.17	ID=gene639;Name=cobD;gbkey=Gene;gene=cobD;locus_tag=SL1344_0632
NC_016810.1	SL1344_0633	706256	706897	-	45.28	38.86	4.03	4.97	ID=gene640;Name=SL1344_0633;gbkey=Gene;locus_tag=SL1344_0633
NC_016810.1	holA	706899	707930	-	49.74	28.7	7.43	6.99	ID=gene641;Name=holA;gbkey=Gene;gene=holA;locus_tag=SL1344_0634
NC_016810.1	rlpB	707930	708520	-	192.91	140.41	30.93	32.03	ID=gene642;Name=rlpB;gbkey=Gene;gene=rlpB;locus_tag=SL1344_0635
NC_016810.1	leuS	708535	711117	-	57.6	33.73	16.51	16.98	ID=gene643;Name=leuS;gbkey=Gene;gene=leuS;locus_tag=SL1344_0636
NC_016810.1	SL1344_0637	711405	711695	+	2.97	1.86	1.9	1.53	ID=gene644;Name=SL1344_0637;gbkey=Gene;locus_tag=SL1344_0637
NC_016810.1	SL1344_0638	711712	712884	+	13.48	6.59	4.64	4.7	ID=gene645;Name=SL1344_0638;gbkey=Gene;locus_tag=SL1344_0638
NC_016810.1	SL1344_0639	712934	713887	+	54.54	26.79	40.06	22.04	ID=gene646;Name=SL1344_0639;gbkey=Gene;locus_tag=SL1344_0639
NC_016810.1	SL1344_0640	713955	715883	+	112.42	59.03	16.99	25.64	ID=gene647;Name=SL1344_0640;gbkey=Gene;locus_tag=SL1344_0640
NC_016810.1	SL1344_0641	715976	716449	+	224.08	126.44	41.99	62.59	ID=gene648;Name=SL1344_0641;gbkey=Gene;locus_tag=SL1344_0641
NC_016810.1	SL1344_0642	716488	717483	-	12.22	9.17	6.12	9.5	ID=gene649;Name=SL1344_0642;gbkey=Gene;locus_tag=SL1344_0642
NC_016810.1	SL1344_0643	717608	718315	+	7.17	3.18	1.7	5.83	ID=gene650;Name=SL1344_0643;gbkey=Gene;locus_tag=SL1344_0643
NC_016810.1	SL1344_0644	718312	719745	+	9.19	4.57	0.71	0.79	ID=gene651;Name=SL1344_0644;gbkey=Gene;locus_tag=SL1344_0644
NC_016810.1	SL1344_0647	720450	721922	+	27.19	11.74	23.19	16.84	ID=gene653;Name=SL1344_0647;gbkey=Gene;locus_tag=SL1344_0647
NC_016810.1	SL1344_0648	721944	723623	-	44.19	6.07	4.58	5.06	ID=gene654;Name=SL1344_0648;gbkey=Gene;locus_tag=SL1344_0648
NC_016810.1	SL1344_0649	723699	724937	-	25.21	14.01	2.24	3.6	ID=gene655;Name=SL1344_0649;gbkey=Gene;locus_tag=SL1344_0649
NC_016810.1	ybeK	724969	725904	-	67.91	39.8	3.75	10.24	ID=gene656;Name=ybeK;gbkey=Gene;gene=ybeK;locus_tag=SL1344_0650
NC_016810.1	gltL	726021	726746	-	49.17	39.69	51.15	62.88	ID=gene657;Name=gltL;gbkey=Gene;gene=gltL;locus_tag=SL1344_0651
NC_016810.1	gltK	726746	727420	-	86.93	62.43	15.46	25.45	ID=gene658;Name=gltK;gbkey=Gene;gene=gltK;locus_tag=SL1344_0652
NC_016810.1	gltJ	727420	728160	-	58.77	35.94	14.2	21.98	ID=gene659;Name=gltJ;gbkey=Gene;gene=gltJ;locus_tag=SL1344_0653
NC_016810.1	ybeJ	728320	729246	-	315.11	347.77	127.8	197.22	ID=gene660;Name=ybeJ;gbkey=Gene;gene=ybeJ;locus_tag=SL1344_0654
NC_016810.1	lnt	729583	731121	-	116.47	85.67	12.38	24.02	ID=gene661;Name=lnt;gbkey=Gene;gene=lnt;locus_tag=SL1344_0655
NC_016810.1	SL1344_0656	731141	732019	-	150.97	109.47	15.86	24.16	ID=gene662;Name=SL1344_0656;gbkey=Gene;locus_tag=SL1344_0656
NC_016810.1	SL1344_0657	732177	732650	-	208.83	99	27.66	28.51	ID=gene663;Name=SL1344_0657;gbkey=Gene;locus_tag=SL1344_0657
NC_016810.1	ybeZ	732647	733732	-	226.08	92.31	52.11	72.44	ID=gene664;Name=ybeZ;gbkey=Gene;gene=ybeZ;locus_tag=SL1344_0658
NC_016810.1	miaB	733898	735322	-	34.54	13.85	7.29	7.13	ID=gene665;Name=miaB;gbkey=Gene;gene=miaB;locus_tag=SL1344_0659
NC_016810.1	yleB	735466	736641	+	42.52	32.11	9.28	24.73	ID=gene666;Name=yleB;gbkey=Gene;gene=yleB;locus_tag=SL1344_0660
NC_016810.1	SL1344_0661	736708	737283	-	29.83	14.41	22.44	14.65	ID=gene667;Name=SL1344_0661;gbkey=Gene;locus_tag=SL1344_0661
NC_016810.1	SL1344_tRNA0007	737422	737493	-	47240	22930.7	19574	23847.4	ID=gene668;Name=SL1344_tRNA0007;gbkey=Gene;locus_tag=SL1344_tRNA0007
NC_016810.1	SL1344_tRNA0008	737540	737611	-	46419.5	22623.7	19633	23419.4	ID=gene669;Name=SL1344_tRNA0008;gbkey=Gene;locus_tag=SL1344_tRNA0008
NC_016810.1	SL1344_tRNA0009	737661	737734	-	20957.2	219369	10399.7	229651	ID=gene670;Name=SL1344_tRNA0009;gbkey=Gene;locus_tag=SL1344_tRNA0009
NC_016810.1	SL1344_tRNA0010	737753	737824	-	45319.8	30082.3	17752.3	31135	ID=gene671;Name=SL1344_tRNA0010;gbkey=Gene;locus_tag=SL1344_tRNA0010
NC_016810.1	SL1344_tRNA0011	737863	737934	-	42655.2	30238	16633.8	31230.3	ID=gene672;Name=SL1344_tRNA0011;gbkey=Gene;locus_tag=SL1344_tRNA0011
NC_016810.1	SL1344_tRNA0012	737961	738042	-	37557.8	31680.8	16945.5	32830	ID=gene673;Name=SL1344_tRNA0012;gbkey=Gene;locus_tag=SL1344_tRNA0012
NC_016810.1	SL1344_tRNA0013	738054	738127	-	22572.4	219428	11135.7	229485	ID=gene674;Name=SL1344_tRNA0013;gbkey=Gene;locus_tag=SL1344_tRNA0013
NC_016810.1	asnB	738350	740014	-	28.49	29.86	18.42	49.29	ID=gene675;Name=asnB;gbkey=Gene;gene=asnB;locus_tag=SL1344_0662
NC_016810.1	nagD	740304	741056	-	238.23	79.01	12.06	21.07	ID=gene676;Name=nagD;gbkey=Gene;gene=nagD;locus_tag=SL1344_0663
NC_016810.1	nagC	741103	742323	-	28.88	20.39	5.27	5.33	ID=gene677;Name=nagC;gbkey=Gene;gene=nagC;locus_tag=SL1344_0664
NC_016810.1	nagA	742328	743482	-	33.78	22.13	13.23	15.94	ID=gene678;Name=nagA;gbkey=Gene;gene=nagA;locus_tag=SL1344_0665
NC_016810.1	nagB	743542	744342	-	40.68	63.07	27.29	35.34	ID=gene679;Name=nagB;gbkey=Gene;gene=nagB;locus_tag=SL1344_0666
NC_016810.1	nagE	744669	746621	+	27.53	17.18	6.87	10.2	ID=gene680;Name=nagE;gbkey=Gene;gene=nagE;locus_tag=SL1344_0667
NC_016810.1	glnS	746832	748499	+	26.92	21.22	15.72	18.07	ID=gene681;Name=glnS;gbkey=Gene;gene=glnS;locus_tag=SL1344_0668
NC_016810.1	ybfM	748945	750351	+	37.22	27.94	29.61	23.23	ID=gene682;Name=ybfM;gbkey=Gene;gene=ybfM;locus_tag=SL1344_0669
NC_016810.1	SL1344_0670	750401	750733	+	178.49	152.29	71.25	61.31	ID=gene683;Name=SL1344_0670;gbkey=Gene;locus_tag=SL1344_0670
NC_016810.1	citA	750782	752086	-	164.62	70.17	5.09	6.03	ID=gene684;Name=citA;gbkey=Gene;gene=citA;locus_tag=SL1344_0671
NC_016810.1	citB	752137	753276	-	9.26	5.52	2.56	6.78	ID=gene685;Name=citB;gbkey=Gene;gene=citB;locus_tag=SL1344_0672
NC_016810.1	SL1344_0673	753263	754666	-	15.47	17.94	2.83	11.28	ID=gene686;Name=SL1344_0673;gbkey=Gene;locus_tag=SL1344_0673
NC_016810.1	SL1344_0674	754764	755690	-	62.37	40.35	49.6	38.98	ID=gene687;Name=SL1344_0674;gbkey=Gene;locus_tag=SL1344_0674
NC_016810.1	fur	755805	756257	-	136.45	69.04	38.45	35.4	ID=gene688;Name=fur;gbkey=Gene;gene=fur;locus_tag=SL1344_0675
NC_016810.1	fldA	756539	757069	-	303.84	140.32	182.67	197.1	ID=gene689;Name=fldA;gbkey=Gene;gene=fldA;locus_tag=SL1344_0676
NC_016810.1	SL1344_0677	757232	757513	-	14.75	15.87	8.51	7.63	ID=gene690;Name=SL1344_0677;gbkey=Gene;locus_tag=SL1344_0677
NC_016810.1	ybfF	757647	758417	-	47.09	33.68	34.49	35.74	ID=gene691;Name=ybfF;gbkey=Gene;gene=ybfF;locus_tag=SL1344_0678
NC_016810.1	seqA	758602	759144	+	92.34	43.1	28.22	37.46	ID=gene692;Name=seqA;gbkey=Gene;gene=seqA;locus_tag=SL1344_0679
NC_016810.1	pgm	759169	760809	+	138.98	78.13	11.25	16.45	ID=gene693;Name=pgm;gbkey=Gene;gene=pgm;locus_tag=SL1344_0680
NC_016810.1	SL1344_0681	760924	761409	-	5.56	5.58	4.94	5.96	ID=gene694;Name=SL1344_0681;gbkey=Gene;locus_tag=SL1344_0681
NC_016810.1	potE	761474	762793	-	4.63	1.94	3.57	2.28	ID=gene695;Name=potE;gbkey=Gene;gene=potE;locus_tag=SL1344_0682
NC_016810.1	speF	762790	764988	-	1.74	1.99	1.61	1.64	ID=gene696;Name=speF;gbkey=Gene;gene=speF;locus_tag=SL1344_0683
NC_016810.1	kdpE	765750	766427	-	35.54	14.6	7.63	3.03	ID=gene697;Name=kdpE;gbkey=Gene;gene=kdpE;locus_tag=SL1344_0684
NC_016810.1	kdpD	766424	769108	-	56.9	17.86	9.44	8.82	ID=gene698;Name=kdpD;gbkey=Gene;gene=kdpD;locus_tag=SL1344_0685
NC_016810.1	kdpC	769105	769689	-	29.19	11.13	12.82	9.65	ID=gene699;Name=kdpC;gbkey=Gene;gene=kdpC;locus_tag=SL1344_0686
NC_016810.1	kdpB	769698	771746	-	3.6	1.86	1.13	1.14	ID=gene700;Name=kdpB;gbkey=Gene;gene=kdpB;locus_tag=SL1344_0687
NC_016810.1	kdpA	771767	773446	-	2.58	1.02	1.06	1.74	ID=gene701;Name=kdpA;gbkey=Gene;gene=kdpA;locus_tag=SL1344_0688
NC_016810.1	ybfA	773872	774078	+	113.81	94	92.17	175.75	ID=gene702;Name=ybfA;gbkey=Gene;gene=ybfA;locus_tag=SL1344_0689
NC_016810.1	phrB	774189	775610	+	45.14	16.77	3.9	3.81	ID=gene703;Name=phrB;gbkey=Gene;gene=phrB;locus_tag=SL1344_0690
NC_016810.1	SL1344_0691	775649	777130	-	19.32	9.19	6.52	4.1	ID=gene704;Name=SL1344_0691;gbkey=Gene;locus_tag=SL1344_0691
NC_016810.1	SL1344_0692	777459	778202	+	49.85	34.1	8.27	21.56	ID=gene705;Name=SL1344_0692;gbkey=Gene;locus_tag=SL1344_0692
NC_016810.1	SL1344_0693	778218	778874	+	16.78	15.58	2.48	4.52	ID=gene706;Name=SL1344_0693;gbkey=Gene;locus_tag=SL1344_0693
NC_016810.1	SL1344_0694	778868	779800	+	23.63	9.96	2.97	5.12	ID=gene707;Name=SL1344_0694;gbkey=Gene;locus_tag=SL1344_0694
NC_016810.1	SL1344_0695	779790	780524	+	42.15	20.14	5.99	8.12	ID=gene708;Name=SL1344_0695;gbkey=Gene;locus_tag=SL1344_0695
NC_016810.1	SL1344_0696	780848	780979	+	8.19	6.16	4.2	5.62	ID=gene709;Name=SL1344_0696;gbkey=Gene;locus_tag=SL1344_0696
NC_016810.1	fimB	781039	781605	+	16.77	19.69	6.22	9.43	ID=gene710;Name=fimB;gbkey=Gene;gene=fimB;locus_tag=SL1344_0697
NC_016810.1	SL1344_0698	782065	782400	+	4.5	2.42	0.27	0.88	ID=gene711;Name=SL1344_0698;gbkey=Gene;locus_tag=SL1344_0698
NC_016810.1	SL1344_0699	782402	783142	+	4.38	1.45	2.12	0.6	ID=gene712;Name=SL1344_0699;gbkey=Gene;locus_tag=SL1344_0699
NC_016810.1	SL1344_0702	784576	785472	+	0.3	0.98	0.41	0.77	ID=gene714;Name=SL1344_0702;gbkey=Gene;locus_tag=SL1344_0702
NC_016810.1	SL1344_0703	785485	786618	+	0.19	0.24	0.22	0.39	ID=gene715;Name=SL1344_0703;gbkey=Gene;locus_tag=SL1344_0703
NC_016810.1	SL1344_0704	786747	787517	+	2.45	1.82	0.36	1.64	ID=gene716;Name=SL1344_0704;gbkey=Gene;locus_tag=SL1344_0704
NC_016810.1	SL1344_0705	787521	788231	+	1.06	0.95	0.13	0.63	ID=gene717;Name=SL1344_0705;gbkey=Gene;locus_tag=SL1344_0705
NC_016810.1	SL1344_0706	788325	790103	+	0.85	1.89	0.67	0.31	ID=gene718;Name=SL1344_0706;gbkey=Gene;locus_tag=SL1344_0706
NC_016810.1	SL1344_0707	790296	791129	+	0.78	0.69	0.22	0.62	ID=gene719;Name=SL1344_0707;gbkey=Gene;locus_tag=SL1344_0707
NC_016810.1	SL1344_0708	791187	793082	+	0.91	1.16	0.6	0.76	ID=gene720;Name=SL1344_0708;gbkey=Gene;locus_tag=SL1344_0708
NC_016810.1	SL1344_0709	793150	793287	+	54.82	54.04	41.48	62.95	ID=gene721;Name=SL1344_0709;gbkey=Gene;locus_tag=SL1344_0709
NC_016810.1	nei	793336	794127	+	21.42	11.78	5.13	7.41	ID=gene722;Name=nei;gbkey=Gene;gene=nei;locus_tag=SL1344_0710
NC_016810.1	SL1344_0711	794182	795144	-	65.35	40.25	3.45	5.38	ID=gene723;Name=SL1344_0711;gbkey=Gene;locus_tag=SL1344_0711
NC_016810.1	gltA	795365	796648	-	649.73	434.07	185.7	297.62	ID=gene724;Name=gltA;gbkey=Gene;gene=gltA;locus_tag=SL1344_0712
NC_016810.1	SL1344_0713	796623	796994	+	9.88	21.87	7.32	31.67	ID=gene725;Name=SL1344_0713;gbkey=Gene;locus_tag=SL1344_0713
NC_016810.1	sdhC	797403	797792	+	342.34	217.41	305.84	335.75	ID=gene726;Name=sdhC;gbkey=Gene;gene=sdhC;locus_tag=SL1344_0714
NC_016810.1	sdhD	797786	798133	+	703.2	482.98	82.24	131.35	ID=gene727;Name=sdhD;gbkey=Gene;gene=sdhD;locus_tag=SL1344_0715
NC_016810.1	sdhA	798133	799899	+	265.42	157.57	35.97	50.54	ID=gene728;Name=sdhA;gbkey=Gene;gene=sdhA;locus_tag=SL1344_0716
NC_016810.1	sdhB	799913	800632	+	293.05	230.19	153.35	190.91	ID=gene729;Name=sdhB;gbkey=Gene;gene=sdhB;locus_tag=SL1344_0717
NC_016810.1	sucA	801156	803957	+	300.91	141.6	90.29	81.64	ID=gene730;Name=sucA;gbkey=Gene;gene=sucA;locus_tag=SL1344_0718
NC_016810.1	sucB	803972	805180	+	313.62	139.01	95.1	79.73	ID=gene731;Name=sucB;gbkey=Gene;gene=sucB;locus_tag=SL1344_0719
NC_016810.1	sucC	805322	806488	+	213.81	84.77	89.31	93.51	ID=gene732;Name=sucC;gbkey=Gene;gene=sucC;locus_tag=SL1344_0720
NC_016810.1	sucD	806488	807357	+	527.24	251.13	158.9	165.68	ID=gene733;Name=sucD;gbkey=Gene;gene=sucD;locus_tag=SL1344_0721
NC_016810.1	cydA	808940	810508	+	78.03	12.24	4.94	7.29	ID=gene734;Name=cydA;gbkey=Gene;gene=cydA;locus_tag=SL1344_0722
NC_016810.1	cydB	810524	811663	+	63.39	14.88	5.91	7.34	ID=gene735;Name=cydB;gbkey=Gene;gene=cydB;locus_tag=SL1344_0723
NC_016810.1	SL1344_0724	811678	811791	+	155.46	45.2	277.77	293.07	ID=gene736;Name=SL1344_0724;gbkey=Gene;locus_tag=SL1344_0724
NC_016810.1	SL1344_0725	811928	812209	+	74.34	81.74	19.64	36.33	ID=gene737;Name=SL1344_0725;gbkey=Gene;locus_tag=SL1344_0725
NC_016810.1	SL1344_0726	812438	812842	+	88.59	21.93	41.72	74.06	ID=gene738;Name=SL1344_0726;gbkey=Gene;locus_tag=SL1344_0726
NC_016810.1	tolQ	812839	813531	+	74.69	35.3	21.98	37.18	ID=gene739;Name=tolQ;gbkey=Gene;gene=tolQ;locus_tag=SL1344_0727
NC_016810.1	tolR	813535	813963	+	93.87	27.29	14.71	21.58	ID=gene740;Name=tolR;gbkey=Gene;gene=tolR;locus_tag=SL1344_0728
NC_016810.1	tolA	814028	815251	+	119.49	51.39	30.35	29.58	ID=gene741;Name=tolA;gbkey=Gene;gene=tolA;locus_tag=SL1344_0729
NC_016810.1	tolB	815375	816667	+	306.22	158.65	73.11	142.2	ID=gene742;Name=tolB;gbkey=Gene;gene=tolB;locus_tag=SL1344_0730
NC_016810.1	pal	816702	817226	+	147.38	60.78	42.03	40.31	ID=gene743;Name=pal;gbkey=Gene;gene=pal;locus_tag=SL1344_0731
NC_016810.1	ybgF	817236	818024	+	262.97	136.74	34.17	47.44	ID=gene744;Name=ybgF;gbkey=Gene;gene=ybgF;locus_tag=SL1344_0732
NC_016810.1	SL1344_tRNA0014	818189	818261	+	9821.97	69069.5	3558.54	53444.9	ID=gene745;Name=SL1344_tRNA0014;gbkey=Gene;locus_tag=SL1344_tRNA0014
NC_016810.1	SL1344_tRNA0015	818396	818468	+	56860.7	87389.3	24169	90309.9	ID=gene746;Name=SL1344_tRNA0015;gbkey=Gene;locus_tag=SL1344_tRNA0015
NC_016810.1	SL1344_tRNA0016	818475	818547	+	9602.14	68577.6	3499.52	53376.8	ID=gene747;Name=SL1344_tRNA0016;gbkey=Gene;locus_tag=SL1344_tRNA0016
NC_016810.1	SL1344_tRNA0017	818600	818672	+	9738.09	68777.4	3525.03	53378.2	ID=gene748;Name=SL1344_tRNA0017;gbkey=Gene;locus_tag=SL1344_tRNA0017
NC_016810.1	SL1344_tRNA0018	818810	818882	+	10077.8	69878.6	3653.9	54348.9	ID=gene749;Name=SL1344_tRNA0018;gbkey=Gene;locus_tag=SL1344_tRNA0018
NC_016810.1	nadA	819489	820532	+	15.74	7.62	10.17	6.26	ID=gene750;Name=nadA;gbkey=Gene;gene=nadA;locus_tag=SL1344_0733
NC_016810.1	pnuC	820557	821276	+	58.99	27.04	16.41	11.78	ID=gene751;Name=pnuC;gbkey=Gene;gene=pnuC;locus_tag=SL1344_0734
NC_016810.1	ybgR	821273	822211	-	27.85	24.85	7.47	15.44	ID=gene752;Name=ybgR;gbkey=Gene;gene=ybgR;locus_tag=SL1344_0735
NC_016810.1	SL1344_0736	822322	822708	-	40.88	13.9	0.95	1.53	ID=gene753;Name=SL1344_0736;gbkey=Gene;locus_tag=SL1344_0736
NC_016810.1	aroG	823028	824080	+	75.22	33.33	16.4	28.88	ID=gene754;Name=aroG;gbkey=Gene;gene=aroG;locus_tag=SL1344_0737
NC_016810.1	SL1344_0738	824174	824719	-	32.26	25.58	39.9	33.59	ID=gene755;Name=SL1344_0738;gbkey=Gene;locus_tag=SL1344_0738
NC_016810.1	SL1344_0739	824734	825579	-	16.22	15.03	5.02	11.41	ID=gene756;Name=SL1344_0739;gbkey=Gene;locus_tag=SL1344_0739
NC_016810.1	SL1344_0740	825709	826599	+	9.7	10.54	1.87	3.06	ID=gene757;Name=SL1344_0740;gbkey=Gene;locus_tag=SL1344_0740
NC_016810.1	SL1344_0741	826600	827583	-	3.34	2.41	0.38	1.39	ID=gene758;Name=SL1344_0741;gbkey=Gene;locus_tag=SL1344_0741
NC_016810.1	SL1344_0742	827806	829074	+	1.79	1.61	0.44	1.17	ID=gene759;Name=SL1344_0742;gbkey=Gene;locus_tag=SL1344_0742
NC_016810.1	oadG2	829124	829369	+	7.76	2.76	3.38	5.89	ID=gene760;Name=oadG2;gbkey=Gene;gene=oadG2;locus_tag=SL1344_0743
NC_016810.1	oadA	829385	831160	+	2.28	1.06	0.08	0.34	ID=gene761;Name=oadA;gbkey=Gene;gene=oadA;locus_tag=SL1344_0744
NC_016810.1	oadB2	831173	832474	+	1.83	1.11	0.13	0.57	ID=gene762;Name=oadB2;gbkey=Gene;gene=oadB2;locus_tag=SL1344_0745
NC_016810.1	SL1344_0746	832593	833291	+	16.7	9.99	1.32	1.21	ID=gene763;Name=SL1344_0746;gbkey=Gene;locus_tag=SL1344_0746
NC_016810.1	SL1344_0747	833671	834750	+	7.2	4.93	1.75	3.27	ID=gene764;Name=SL1344_0747;gbkey=Gene;locus_tag=SL1344_0747
NC_016810.1	SL1344_0748	834750	835526	+	23.78	10.31	5.76	4.56	ID=gene765;Name=SL1344_0748;gbkey=Gene;locus_tag=SL1344_0748
NC_016810.1	gpmA	835617	836369	-	284.73	180.02	112.31	181.79	ID=gene766;Name=gpmA;gbkey=Gene;gene=gpmA;locus_tag=SL1344_0749
NC_016810.1	galM	836593	837633	-	17.65	9.3	2.66	3.29	ID=gene767;Name=galM;gbkey=Gene;gene=galM;locus_tag=SL1344_0750
NC_016810.1	galK	837627	838775	-	20.94	9.13	5.08	4.14	ID=gene768;Name=galK;gbkey=Gene;gene=galK;locus_tag=SL1344_0751
NC_016810.1	galT	838778	839824	-	10.48	5.56	0.53	2.45	ID=gene769;Name=galT;gbkey=Gene;gene=galT;locus_tag=SL1344_0752
NC_016810.1	galE	839835	840851	-	34.11	15.8	10.44	16.41	ID=gene770;Name=galE;gbkey=Gene;gene=galE;locus_tag=SL1344_0753
NC_016810.1	SL1344_0754	841074	841982	-	6.26	7.03	3.52	7.27	ID=gene771;Name=SL1344_0754;gbkey=Gene;locus_tag=SL1344_0754
NC_016810.1	modF	842153	843628	-	42.17	38.54	29.43	48.05	ID=gene772;Name=modF;gbkey=Gene;gene=modF;locus_tag=SL1344_0755
NC_016810.1	modE	843696	844484	-	25.68	9.89	5.1	3.92	ID=gene773;Name=modE;gbkey=Gene;gene=modE;locus_tag=SL1344_0756
NC_016810.1	SL1344_0757	844511	844762	+	312.33	472.96	506.3	1115.72	ID=gene774;Name=SL1344_0757;gbkey=Gene;locus_tag=SL1344_0757
NC_016810.1	modA	844929	845702	+	339.48	102.44	98.05	65.95	ID=gene775;Name=modA;gbkey=Gene;gene=modA;locus_tag=SL1344_0758
NC_016810.1	modB	845702	846391	+	271.47	104.67	12.82	12	ID=gene776;Name=modB;gbkey=Gene;gene=modB;locus_tag=SL1344_0759
NC_016810.1	modC	846394	847452	+	62.52	34.95	1.92	5.54	ID=gene777;Name=modC;gbkey=Gene;gene=modC;locus_tag=SL1344_0760
NC_016810.1	SL1344_0761	847453	848271	-	44.69	26.37	9.51	17.68	ID=gene778;Name=SL1344_0761;gbkey=Gene;locus_tag=SL1344_0761
NC_016810.1	SL1344_0762	848435	849430	+	17.41	13.95	10.29	20.13	ID=gene779;Name=SL1344_0762;gbkey=Gene;locus_tag=SL1344_0762
NC_016810.1	ybhC	849574	850857	-	32.07	24.44	21.79	12.74	ID=gene780;Name=ybhC;gbkey=Gene;gene=ybhC;locus_tag=SL1344_0763
NC_016810.1	hutI	851095	852318	+	329.67	230.03	75.98	71.77	ID=gene781;Name=hutI;gbkey=Gene;gene=hutI;locus_tag=SL1344_0764
NC_016810.1	hutG	852315	853256	+	154.93	80.68	7.6	10.67	ID=gene782;Name=hutG;gbkey=Gene;gene=hutG;locus_tag=SL1344_0765
NC_016810.1	hutC	853349	854026	+	153.97	94.43	9.94	25.73	ID=gene783;Name=hutC;gbkey=Gene;gene=hutC;locus_tag=SL1344_0766
NC_016810.1	hutU	854223	855908	+	350.65	330.14	9.09	16.6	ID=gene784;Name=hutU;gbkey=Gene;gene=hutU;locus_tag=SL1344_0767
NC_016810.1	hutH	855910	857430	+	129.97	110.18	4.8	5.19	ID=gene785;Name=hutH;gbkey=Gene;gene=hutH;locus_tag=SL1344_0768
NC_016810.1	SL1344_0769	857515	857991	-	191.73	88.69	30.39	41.27	ID=gene786;Name=SL1344_0769;gbkey=Gene;locus_tag=SL1344_0769
NC_016810.1	bioA	858049	859338	-	46.74	53	18.56	29.26	ID=gene787;Name=bioA;gbkey=Gene;gene=bioA;locus_tag=SL1344_0770
NC_016810.1	bioB	859425	860465	+	75.36	111.41	33.61	66.61	ID=gene788;Name=bioB;gbkey=Gene;gene=bioB;locus_tag=SL1344_0771
NC_016810.1	bioF	860462	861619	+	100.85	72.26	4.15	7.97	ID=gene789;Name=bioF;gbkey=Gene;gene=bioF;locus_tag=SL1344_0772
NC_016810.1	bioC	861603	862358	+	63.47	48.3	3.66	6.88	ID=gene790;Name=bioC;gbkey=Gene;gene=bioC;locus_tag=SL1344_0773
NC_016810.1	bioD	862351	863037	+	62.45	61.65	4.61	9.89	ID=gene791;Name=bioD;gbkey=Gene;gene=bioD;locus_tag=SL1344_0774
NC_016810.1	uvrB	863688	865709	+	62.83	22.41	20.64	15.78	ID=gene792;Name=uvrB;gbkey=Gene;gene=uvrB;locus_tag=SL1344_0775
NC_016810.1	slrP	866199	868496	+	42.07	27.88	18.87	26.56	ID=gene793;Name=slrP;gbkey=Gene;gene=slrP;locus_tag=SL1344_0776
NC_016810.1	SL1344_0777	868588	869496	-	50.76	20.03	22.68	28.48	ID=gene794;Name=SL1344_0777;gbkey=Gene;locus_tag=SL1344_0777
NC_016810.1	moaA	869893	870882	+	77.16	24.88	7.3	8.73	ID=gene795;Name=moaA;gbkey=Gene;gene=moaA;locus_tag=SL1344_0778
NC_016810.1	moaB	870904	871416	+	107.64	26.83	10.65	16.4	ID=gene796;Name=moaB;gbkey=Gene;gene=moaB;locus_tag=SL1344_0779
NC_016810.1	moaC	871419	871904	+	29.8	8.92	6.59	4.74	ID=gene797;Name=moaC;gbkey=Gene;gene=moaC;locus_tag=SL1344_0780
NC_016810.1	moaD	871891	872142	+	122.64	24.41	5.13	9.33	ID=gene798;Name=moaD;gbkey=Gene;gene=moaD;locus_tag=SL1344_0781
NC_016810.1	moaE	872144	872596	+	128.48	29.69	12.84	9.67	ID=gene799;Name=moaE;gbkey=Gene;gene=moaE;locus_tag=SL1344_0782
NC_016810.1	SL1344_0783	872644	873348	+	111.74	70.68	70.06	85.6	ID=gene800;Name=SL1344_0783;gbkey=Gene;locus_tag=SL1344_0783
NC_016810.1	SL1344_0784	873495	874202	+	2.96	4.15	1.43	1.56	ID=gene801;Name=SL1344_0784;gbkey=Gene;locus_tag=SL1344_0784
NC_016810.1	SL1344_0785	874226	874834	+	11.71	9.57	5.61	8.41	ID=gene802;Name=SL1344_0785;gbkey=Gene;locus_tag=SL1344_0785
NC_016810.1	SL1344_0786	874842	875402	+	20.75	8.1	9.05	5.56	ID=gene803;Name=SL1344_0786;gbkey=Gene;locus_tag=SL1344_0786
NC_016810.1	ybhN	875405	876367	-	35.95	17.83	4.72	3.17	ID=gene804;Name=ybhN;gbkey=Gene;gene=ybhN;locus_tag=SL1344_0787
NC_016810.1	ybhO	876367	877608	-	19.55	8.58	1.51	2.39	ID=gene805;Name=ybhO;gbkey=Gene;gene=ybhO;locus_tag=SL1344_0788
NC_016810.1	SL1344_0789	877605	878363	-	20.93	9.55	2.19	0.59	ID=gene806;Name=SL1344_0789;gbkey=Gene;locus_tag=SL1344_0789
NC_016810.1	SL1344_0790	878496	878906	+	269.55	212.79	139.27	134.4	ID=gene807;Name=SL1344_0790;gbkey=Gene;locus_tag=SL1344_0790
NC_016810.1	SL1344_0791	878868	879974	-	115.74	75.92	34.37	37.09	ID=gene808;Name=SL1344_0791;gbkey=Gene;locus_tag=SL1344_0791
NC_016810.1	SL1344_0792	880090	881220	-	119.91	50.26	4.95	8.94	ID=gene809;Name=SL1344_0792;gbkey=Gene;locus_tag=SL1344_0792
NC_016810.1	ybhF	881213	882949	-	49.94	18.81	4.98	5.63	ID=gene810;Name=ybhF;gbkey=Gene;gene=ybhF;locus_tag=SL1344_0793
NC_016810.1	SL1344_0794	882942	883937	-	128.68	35.3	8.43	10.1	ID=gene811;Name=SL1344_0794;gbkey=Gene;locus_tag=SL1344_0794
NC_016810.1	ybiH	883937	884611	-	177.23	97.53	25.71	38.61	ID=gene812;Name=ybiH;gbkey=Gene;gene=ybiH;locus_tag=SL1344_0795
NC_016810.1	rhlE	884841	886205	+	7.33	4.26	1.49	1.35	ID=gene813;Name=rhlE;gbkey=Gene;gene=rhlE;locus_tag=SL1344_0796
NC_016810.1	dinG	886512	888557	+	30.93	16.14	9.32	9.38	ID=gene814;Name=dinG;gbkey=Gene;gene=dinG;locus_tag=SL1344_0797
NC_016810.1	ybiB	888587	889561	+	23.69	15.76	4.73	6.69	ID=gene815;Name=ybiB;gbkey=Gene;gene=ybiB;locus_tag=SL1344_0798
NC_016810.1	ybiJ	889717	889977	-	28.98	23.64	53.41	131.7	ID=gene816;Name=ybiJ;gbkey=Gene;gene=ybiJ;locus_tag=SL1344_0799
NC_016810.1	ybiI	890262	890528	-	32.38	62.63	10.37	22.25	ID=gene817;Name=ybiI;gbkey=Gene;gene=ybiI;locus_tag=SL1344_0800
NC_016810.1	SL1344_0801	890733	891665	+	22.08	14.75	6.15	8.84	ID=gene818;Name=SL1344_0801;gbkey=Gene;locus_tag=SL1344_0801
NC_016810.1	SL1344_0802	891662	893884	-	16.99	6.97	3.64	4.53	ID=gene819;Name=SL1344_0802;gbkey=Gene;locus_tag=SL1344_0802
NC_016810.1	glnQ	894003	894725	-	36.02	38.98	12.34	18.25	ID=gene820;Name=glnQ;gbkey=Gene;gene=glnQ;locus_tag=SL1344_0803
NC_016810.1	glnP	894722	895381	-	57.47	40.02	15.95	14.2	ID=gene821;Name=glnP;gbkey=Gene;gene=glnP;locus_tag=SL1344_0804
NC_016810.1	glnH	895525	896271	-	35.01	31.98	15.74	27.33	ID=gene822;Name=glnH;gbkey=Gene;gene=glnH;locus_tag=SL1344_0805
NC_016810.1	dps	896748	897251	-	181.82	74.79	26.59	30.64	ID=gene823;Name=dps;gbkey=Gene;gene=dps;locus_tag=SL1344_0806
NC_016810.1	ybiF	897554	898441	-	19.23	12.95	5.44	5.21	ID=gene824;Name=ybiF;gbkey=Gene;gene=ybiF;locus_tag=SL1344_0807
NC_016810.1	ompX	898795	899310	+	366.55	228.13	172.3	310.16	ID=gene825;Name=ompX;gbkey=Gene;gene=ompX;locus_tag=SL1344_0808
NC_016810.1	ybiP	899373	900953	-	18.02	10.76	7.26	4.81	ID=gene826;Name=ybiP;gbkey=Gene;gene=ybiP;locus_tag=SL1344_0809
NC_016810.1	SL1344_0810	901532	902005	+	74.55	40.43	50.48	23.34	ID=gene827;Name=SL1344_0810;gbkey=Gene;locus_tag=SL1344_0810
NC_016810.1	ybiR	902002	903114	+	54.24	27.11	7.13	8.36	ID=gene828;Name=ybiR;gbkey=Gene;gene=ybiR;locus_tag=SL1344_0811
NC_016810.1	ybiS	903158	904078	-	98.21	22.53	104.02	31.14	ID=gene829;Name=ybiS;gbkey=Gene;gene=ybiS;locus_tag=SL1344_0812
NC_016810.1	ybiT	904297	905889	+	16.42	25.49	8.69	19.43	ID=gene830;Name=ybiT;gbkey=Gene;gene=ybiT;locus_tag=SL1344_0813
NC_016810.1	SL1344_0814	906498	907241	+	4.5	3.95	0.99	4.8	ID=gene831;Name=SL1344_0814;gbkey=Gene;locus_tag=SL1344_0814
NC_016810.1	SL1344_0815	907270	907800	-	1.02	0.77	1.13	1.12	ID=gene832;Name=SL1344_0815;gbkey=Gene;locus_tag=SL1344_0815
NC_016810.1	SL1344_0817	908194	909459	-	7.24	6.64	9.04	9.52	ID=gene833;Name=SL1344_0817;gbkey=Gene;locus_tag=SL1344_0817
NC_016810.1	SL1344_0818	909721	910530	+	89.65	41.49	28.61	29.69	ID=gene834;Name=SL1344_0818;gbkey=Gene;locus_tag=SL1344_0818
NC_016810.1	ybiW	910608	913040	-	1.78	1.49	2.01	2.03	ID=gene835;Name=ybiW;gbkey=Gene;gene=ybiW;locus_tag=SL1344_0819
NC_016810.1	ybiY	913046	913945	-	4.56	1.07	2.02	2.39	ID=gene836;Name=ybiY;gbkey=Gene;gene=ybiY;locus_tag=SL1344_0820
NC_016810.1	moeB	914223	914972	-	14.79	7.81	2.42	4.86	ID=gene837;Name=moeB;gbkey=Gene;gene=moeB;locus_tag=SL1344_0821
NC_016810.1	moeA	914972	916213	-	20.1	12.96	4.67	7.17	ID=gene838;Name=moeA;gbkey=Gene;gene=moeA;locus_tag=SL1344_0822
NC_016810.1	ybiK	916410	917351	+	242.29	122.84	38.59	54.28	ID=gene839;Name=ybiK;gbkey=Gene;gene=ybiK;locus_tag=SL1344_0823
NC_016810.1	SL1344_0824	917362	919233	+	221.56	91.41	14.26	18.44	ID=gene840;Name=SL1344_0824;gbkey=Gene;locus_tag=SL1344_0824
NC_016810.1	yliB	919266	920804	+	94.08	52.39	8.3	11.91	ID=gene841;Name=yliB;gbkey=Gene;gene=yliB;locus_tag=SL1344_0825
NC_016810.1	yliC	920865	921785	+	67.97	33.47	4.71	4.65	ID=gene842;Name=yliC;gbkey=Gene;gene=yliC;locus_tag=SL1344_0826
NC_016810.1	yliD	921788	922699	+	164.23	81.56	3.34	9.23	ID=gene843;Name=yliD;gbkey=Gene;gene=yliD;locus_tag=SL1344_0827
NC_016810.1	SL1344_0828	922790	924115	-	13.61	6.49	3.13	5.06	ID=gene844;Name=SL1344_0828;gbkey=Gene;locus_tag=SL1344_0828
NC_016810.1	SL1344_0829	924346	924729	+	240.73	106.11	53.13	72.7	ID=gene845;Name=SL1344_0829;gbkey=Gene;locus_tag=SL1344_0829
NC_016810.1	SL1344_0830	925442	925957	+	5.24	1.18	1.07	0.72	ID=gene846;Name=SL1344_0830;gbkey=Gene;locus_tag=SL1344_0830
NC_016810.1	SL1344_0831	925875	926729	+	4.04	2.78	0.43	2.66	ID=gene847;Name=SL1344_0831;gbkey=Gene;locus_tag=SL1344_0831
NC_016810.1	SL1344_0832	926740	927687	+	4.67	5.86	1.21	8.38	ID=gene848;Name=SL1344_0832;gbkey=Gene;locus_tag=SL1344_0832
NC_016810.1	SL1344_0833	927981	929144	+	56.82	22.13	22.84	18.31	ID=gene849;Name=SL1344_0833;gbkey=Gene;locus_tag=SL1344_0833
NC_016810.1	SL1344_0834	929593	931278	+	25.64	10.8	3.07	4.52	ID=gene850;Name=SL1344_0834;gbkey=Gene;locus_tag=SL1344_0834
NC_016810.1	SL1344_0835	931284	932174	-	23.53	11.95	3.94	5.33	ID=gene851;Name=SL1344_0835;gbkey=Gene;locus_tag=SL1344_0835
NC_016810.1	SL1344_0836	932439	932864	-	64.18	32.62	31.79	30.06	ID=gene852;Name=SL1344_0836;gbkey=Gene;locus_tag=SL1344_0836
NC_016810.1	SL1344_0837	933211	933891	+	10.79	7.13	2.44	1.31	ID=gene853;Name=SL1344_0837;gbkey=Gene;locus_tag=SL1344_0837
NC_016810.1	yliJ	933888	934514	-	41.54	25.91	12.39	22.22	ID=gene854;Name=yliJ;gbkey=Gene;gene=yliJ;locus_tag=SL1344_0838
NC_016810.1	dacC	934758	935960	+	80.64	57.55	42.75	70.27	ID=gene855;Name=dacC;gbkey=Gene;gene=dacC;locus_tag=SL1344_0839
NC_016810.1	deoR	936005	936763	-	34.6	43.76	40.16	70.7	ID=gene856;Name=deoR;gbkey=Gene;gene=deoR;locus_tag=SL1344_0840
NC_016810.1	ybjG	936835	937443	-	34.42	25.12	57.91	45.55	ID=gene857;Name=ybjG;gbkey=Gene;gene=ybjG;locus_tag=SL1344_0841
NC_016810.1	mdfA	937756	938988	+	29.04	13.83	10.84	10.78	ID=gene858;Name=mdfA;gbkey=Gene;gene=mdfA;locus_tag=SL1344_0842
NC_016810.1	SL1344_0843	939042	939857	-	24.37	12.79	8.6	13.02	ID=gene859;Name=SL1344_0843;gbkey=Gene;locus_tag=SL1344_0843
NC_016810.1	SL1344_0844	939854	941065	-	18.29	14.4	5.13	16.75	ID=gene860;Name=SL1344_0844;gbkey=Gene;locus_tag=SL1344_0844
NC_016810.1	SL1344_0845	941233	941853	+	14.1	5.35	4.56	4.59	ID=gene861;Name=SL1344_0845;gbkey=Gene;locus_tag=SL1344_0845
NC_016810.1	SL1344_0846	941970	943655	-	60.67	37.11	19.71	28.04	ID=gene862;Name=SL1344_0846;gbkey=Gene;locus_tag=SL1344_0846
NC_016810.1	SL1344_0847	943926	944303	+	28.87	24.03	11.4	24.55	ID=gene863;Name=SL1344_0847;gbkey=Gene;locus_tag=SL1344_0847
NC_016810.1	grxA	944335	944598	-	425.71	274.78	302.49	272.51	ID=gene864;Name=grxA;gbkey=Gene;gene=grxA;locus_tag=SL1344_0848
NC_016810.1	ybjC	944768	945058	+	129.48	54.05	21.68	31.44	ID=gene865;Name=ybjC;gbkey=Gene;gene=ybjC;locus_tag=SL1344_0849
NC_016810.1	rimK	945821	946723	+	183.34	40.43	4.91	13.16	ID=gene867;Name=rimK;gbkey=Gene;gene=rimK;locus_tag=SL1344_0852
NC_016810.1	SL1344_0853	946820	947296	+	18.58	12.74	3.1	8.4	ID=gene868;Name=SL1344_0853;gbkey=Gene;locus_tag=SL1344_0853
NC_016810.1	potF	947645	948757	+	10.68	5.14	1.63	3.37	ID=gene869;Name=potF;gbkey=Gene;gene=potF;locus_tag=SL1344_0854
NC_016810.1	potG	948845	949978	+	24.55	18.47	2.01	4.34	ID=gene870;Name=potG;gbkey=Gene;gene=potG;locus_tag=SL1344_0855
NC_016810.1	potH	949988	950941	+	16.05	12.58	2.08	3.22	ID=gene871;Name=potH;gbkey=Gene;gene=potH;locus_tag=SL1344_0856
NC_016810.1	potI	950938	951783	+	38.15	24.44	4.28	8.58	ID=gene872;Name=potI;gbkey=Gene;gene=potI;locus_tag=SL1344_0857
NC_016810.1	SL1344_0858	951857	952330	+	83.14	83.01	18.57	31.17	ID=gene873;Name=SL1344_0858;gbkey=Gene;locus_tag=SL1344_0858
NC_016810.1	ybjF	952373	953503	+	15.77	7.83	7.07	6.79	ID=gene874;Name=ybjF;gbkey=Gene;gene=ybjF;locus_tag=SL1344_0859
NC_016810.1	SL1344_0860	953786	955129	+	4.42	3.51	1.99	2.13	ID=gene875;Name=SL1344_0860;gbkey=Gene;locus_tag=SL1344_0860
NC_016810.1	SL1344_0861	955159	955479	+	4.38	4.12	3.16	2.08	ID=gene876;Name=SL1344_0861;gbkey=Gene;locus_tag=SL1344_0861
NC_016810.1	SL1344_0862	955489	956976	+	17.19	9.98	26.35	25.65	ID=gene877;Name=SL1344_0862;gbkey=Gene;locus_tag=SL1344_0862
NC_016810.1	artJ	957195	957926	-	11.22	5.12	9.59	9.28	ID=gene878;Name=artJ;gbkey=Gene;gene=artJ;locus_tag=SL1344_0863
NC_016810.1	artM	958163	958831	-	98.21	52.16	27.46	54.12	ID=gene879;Name=artM;gbkey=Gene;gene=artM;locus_tag=SL1344_0864
NC_016810.1	artQ	958831	959547	-	84.45	29.49	8.5	7.61	ID=gene880;Name=artQ;gbkey=Gene;gene=artQ;locus_tag=SL1344_0865
NC_016810.1	artI	959554	960285	-	51.62	29.94	10	13.79	ID=gene881;Name=artI;gbkey=Gene;gene=artI;locus_tag=SL1344_0866
NC_016810.1	artP	960303	961031	-	118.49	52.98	17.41	22.43	ID=gene882;Name=artP;gbkey=Gene;gene=artP;locus_tag=SL1344_0867
NC_016810.1	SL1344_0868	961261	961776	-	66.18	44.41	9.09	22.25	ID=gene883;Name=SL1344_0868;gbkey=Gene;locus_tag=SL1344_0868
NC_016810.1	SL1344_0869	961904	962227	+	52.59	31.11	7.41	18.33	ID=gene884;Name=SL1344_0869;gbkey=Gene;locus_tag=SL1344_0869
NC_016810.1	SL1344_0870	962224	963054	+	44.95	20.4	9	6.79	ID=gene885;Name=SL1344_0870;gbkey=Gene;locus_tag=SL1344_0870
NC_016810.1	SL1344_0871	963051	964064	-	24.96	20.39	4.91	11.35	ID=gene886;Name=SL1344_0871;gbkey=Gene;locus_tag=SL1344_0871
NC_016810.1	SL1344_0872	964160	965593	-	56.55	27.3	5.71	6.85	ID=gene887;Name=SL1344_0872;gbkey=Gene;locus_tag=SL1344_0872
NC_016810.1	ybjU	965604	966605	-	236.62	129.12	53.96	104.65	ID=gene888;Name=ybjU;gbkey=Gene;gene=ybjU;locus_tag=SL1344_0873
NC_016810.1	poxB	966644	968362	-	23.75	10.92	3.5	5	ID=gene889;Name=poxB;gbkey=Gene;gene=poxB;locus_tag=SL1344_0874
NC_016810.1	hcr	968520	969491	-	97.11	31.39	4.75	6.44	ID=gene890;Name=hcr;gbkey=Gene;gene=hcr;locus_tag=SL1344_0875
NC_016810.1	SL1344_0876	969500	971152	-	6.84	3.25	2.35	3.41	ID=gene891;Name=SL1344_0876;gbkey=Gene;locus_tag=SL1344_0876
NC_016810.1	SL1344_0877	971296	972087	-	47.26	41.32	6.29	16.31	ID=gene892;Name=SL1344_0877;gbkey=Gene;locus_tag=SL1344_0877
NC_016810.1	SL1344_0878	972397	974055	+	23.93	14.19	4.53	5.73	ID=gene893;Name=SL1344_0878;gbkey=Gene;locus_tag=SL1344_0878
NC_016810.1	ybjX	974052	975020	-	65.72	57.78	27.2	57.17	ID=gene894;Name=ybjX;gbkey=Gene;gene=ybjX;locus_tag=SL1344_0879
NC_016810.1	ybjY	975148	976266	+	81.73	42.77	12.62	27.83	ID=gene895;Name=ybjY;gbkey=Gene;gene=ybjY;locus_tag=SL1344_0880
NC_016810.1	ybjZ	976263	978209	+	93.2	49.4	17.56	24.12	ID=gene896;Name=ybjZ;gbkey=Gene;gene=ybjZ;locus_tag=SL1344_0881
NC_016810.1	cspD	978339	978560	-	1191.63	1031.6	407.75	584.58	ID=gene897;Name=cspD;gbkey=Gene;gene=cspD;locus_tag=SL1344_0882
NC_016810.1	SL1344_0883	978884	979204	+	418.79	157.98	176.01	204.46	ID=gene898;Name=SL1344_0883;gbkey=Gene;locus_tag=SL1344_0883
NC_016810.1	clpA	979235	981511	+	140.67	95.5	93.54	95.73	ID=gene899;Name=clpA;gbkey=Gene;gene=clpA;locus_tag=SL1344_0884
NC_016810.1	tnp	981703	982161	+	24.24	18.56	13.5	16.68	ID=gene900;Name=tnp;gbkey=Gene;gene=tnp;locus_tag=SL1344_0885
NC_016810.1	SL1344_0886	982624	983307	-	6.95	6.41	1.62	2.24	ID=gene901;Name=SL1344_0886;gbkey=Gene;locus_tag=SL1344_0886
NC_016810.1	SL1344_0887	983478	983879	-	7.53	5.13	0.92	2.77	ID=gene902;Name=SL1344_0887;gbkey=Gene;locus_tag=SL1344_0887
NC_016810.1	SL1344_tRNA0019	983983	984067	-	13527.4	23407.7	7145.62	21990.7	ID=gene903;Name=SL1344_tRNA0019;gbkey=Gene;locus_tag=SL1344_tRNA0019
NC_016810.1	SL1344_0888	984216	984893	-	10.52	6.13	4.09	5.46	ID=gene904;Name=SL1344_0888;gbkey=Gene;locus_tag=SL1344_0888
NC_016810.1	SL1344_0889	984913	985773	-	8.91	6.4	1.82	2.67	ID=gene905;Name=SL1344_0889;gbkey=Gene;locus_tag=SL1344_0889
NC_016810.1	SL1344_0890	985882	986793	+	52.37	23.32	5.37	8.78	ID=gene906;Name=SL1344_0890;gbkey=Gene;locus_tag=SL1344_0890
NC_016810.1	infA	986884	987102	-	108.06	156.95	21.08	64.64	ID=gene907;Name=infA;gbkey=Gene;gene=infA;locus_tag=SL1344_0891
NC_016810.1	SL1344_0892	987030	987413	-	182.08	216.39	76.61	156.7	ID=gene908;Name=SL1344_0892;gbkey=Gene;locus_tag=SL1344_0892
NC_016810.1	aat	987414	988118	-	73.12	43.42	23.18	26.22	ID=gene909;Name=aat;gbkey=Gene;gene=aat;locus_tag=SL1344_0893
NC_016810.1	cydC	988163	989884	-	53.97	30.07	9.52	8.17	ID=gene910;Name=cydC;gbkey=Gene;gene=cydC;locus_tag=SL1344_0894
NC_016810.1	cydD	989885	991651	-	56.5	28.44	13.9	14.58	ID=gene911;Name=cydD;gbkey=Gene;gene=cydD;locus_tag=SL1344_0895
NC_016810.1	trxB	991765	992733	-	98.19	51.46	27.25	39.58	ID=gene912;Name=trxB;gbkey=Gene;gene=trxB;locus_tag=SL1344_0896
NC_016810.1	lrp	993279	993773	+	225.95	174.88	101.09	147.59	ID=gene913;Name=lrp;gbkey=Gene;gene=lrp;locus_tag=SL1344_0897
NC_016810.1	ftsK	993908	997993	+	267.23	96.65	29.13	39.45	ID=gene914;Name=ftsK;gbkey=Gene;gene=ftsK;locus_tag=SL1344_0898
NC_016810.1	lolA	998133	998747	+	252.5	95.58	20.87	41.43	ID=gene915;Name=lolA;gbkey=Gene;gene=lolA;locus_tag=SL1344_0899
NC_016810.1	SL1344_0900	998757	1000100	+	141.67	82.56	6.29	10.41	ID=gene916;Name=SL1344_0900;gbkey=Gene;locus_tag=SL1344_0900
NC_016810.1	serS	1000359	1001651	+	23.74	18.09	8.78	16.07	ID=gene917;Name=serS;gbkey=Gene;gene=serS;locus_tag=SL1344_0901
NC_016810.1	dmsA	1001888	1004332	+	14.63	3.74	2.83	1.49	ID=gene918;Name=dmsA;gbkey=Gene;gene=dmsA;locus_tag=SL1344_0902
NC_016810.1	dmsB	1004343	1004960	+	9.68	1.96	1.11	0.68	ID=gene919;Name=dmsB;gbkey=Gene;gene=dmsB;locus_tag=SL1344_0903
NC_016810.1	dmsC	1004962	1005825	+	21.39	5.33	6.52	3.11	ID=gene920;Name=dmsC;gbkey=Gene;gene=dmsC;locus_tag=SL1344_0904
NC_016810.1	ycaD	1006175	1007323	+	24.55	19.2	9.32	13.78	ID=gene921;Name=ycaD;gbkey=Gene;gene=ycaD;locus_tag=SL1344_0905
NC_016810.1	ycaM	1007541	1008962	+	24.62	15.37	9.35	8.13	ID=gene922;Name=ycaM;gbkey=Gene;gene=ycaM;locus_tag=SL1344_0906
NC_016810.1	pflA	1009255	1010079	-	68.77	36.42	19.97	22.42	ID=gene923;Name=pflA;gbkey=Gene;gene=pflA;locus_tag=SL1344_0907
NC_016810.1	SL1344_0908	1010171	1010497	-	44.94	32.76	38.4	43.14	ID=gene924;Name=SL1344_0908;gbkey=Gene;locus_tag=SL1344_0908
NC_016810.1	sopD2	1010628	1011587	+	60	44.79	9.33	18.41	ID=gene925;Name=sopD2;gbkey=Gene;gene=sopD2;locus_tag=SL1344_0909
NC_016810.1	pflB	1011663	1013945	-	59.97	12.61	5.41	6.35	ID=gene926;Name=pflB;gbkey=Gene;gene=pflB;locus_tag=SL1344_0910
NC_016810.1	focA	1014005	1014862	-	185.36	32.61	25.07	24.69	ID=gene927;Name=focA;gbkey=Gene;gene=focA;locus_tag=SL1344_0911
NC_016810.1	SL1344_0912	1015267	1017027	-	17.37	5.3	8.44	3.94	ID=gene928;Name=SL1344_0912;gbkey=Gene;locus_tag=SL1344_0912
NC_016810.1	SL1344_0913	1017164	1017856	+	32.12	17.22	4.57	6.73	ID=gene929;Name=SL1344_0913;gbkey=Gene;locus_tag=SL1344_0913
NC_016810.1	serC	1018042	1019130	+	194.26	128.36	115.52	185.86	ID=gene930;Name=serC;gbkey=Gene;gene=serC;locus_tag=SL1344_0914
NC_016810.1	aroA	1019201	1020484	+	61.78	39.91	6.04	9.8	ID=gene931;Name=aroA;gbkey=Gene;gene=aroA;locus_tag=SL1344_0915
NC_016810.1	SL1344_0916	1020627	1021388	+	38.01	25.09	10.18	12.33	ID=gene932;Name=SL1344_0916;gbkey=Gene;locus_tag=SL1344_0916
NC_016810.1	cmk	1021561	1022244	+	175.21	54.73	247.61	172.52	ID=gene933;Name=cmk;gbkey=Gene;gene=cmk;locus_tag=SL1344_0917
NC_016810.1	rpsA	1022358	1024031	+	184.25	61.38	151.26	137.94	ID=gene934;Name=rpsA;gbkey=Gene;gene=rpsA;locus_tag=SL1344_0918
NC_016810.1	himD	1024187	1024471	+	120.58	58.28	24.94	20.58	ID=gene935;Name=himD;gbkey=Gene;gene=himD;locus_tag=SL1344_0919
NC_016810.1	ycaI	1024701	1026965	+	9.69	5.3	3.69	4.27	ID=gene936;Name=ycaI;gbkey=Gene;gene=ycaI;locus_tag=SL1344_0920
NC_016810.1	msbA	1027002	1028750	+	56.49	25.05	9.66	9.05	ID=gene937;Name=msbA;gbkey=Gene;gene=msbA;locus_tag=SL1344_0921
NC_016810.1	lpxK	1028747	1029724	+	98.03	31.82	12.74	6.25	ID=gene938;Name=lpxK;gbkey=Gene;gene=lpxK;locus_tag=SL1344_0922
NC_016810.1	SL1344_0923	1029768	1031000	+	8.06	4.4	0.85	1.98	ID=gene939;Name=SL1344_0923;gbkey=Gene;locus_tag=SL1344_0923
NC_016810.1	SL1344_0924	1031052	1031234	+	105.7	90.02	30.77	58.69	ID=gene940;Name=SL1344_0924;gbkey=Gene;locus_tag=SL1344_0924
NC_016810.1	kdsB	1031231	1031977	+	41.62	20.78	4.82	6.56	ID=gene941;Name=kdsB;gbkey=Gene;gene=kdsB;locus_tag=SL1344_0925
NC_016810.1	SL1344_0926	1032188	1033081	+	46.66	15.77	14.25	16.94	ID=gene942;Name=SL1344_0926;gbkey=Gene;locus_tag=SL1344_0926
NC_016810.1	ycbC	1033061	1033837	-	17.62	7.33	6.14	5.22	ID=gene943;Name=ycbC;gbkey=Gene;gene=ycbC;locus_tag=SL1344_0927
NC_016810.1	smtA	1033973	1034776	+	49.46	27.43	20.86	23.35	ID=gene944;Name=smtA;gbkey=Gene;gene=smtA;locus_tag=SL1344_0928
NC_016810.1	mukF	1034769	1036091	+	61.42	24.41	19.47	12.33	ID=gene945;Name=mukF;gbkey=Gene;gene=mukF;locus_tag=SL1344_0929
NC_016810.1	mukE	1036072	1036776	+	82.01	23.75	17.15	10.81	ID=gene946;Name=mukE;gbkey=Gene;gene=mukE;locus_tag=SL1344_0930
NC_016810.1	mukB	1036776	1041242	+	77.79	36.04	10.77	11.92	ID=gene947;Name=mukB;gbkey=Gene;gene=mukB;locus_tag=SL1344_0931
NC_016810.1	ycbB	1041587	1043428	+	153.61	94.94	21.59	25.95	ID=gene948;Name=ycbB;gbkey=Gene;gene=ycbB;locus_tag=SL1344_0932
NC_016810.1	SL1344_0933	1043688	1044236	+	308.64	93.48	30.61	55.72	ID=gene949;Name=SL1344_0933;gbkey=Gene;locus_tag=SL1344_0933
NC_016810.1	SL1344_0934	1044264	1044911	+	126.69	68.79	9.76	18.35	ID=gene950;Name=SL1344_0934;gbkey=Gene;locus_tag=SL1344_0934
NC_016810.1	aspC	1044973	1046163	-	98.6	38.18	17.57	22.44	ID=gene951;Name=aspC;gbkey=Gene;gene=aspC;locus_tag=SL1344_0935
NC_016810.1	ompF	1046348	1047439	-	81.54	98.55	27.62	97.76	ID=gene952;Name=ompF;gbkey=Gene;gene=ompF;locus_tag=SL1344_0936
NC_016810.1	asnS	1048046	1049446	-	273.11	104.28	263.73	231.04	ID=gene953;Name=asnS;gbkey=Gene;gene=asnS;locus_tag=SL1344_0937
NC_016810.1	SL1344_0938	1049647	1050108	-	25.73	22.53	7.99	12	ID=gene954;Name=SL1344_0938;gbkey=Gene;locus_tag=SL1344_0938
NC_016810.1	dpaL	1050425	1051639	+	6.4	6.21	2.43	4.6	ID=gene955;Name=dpaL;gbkey=Gene;gene=dpaL;locus_tag=SL1344_0939
NC_016810.1	SL1344_0940	1051884	1053320	+	3.91	4.22	1	4.44	ID=gene956;Name=SL1344_0940;gbkey=Gene;locus_tag=SL1344_0940
NC_016810.1	pncB	1053398	1054600	-	32.28	19.18	12.2	13.06	ID=gene957;Name=pncB;gbkey=Gene;gene=pncB;locus_tag=SL1344_0941
NC_016810.1	SL1344_0942	1054795	1056087	-	79.98	27.56	93.49	38.51	ID=gene958;Name=SL1344_0942;gbkey=Gene;locus_tag=SL1344_0942
NC_016810.1	SL1344_0943	1056132	1056380	-	3.91	4.36	0	0.6	ID=gene959;Name=SL1344_0943;gbkey=Gene;locus_tag=SL1344_0943
NC_016810.1	SL1344_0944	1056421	1056660	-	0.9	0.28	0.77	1.24	ID=gene960;Name=SL1344_0944;gbkey=Gene;locus_tag=SL1344_0944
NC_016810.1	SL1344_0945	1056703	1057812	-	1.61	1.25	1.33	0.87	ID=gene961;Name=SL1344_0945;gbkey=Gene;locus_tag=SL1344_0945
NC_016810.1	recE	1057823	1060708	-	1.32	1.28	0.58	1.1	ID=gene962;Name=recE;gbkey=Gene;gene=recE;locus_tag=SL1344_0946
NC_016810.1	SL1344_0947	1060835	1061134	-	3.6	4.07	0.31	0.25	ID=gene963;Name=SL1344_0947;gbkey=Gene;locus_tag=SL1344_0947
NC_016810.1	SL1344_0948	1061156	1061314	-	2.72	4.26	0.58	0	ID=gene964;Name=SL1344_0948;gbkey=Gene;locus_tag=SL1344_0948
NC_016810.1	SL1344_0949	1061307	1061567	-	2.48	8.44	2.12	7.96	ID=gene965;Name=SL1344_0949;gbkey=Gene;locus_tag=SL1344_0949
NC_016810.1	SL1344_0950	1061617	1061958	-	68.25	55.14	23.76	30.1	ID=gene966;Name=SL1344_0950;gbkey=Gene;locus_tag=SL1344_0950
NC_016810.1	C1	1062352	1062726	+	1.73	2.17	1.23	1.19	ID=gene967;Name=C1;gbkey=Gene;gene=C1;locus_tag=SL1344_0951
NC_016810.1	SL1344_0952	1062811	1063794	+	4.06	2.07	3.47	1.96	ID=gene968;Name=SL1344_0952;gbkey=Gene;locus_tag=SL1344_0952
NC_016810.1	dnaC	1063797	1064546	+	1.15	1.88	0.37	1.09	ID=gene969;Name=dnaC;gbkey=Gene;gene=dnaC;locus_tag=SL1344_0953
NC_016810.1	SL1344_0954	1064557	1064904	+	3.11	2.03	0	0.43	ID=gene970;Name=SL1344_0954;gbkey=Gene;locus_tag=SL1344_0954
NC_016810.1	SL1344_0955	1064901	1065212	+	38.45	8.04	24.86	12.18	ID=gene971;Name=SL1344_0955;gbkey=Gene;locus_tag=SL1344_0955
NC_016810.1	SL1344_0956	1065290	1065580	+	191.25	81.31	61.86	91.59	ID=gene972;Name=SL1344_0956;gbkey=Gene;locus_tag=SL1344_0956
NC_016810.1	SL1344_0957	1065872	1066105	+	132.08	75.62	61.94	65.68	ID=gene973;Name=SL1344_0957;gbkey=Gene;locus_tag=SL1344_0957
NC_016810.1	SL1344_0958	1066521	1067123	+	34.59	13.27	15.26	13.79	ID=gene974;Name=SL1344_0958;gbkey=Gene;locus_tag=SL1344_0958
NC_016810.1	ninG	1067332	1067943	+	1.41	4.99	0.6	6.51	ID=gene975;Name=ninG;gbkey=Gene;gene=ninG;locus_tag=SL1344_0959
NC_016810.1	SL1344_0960	1067940	1068086	+	1.47	0.46	0	0	ID=gene976;Name=SL1344_0960;gbkey=Gene;locus_tag=SL1344_0960
NC_016810.1	SL1344_0961	1068076	1068873	+	16.93	9.09	4.47	3.81	ID=gene977;Name=SL1344_0961;gbkey=Gene;locus_tag=SL1344_0961
NC_016810.1	SL1344_0962	1068940	1069257	+	85.64	121.37	128.49	235.42	ID=gene978;Name=SL1344_0962;gbkey=Gene;locus_tag=SL1344_0962
NC_016810.1	SL1344_0963	1069431	1069556	+	6.86	3.23	0	0	ID=gene979;Name=SL1344_0963;gbkey=Gene;locus_tag=SL1344_0963
NC_016810.1	SL1344_0964	1069692	1070141	-	16.09	7.08	1.64	11.55	ID=gene980;Name=SL1344_0964;gbkey=Gene;locus_tag=SL1344_0964
NC_016810.1	gtgA	1070502	1071188	-	15.52	17.14	24.28	36.56	ID=gene981;Name=gtgA;gbkey=Gene;gene=gtgA;locus_tag=SL1344_0965
NC_016810.1	SL1344_0965A	1071458	1071793	+	0.96	1.61	0.82	0.37	ID=gene982;Name=SL1344_0965A;gbkey=Gene;locus_tag=SL1344_0965A
NC_016810.1	nucD	1071777	1072229	+	5.01	2.29	1.22	3.17	ID=gene983;Name=nucD;gbkey=Gene;gene=nucD;locus_tag=SL1344_0966
NC_016810.1	SL1344_0967	1072226	1072726	+	1.51	1.35	0.37	0.15	ID=gene984;Name=SL1344_0967;gbkey=Gene;locus_tag=SL1344_0967
NC_016810.1	SL1344_0968	1072934	1073467	+	11.01	4.06	3.11	4.45	ID=gene985;Name=SL1344_0968;gbkey=Gene;locus_tag=SL1344_0968
NC_016810.1	SL1344_0969	1073508	1075562	+	6.4	4	1.44	0.97	ID=gene986;Name=SL1344_0969;gbkey=Gene;locus_tag=SL1344_0969
NC_016810.1	SL1344_0971	1075762	1077309	+	6.42	5.28	1.42	1.2	ID=gene987;Name=SL1344_0971;gbkey=Gene;locus_tag=SL1344_0971
NC_016810.1	SL1344_0972	1077233	1079314	+	3.89	3.2	0.98	1.43	ID=gene988;Name=SL1344_0972;gbkey=Gene;locus_tag=SL1344_0972
NC_016810.1	SL1344_0973	1079405	1079728	+	4.67	1.1	0	0.92	ID=gene989;Name=SL1344_0973;gbkey=Gene;locus_tag=SL1344_0973
NC_016810.1	SL1344_0974	1079721	1080020	+	24.49	17.18	0	1.32	ID=gene990;Name=SL1344_0974;gbkey=Gene;locus_tag=SL1344_0974
NC_016810.1	SL1344_0975	1080001	1080567	+	2.29	3.41	0.33	0.92	ID=gene991;Name=SL1344_0975;gbkey=Gene;locus_tag=SL1344_0975
NC_016810.1	SL1344_0976	1080564	1080965	+	7.44	4.38	1.38	2.22	ID=gene992;Name=SL1344_0976;gbkey=Gene;locus_tag=SL1344_0976
NC_016810.1	SL1344_0977	1081040	1081726	+	4.72	2.53	1.61	2.7	ID=gene993;Name=SL1344_0977;gbkey=Gene;locus_tag=SL1344_0977
NC_016810.1	SL1344_0978	1081772	1082170	+	2.17	1.73	0	2.23	ID=gene994;Name=SL1344_0978;gbkey=Gene;locus_tag=SL1344_0978
NC_016810.1	SL1344_0979	1082233	1082496	+	10.23	5.05	0	1.97	ID=gene995;Name=SL1344_0979;gbkey=Gene;locus_tag=SL1344_0979
NC_016810.1	SL1344_0980	1082510	1085563	+	5.92	4.78	1.38	2.72	ID=gene996;Name=SL1344_0980;gbkey=Gene;locus_tag=SL1344_0980
NC_016810.1	SL1344_0981	1085560	1085892	+	9.41	21.28	3.88	25.34	ID=gene997;Name=SL1344_0981;gbkey=Gene;locus_tag=SL1344_0981
NC_016810.1	SL1344_0982	1085991	1086488	+	17.07	17.15	20.39	30.41	ID=gene998;Name=SL1344_0982;gbkey=Gene;locus_tag=SL1344_0982
NC_016810.1	sodCI	1086605	1087138	-	17.4	13.2	5.19	13.07	ID=gene999;Name=sodCI;gbkey=Gene;gene=sodCI;locus_tag=SL1344_0983
NC_016810.1	SL1344_0984	1087228	1087923	+	6.52	6.49	0.27	0.85	ID=gene1000;Name=SL1344_0984;gbkey=Gene;locus_tag=SL1344_0984
NC_016810.1	SL1344_0985	1087933	1088670	+	3.22	2.07	0.31	0.8	ID=gene1001;Name=SL1344_0985;gbkey=Gene;locus_tag=SL1344_0985
NC_016810.1	SL1344_0986	1088568	1089272	+	1.07	1.72	0.36	0.8	ID=gene1002;Name=SL1344_0986;gbkey=Gene;locus_tag=SL1344_0986
NC_016810.1	SL1344_0987	1089344	1092694	+	5.41	3.03	1.76	3.23	ID=gene1003;Name=SL1344_0987;gbkey=Gene;locus_tag=SL1344_0987
NC_016810.1	SL1344_0988	1093029	1095236	+	2.9	2.13	1.37	1.56	ID=gene1004;Name=SL1344_0988;gbkey=Gene;locus_tag=SL1344_0988
NC_016810.1	SL1344_0989	1095236	1095817	+	10.58	9.89	5.08	10.01	ID=gene1005;Name=SL1344_0989;gbkey=Gene;locus_tag=SL1344_0989
NC_016810.1	sseI	1096293	1097261	+	40.71	61.52	10.38	33.52	ID=gene1007;Name=sseI;gbkey=Gene;gene=sseI;locus_tag=SL1344_0991
NC_016810.1	SL1344_0993	1097909	1098535	-	0.69	1.24	0.59	0.61	ID=gene1009;Name=SL1344_0993;gbkey=Gene;locus_tag=SL1344_0993
NC_016810.1	SL1344_0994	1098604	1098903	-	70.72	108.47	26.25	96.48	ID=gene1010;Name=SL1344_0994;gbkey=Gene;locus_tag=SL1344_0994
NC_016810.1	gtgE	1098888	1099574	-	25.8	15.36	5.64	20.06	ID=gene1011;Name=gtgE;gbkey=Gene;gene=gtgE;locus_tag=SL1344_0995
NC_016810.1	gtgF	1099845	1100036	-	45.03	19.92	19.23	50.66	ID=gene1012;Name=gtgF;gbkey=Gene;gene=gtgF;locus_tag=SL1344_0996
NC_016810.1	pepN	1100463	1103075	+	30.72	19.49	46.2	46.25	ID=gene1013;Name=pepN;gbkey=Gene;gene=pepN;locus_tag=SL1344_0997
NC_016810.1	pyrD	1103256	1104293	+	7.91	3.53	2.18	4.74	ID=gene1014;Name=pyrD;gbkey=Gene;gene=pyrD;locus_tag=SL1344_0998
NC_016810.1	SL1344_0999	1104459	1105001	+	81.3	53.49	23.12	30.34	ID=gene1015;Name=SL1344_0999;gbkey=Gene;locus_tag=SL1344_0999
NC_016810.1	SL1344_1000	1104998	1106107	-	13.11	7.29	3.55	3.17	ID=gene1016;Name=SL1344_1000;gbkey=Gene;locus_tag=SL1344_1000
NC_016810.1	SL1344_1001	1106206	1108314	+	28.71	23.75	6.7	11.23	ID=gene1017;Name=SL1344_1001;gbkey=Gene;locus_tag=SL1344_1001
NC_016810.1	SL1344_1002	1108327	1110234	+	38.52	13.32	16.1	11.74	ID=gene1018;Name=SL1344_1002;gbkey=Gene;locus_tag=SL1344_1002
NC_016810.1	pqiA	1110249	1111502	+	62.48	31.32	19.58	17.51	ID=gene1019;Name=pqiA;gbkey=Gene;gene=pqiA;locus_tag=SL1344_1003
NC_016810.1	pqiB	1111507	1113147	+	54.33	21.54	15.16	18.46	ID=gene1020;Name=pqiB;gbkey=Gene;gene=pqiB;locus_tag=SL1344_1004
NC_016810.1	SL1344_1005	1113144	1113707	+	48.09	26.29	44.36	50.55	ID=gene1021;Name=SL1344_1005;gbkey=Gene;locus_tag=SL1344_1005
NC_016810.1	rmf	1113963	1114130	+	554.47	339.79	241.79	264.57	ID=gene1022;Name=rmf;gbkey=Gene;gene=rmf;locus_tag=SL1344_1006
NC_016810.1	fabA	1114230	1114748	-	77.54	68.06	62.08	118.45	ID=gene1023;Name=fabA;gbkey=Gene;gene=fabA;locus_tag=SL1344_1007
NC_016810.1	SL1344_1008	1114817	1116403	-	10.1	6.19	1.69	2.25	ID=gene1024;Name=SL1344_1008;gbkey=Gene;locus_tag=SL1344_1008
NC_016810.1	SL1344_1009	1116763	1117215	+	50.1	47.35	24.05	38.35	ID=gene1025;Name=SL1344_1009;gbkey=Gene;locus_tag=SL1344_1009
NC_016810.1	ompA	1117287	1118339	-	280.8	239.91	42.21	102.97	ID=gene1026;Name=ompA;gbkey=Gene;gene=ompA;locus_tag=SL1344_1010
NC_016810.1	sulA	1118696	1119205	-	50.85	27.65	12.67	24.6	ID=gene1027;Name=sulA;gbkey=Gene;gene=sulA;locus_tag=SL1344_1011
NC_016810.1	SL1344_1012	1119422	1120027	+	49.4	24.02	13.69	13.23	ID=gene1028;Name=SL1344_1012;gbkey=Gene;locus_tag=SL1344_1012
NC_016810.1	SL1344_1013	1120014	1122167	-	44.77	18.78	13.72	8.58	ID=gene1029;Name=SL1344_1013;gbkey=Gene;locus_tag=SL1344_1013
NC_016810.1	yccF	1122186	1122632	-	18.68	31.7	9.29	35.1	ID=gene1030;Name=yccF;gbkey=Gene;gene=yccF;locus_tag=SL1344_1014
NC_016810.1	helD	1122756	1124810	+	71.45	37.33	9.69	9.47	ID=gene1031;Name=helD;gbkey=Gene;gene=helD;locus_tag=SL1344_1015
NC_016810.1	mgsA	1124846	1125304	-	36.49	59.75	30.57	113.71	ID=gene1032;Name=mgsA;gbkey=Gene;gene=mgsA;locus_tag=SL1344_1016
NC_016810.1	SL1344_1017	1125399	1126061	-	36.51	35.79	6.78	9.46	ID=gene1033;Name=SL1344_1017;gbkey=Gene;locus_tag=SL1344_1017
NC_016810.1	SL1344_1018	1126232	1126648	+	62.07	35.61	18.97	39.11	ID=gene1034;Name=SL1344_1018;gbkey=Gene;locus_tag=SL1344_1018
NC_016810.1	SL1344_1019	1126693	1127010	-	446.19	314.61	165.19	285.3	ID=gene1035;Name=SL1344_1019;gbkey=Gene;locus_tag=SL1344_1019
NC_016810.1	SL1344_1020	1127068	1128279	-	47.67	12.98	14.08	8.33	ID=gene1036;Name=SL1344_1020;gbkey=Gene;locus_tag=SL1344_1020
NC_016810.1	SL1344_1021	1128494	1129042	+	8.46	3.7	3.89	3.37	ID=gene1037;Name=SL1344_1021;gbkey=Gene;locus_tag=SL1344_1021
NC_016810.1	SL1344_1022	1129068	1129847	+	42.12	18.93	4.85	6.11	ID=gene1038;Name=SL1344_1022;gbkey=Gene;locus_tag=SL1344_1022
NC_016810.1	SL1344_1023	1129896	1130177	+	13.41	11.42	1.31	1.58	ID=gene1039;Name=SL1344_1023;gbkey=Gene;locus_tag=SL1344_1023
NC_016810.1	SL1344_1024	1130174	1130503	-	59.93	46.22	31.61	51.97	ID=gene1040;Name=SL1344_1024;gbkey=Gene;locus_tag=SL1344_1024
NC_016810.1	SL1344_1025	1130590	1131168	-	108.87	105.81	120.7	482.18	ID=gene1041;Name=SL1344_1025;gbkey=Gene;locus_tag=SL1344_1025
NC_016810.1	SL1344_tRNA0020	1131644	1131728	+	100952	40066.9	85618.5	34653.8	ID=gene1042;Name=SL1344_tRNA0020;gbkey=Gene;locus_tag=SL1344_tRNA0020
NC_016810.1	pipA	1131870	1132550	-	12.41	13.85	6.51	14.06	ID=gene1043;Name=pipA;gbkey=Gene;gene=pipA;locus_tag=SL1344_1026
NC_016810.1	pipB	1132772	1133647	-	4.69	3.25	1.12	1.86	ID=gene1044;Name=pipB;gbkey=Gene;gene=pipB;locus_tag=SL1344_1027
NC_016810.1	SL1344_1028	1133859	1134185	+	0.66	1.04	1.13	1.82	ID=gene1045;Name=SL1344_1028;gbkey=Gene;locus_tag=SL1344_1028
NC_016810.1	pipC	1134195	1134536	-	28.44	24.98	29.21	31.19	ID=gene1046;Name=pipC;gbkey=Gene;gene=pipC;locus_tag=SL1344_1029
NC_016810.1	sigD	1134553	1136238	-	7.29	6.65	2.57	8.65	ID=gene1047;Name=sigD;gbkey=Gene;gene=sigD;locus_tag=SL1344_1030
NC_016810.1	SL1344_1031	1136570	1136740	+	309.03	77.31	7.56	23.88	ID=gene1048;Name=SL1344_1031;gbkey=Gene;locus_tag=SL1344_1031
NC_016810.1	SL1344_1032	1136741	1136851	-	17.52	42.75	1.66	13.38	ID=gene1049;Name=SL1344_1032;gbkey=Gene;locus_tag=SL1344_1032
NC_016810.1	pipD	1136960	1138429	-	28.96	17.45	4.62	7.04	ID=gene1050;Name=pipD;gbkey=Gene;gene=pipD;locus_tag=SL1344_1033
NC_016810.1	copS	1138602	1139966	-	9.42	6.43	0.72	1.44	ID=gene1051;Name=copS;gbkey=Gene;gene=copS;locus_tag=SL1344_1034
NC_016810.1	copR	1139959	1140705	-	18.08	23.54	3.5	23.9	ID=gene1052;Name=copR;gbkey=Gene;gene=copR;locus_tag=SL1344_1035
NC_016810.1	SL1344_1036	1140775	1141185	+	83.26	83.46	24.41	25.09	ID=gene1053;Name=SL1344_1036;gbkey=Gene;locus_tag=SL1344_1036
NC_016810.1	hpaC	1141518	1142030	-	18.54	8.59	52.91	24.31	ID=gene1054;Name=hpaC;gbkey=Gene;gene=hpaC;locus_tag=SL1344_1037
NC_016810.1	hpaB	1142048	1143610	-	8.46	4.81	3.31	3.73	ID=gene1055;Name=hpaB;gbkey=Gene;gene=hpaB;locus_tag=SL1344_1038
NC_016810.1	hpaR	1143828	1144268	-	20.09	9.53	6.28	7.24	ID=gene1056;Name=hpaR;gbkey=Gene;gene=hpaR;locus_tag=SL1344_1039
NC_016810.1	hpaG	1144543	1145832	+	23.96	35.68	2.9	12.65	ID=gene1057;Name=hpaG;gbkey=Gene;gene=hpaG;locus_tag=SL1344_1040
NC_016810.1	hpcC	1145829	1147295	+	11.23	15.32	1.58	2.05	ID=gene1058;Name=hpcC;gbkey=Gene;gene=hpcC;locus_tag=SL1344_1041
NC_016810.1	hpcB	1147297	1148148	+	6.34	5.73	0.22	2.17	ID=gene1059;Name=hpcB;gbkey=Gene;gene=hpcB;locus_tag=SL1344_1042
NC_016810.1	hpcD	1148158	1148538	+	18.63	7.65	0.97	1.61	ID=gene1060;Name=hpcD;gbkey=Gene;gene=hpcD;locus_tag=SL1344_1043
NC_016810.1	hpcG	1148681	1149484	+	6.85	3.62	1.32	0.83	ID=gene1061;Name=hpcG;gbkey=Gene;gene=hpcG;locus_tag=SL1344_1044
NC_016810.1	hpaI	1149495	1150286	+	28.53	16.29	0.7	1.94	ID=gene1062;Name=hpaI;gbkey=Gene;gene=hpaI;locus_tag=SL1344_1045
NC_016810.1	hpaX	1150358	1151734	+	15.07	8.66	2.75	2.58	ID=gene1063;Name=hpaX;gbkey=Gene;gene=hpaX;locus_tag=SL1344_1046
NC_016810.1	hpaA	1151744	1152640	+	9.4	4.79	1.75	1.08	ID=gene1064;Name=hpaA;gbkey=Gene;gene=hpaA;locus_tag=SL1344_1047
NC_016810.1	SL1344_1048	1152675	1153592	+	19.31	14.82	13.17	13.96	ID=gene1065;Name=SL1344_1048;gbkey=Gene;locus_tag=SL1344_1048
NC_016810.1	SL1344_1049	1154000	1154362	-	4.76	2.05	1.53	3.27	ID=gene1066;Name=SL1344_1049;gbkey=Gene;locus_tag=SL1344_1049
NC_016810.1	SL1344_1050	1155016	1155321	-	95.7	46.97	106.5	77.8	ID=gene1067;Name=SL1344_1050;gbkey=Gene;locus_tag=SL1344_1050
NC_016810.1	cbpA	1155321	1156241	-	63.01	35.08	38.69	45.68	ID=gene1068;Name=cbpA;gbkey=Gene;gene=cbpA;locus_tag=SL1344_1051
NC_016810.1	scsA	1156476	1156838	+	347.12	244.48	235.51	322.95	ID=gene1069;Name=scsA;gbkey=Gene;gene=scsA;locus_tag=SL1344_1052
NC_016810.1	scsB	1156887	1158773	+	18.36	4.73	0.64	1.07	ID=gene1070;Name=scsB;gbkey=Gene;gene=scsB;locus_tag=SL1344_1053
NC_016810.1	scsC	1158770	1159393	+	5.31	2.57	1.78	0.36	ID=gene1071;Name=scsC;gbkey=Gene;gene=scsC;locus_tag=SL1344_1054
NC_016810.1	scsD	1159383	1159889	+	20.82	5.75	3	2.05	ID=gene1072;Name=scsD;gbkey=Gene;gene=scsD;locus_tag=SL1344_1055
NC_016810.1	agp	1160022	1161263	+	11.83	14.85	2.6	6.61	ID=gene1073;Name=agp;gbkey=Gene;gene=agp;locus_tag=SL1344_1056
NC_016810.1	SL1344_1057	1161297	1161524	-	145.51	82.96	124.71	180.4	ID=gene1074;Name=SL1344_1057;gbkey=Gene;locus_tag=SL1344_1057
NC_016810.1	wrbA	1161545	1162141	-	215.59	101.64	26.75	36.36	ID=gene1075;Name=wrbA;gbkey=Gene;gene=wrbA;locus_tag=SL1344_1058
NC_016810.1	SL1344_1059	1162526	1162693	+	120.93	47.62	19.78	24.31	ID=gene1076;Name=SL1344_1059;gbkey=Gene;locus_tag=SL1344_1059
NC_016810.1	SL1344_1060	1162830	1163468	+	35.41	21.38	10.84	23.35	ID=gene1077;Name=SL1344_1060;gbkey=Gene;locus_tag=SL1344_1060
NC_016810.1	SL1344_1061	1163465	1163860	-	245.33	120.87	89.45	89.78	ID=gene1078;Name=SL1344_1061;gbkey=Gene;locus_tag=SL1344_1061
NC_016810.1	putA	1163919	1167881	-	174.33	22.59	11.55	19.94	ID=gene1079;Name=putA;gbkey=Gene;gene=putA;locus_tag=SL1344_1062
NC_016810.1	putP	1168303	1169811	+	94.42	35.04	21.96	21.5	ID=gene1080;Name=putP;gbkey=Gene;gene=putP;locus_tag=SL1344_1063
NC_016810.1	phoH	1170638	1171492	+	62.18	21.05	10.69	16.85	ID=gene1081;Name=phoH;gbkey=Gene;gene=phoH;locus_tag=SL1344_1064
NC_016810.1	SL1344_1065	1171598	1172479	-	118.65	57.65	22.4	23.06	ID=gene1082;Name=SL1344_1065;gbkey=Gene;locus_tag=SL1344_1065
NC_016810.1	SL1344_1066	1172764	1174260	-	18.77	9.17	6.95	12.73	ID=gene1083;Name=SL1344_1066;gbkey=Gene;locus_tag=SL1344_1066
NC_016810.1	SL1344_1067	1174597	1175277	-	11.43	11.65	1.36	3.71	ID=gene1084;Name=SL1344_1067;gbkey=Gene;locus_tag=SL1344_1067
NC_016810.1	SL1344_1068	1175783	1176943	+	5.96	7.94	1.91	2.69	ID=gene1085;Name=SL1344_1068;gbkey=Gene;locus_tag=SL1344_1068
NC_016810.1	SL1344_1069	1176989	1177681	+	7.8	4.37	5.86	3	ID=gene1086;Name=SL1344_1069;gbkey=Gene;locus_tag=SL1344_1069
NC_016810.1	SL1344_1070	1177964	1179244	+	27.25	13.8	14.86	13.74	ID=gene1087;Name=SL1344_1070;gbkey=Gene;locus_tag=SL1344_1070
NC_016810.1	SL1344_1071	1179255	1180361	+	22.94	15.29	10.51	12.11	ID=gene1088;Name=SL1344_1071;gbkey=Gene;locus_tag=SL1344_1071
NC_016810.1	SL1344_tRNA0021	1180884	1180968	-	13532.5	23418.5	7171.69	21961.9	ID=gene1089;Name=SL1344_tRNA0021;gbkey=Gene;locus_tag=SL1344_tRNA0021
NC_016810.1	SL1344_1072	1181205	1182143	+	28.11	15.65	3.24	7.35	ID=gene1090;Name=SL1344_1072;gbkey=Gene;locus_tag=SL1344_1072
NC_016810.1	SL1344_1073	1182228	1182965	+	46.95	33.05	31.02	29.65	ID=gene1091;Name=SL1344_1073;gbkey=Gene;locus_tag=SL1344_1073
NC_016810.1	SL1344_1074	1182989	1183543	+	35.44	26.83	9.32	13.18	ID=gene1092;Name=SL1344_1074;gbkey=Gene;locus_tag=SL1344_1074
NC_016810.1	SL1344_1075	1183596	1184126	+	111.93	116.65	43.47	136.18	ID=gene1093;Name=SL1344_1075;gbkey=Gene;locus_tag=SL1344_1075
NC_016810.1	csgG	1184165	1184911	-	16.78	11.59	102.7	117.58	ID=gene1094;Name=csgG;gbkey=Gene;gene=csgG;locus_tag=SL1344_1076
NC_016810.1	csgF	1185025	1185441	-	6.84	5.2	0.66	3.92	ID=gene1095;Name=csgF;gbkey=Gene;gene=csgF;locus_tag=SL1344_1077
NC_016810.1	csgE	1185468	1185863	-	5.18	7.19	2.1	2.06	ID=gene1096;Name=csgE;gbkey=Gene;gene=csgE;locus_tag=SL1344_1078
NC_016810.1	csgD	1185868	1186518	-	5.81	3.64	0.71	3.19	ID=gene1097;Name=csgD;gbkey=Gene;gene=csgD;locus_tag=SL1344_1079
NC_016810.1	csgB	1187273	1187728	+	3.24	2.23	1.62	0.98	ID=gene1098;Name=csgB;gbkey=Gene;gene=csgB;locus_tag=SL1344_1080
NC_016810.1	csgA	1187770	1188225	+	2.61	1.64	0.81	0.08	ID=gene1099;Name=csgA;gbkey=Gene;gene=csgA;locus_tag=SL1344_1081
NC_016810.1	SL1344_1082	1188287	1188613	+	92.53	86.66	21.46	63.69	ID=gene1100;Name=SL1344_1082;gbkey=Gene;locus_tag=SL1344_1082
NC_016810.1	SL1344_1083	1188744	1189064	+	78.78	31.68	6.9	10.41	ID=gene1101;Name=SL1344_1083;gbkey=Gene;locus_tag=SL1344_1083
NC_016810.1	SL1344_1084	1189154	1189693	+	69.64	56.04	8.04	25.85	ID=gene1102;Name=SL1344_1084;gbkey=Gene;locus_tag=SL1344_1084
NC_016810.1	SL1344_1085	1189629	1191116	+	75.54	34.46	10.55	10.48	ID=gene1103;Name=SL1344_1085;gbkey=Gene;locus_tag=SL1344_1085
NC_016810.1	mdoC	1191133	1192287	-	31.69	54.94	32.59	202.25	ID=gene1104;Name=mdoC;gbkey=Gene;gene=mdoC;locus_tag=SL1344_1086
NC_016810.1	mdoG	1192559	1194094	+	43.62	31.01	14	20.23	ID=gene1105;Name=mdoG;gbkey=Gene;gene=mdoG;locus_tag=SL1344_1087
NC_016810.1	mdoH	1194087	1196630	+	90.48	42.02	7.45	10.55	ID=gene1106;Name=mdoH;gbkey=Gene;gene=mdoH;locus_tag=SL1344_1088
NC_016810.1	SL1344_1089	1196704	1196931	+	15.17	6.24	7.29	7.38	ID=gene1107;Name=SL1344_1089;gbkey=Gene;locus_tag=SL1344_1089
NC_016810.1	msyB	1196932	1197306	-	149.56	169.4	19.45	39	ID=gene1108;Name=msyB;gbkey=Gene;gene=msyB;locus_tag=SL1344_1090
NC_016810.1	yceE	1197388	1198602	-	54.97	20.54	10.56	7.72	ID=gene1109;Name=yceE;gbkey=Gene;gene=yceE;locus_tag=SL1344_1091
NC_016810.1	htrB	1198757	1199677	-	40.64	28.43	6.25	22.01	ID=gene1110;Name=htrB;gbkey=Gene;gene=htrB;locus_tag=SL1344_1092
NC_016810.1	SL1344_1093	1199897	1200949	+	14.68	10.46	46.47	30.32	ID=gene1111;Name=SL1344_1093;gbkey=Gene;locus_tag=SL1344_1093
NC_016810.1	SL1344_1094	1201001	1201576	-	27.67	8.71	11.54	12.37	ID=gene1112;Name=SL1344_1094;gbkey=Gene;locus_tag=SL1344_1094
NC_016810.1	yceJ	1201573	1202145	-	10.18	13.51	2.74	6.93	ID=gene1113;Name=yceJ;gbkey=Gene;gene=yceJ;locus_tag=SL1344_1095
NC_016810.1	SL1344_1096	1202408	1202521	-	16.11	10.7	6.48	6.19	ID=gene1114;Name=SL1344_1096;gbkey=Gene;locus_tag=SL1344_1096
NC_016810.1	solA	1202562	1203680	-	59.2	46.51	9.16	19.43	ID=gene1115;Name=solA;gbkey=Gene;gene=solA;locus_tag=SL1344_1097
NC_016810.1	SL1344_1098	1203793	1204050	-	508.07	260.85	119.87	73.09	ID=gene1116;Name=SL1344_1098;gbkey=Gene;locus_tag=SL1344_1098
NC_016810.1	dinI	1204337	1204582	-	125.47	131.23	80.51	198.24	ID=gene1117;Name=dinI;gbkey=Gene;gene=dinI;locus_tag=SL1344_1099
NC_016810.1	pyrC	1204656	1205702	-	69.76	36	33.75	35.17	ID=gene1118;Name=pyrC;gbkey=Gene;gene=pyrC;locus_tag=SL1344_1100
NC_016810.1	SL1344_1101	1205807	1206367	-	382.69	216.86	224.88	263.49	ID=gene1119;Name=SL1344_1101;gbkey=Gene;locus_tag=SL1344_1101
NC_016810.1	grxB	1206492	1207139	-	63.04	53.04	21.66	30.93	ID=gene1120;Name=grxB;gbkey=Gene;gene=grxB;locus_tag=SL1344_1102
NC_016810.1	SL1344_1103	1207203	1208411	-	20.09	44.37	5.98	36.56	ID=gene1121;Name=SL1344_1103;gbkey=Gene;locus_tag=SL1344_1103
NC_016810.1	rimJ	1208648	1209232	+	64.28	40.45	13.57	13.71	ID=gene1122;Name=rimJ;gbkey=Gene;gene=rimJ;locus_tag=SL1344_1104
NC_016810.1	SL1344_1105	1209268	1209915	+	37.51	20.22	2.96	1.15	ID=gene1123;Name=SL1344_1105;gbkey=Gene;locus_tag=SL1344_1105
NC_016810.1	mviM	1209917	1210840	+	20.76	9.37	1.6	2	ID=gene1124;Name=mviM;gbkey=Gene;gene=mviM;locus_tag=SL1344_1106
NC_016810.1	mviN	1211105	1212679	+	39.81	30.15	6.24	5.63	ID=gene1125;Name=mviN;gbkey=Gene;gene=mviN;locus_tag=SL1344_1107
NC_016810.1	flgN	1212761	1213183	-	357.75	88.47	11.57	7.64	ID=gene1126;Name=flgN;gbkey=Gene;gene=flgN;locus_tag=SL1344_1108
NC_016810.1	flgM	1213188	1213481	-	565.32	220.68	16.01	15.4	ID=gene1127;Name=flgM;gbkey=Gene;gene=flgM;locus_tag=SL1344_1109
NC_016810.1	flgA	1213573	1214232	-	303.07	129.38	36.93	30.92	ID=gene1128;Name=flgA;gbkey=Gene;gene=flgA;locus_tag=SL1344_1110
NC_016810.1	flgB	1214389	1214805	+	230.56	200.16	63.54	88.13	ID=gene1129;Name=flgB;gbkey=Gene;gene=flgB;locus_tag=SL1344_1111
NC_016810.1	flgC	1214809	1215213	+	493.81	191.85	20.52	16.13	ID=gene1130;Name=flgC;gbkey=Gene;gene=flgC;locus_tag=SL1344_1112
NC_016810.1	flgD	1215225	1215923	+	96.01	42.48	11.05	8.92	ID=gene1131;Name=flgD;gbkey=Gene;gene=flgD;locus_tag=SL1344_1113
NC_016810.1	flgE	1215950	1217161	+	57.44	31.47	8.68	8.03	ID=gene1132;Name=flgE;gbkey=Gene;gene=flgE;locus_tag=SL1344_1114
NC_016810.1	flgF	1217182	1217937	+	137.07	42.21	9.89	8.15	ID=gene1133;Name=flgF;gbkey=Gene;gene=flgF;locus_tag=SL1344_1115
NC_016810.1	flgG	1217951	1218733	+	141.46	68.04	23.82	27.48	ID=gene1134;Name=flgG;gbkey=Gene;gene=flgG;locus_tag=SL1344_1116
NC_016810.1	flgH	1218788	1219486	+	143.93	59.07	6.74	9.64	ID=gene1135;Name=flgH;gbkey=Gene;gene=flgH;locus_tag=SL1344_1117
NC_016810.1	flgI	1219498	1220595	+	135.1	42.05	6.47	6.92	ID=gene1136;Name=flgI;gbkey=Gene;gene=flgI;locus_tag=SL1344_1118
NC_016810.1	flgJ	1220595	1221545	+	121.81	44.76	5.82	8.82	ID=gene1137;Name=flgJ;gbkey=Gene;gene=flgJ;locus_tag=SL1344_1119
NC_016810.1	flgK	1221610	1223271	+	76.01	43.16	51.99	55.62	ID=gene1138;Name=flgK;gbkey=Gene;gene=flgK;locus_tag=SL1344_1120
NC_016810.1	flgL	1223286	1224239	+	91.55	58.79	66.74	205.75	ID=gene1139;Name=flgL;gbkey=Gene;gene=flgL;locus_tag=SL1344_1121
NC_016810.1	ams	1224496	1227699	-	47.01	32.48	13.31	23.73	ID=gene1140;Name=ams;gbkey=Gene;gene=ams;locus_tag=SL1344_1122
NC_016810.1	rluC	1228273	1229232	+	369.64	175.12	80.2	67.73	ID=gene1141;Name=rluC;gbkey=Gene;gene=rluC;locus_tag=SL1344_1123
NC_016810.1	SL1344_1124	1229388	1230131	+	52.58	33.58	5.26	12.57	ID=gene1142;Name=SL1344_1124;gbkey=Gene;locus_tag=SL1344_1124
NC_016810.1	SL1344_1125	1230337	1230561	+	47.07	49.88	5.54	43.64	ID=gene1143;Name=SL1344_1125;gbkey=Gene;locus_tag=SL1344_1125
NC_016810.1	SL1344_1126	1230633	1231217	-	26.79	30.36	10.42	47.02	ID=gene1144;Name=SL1344_1126;gbkey=Gene;locus_tag=SL1344_1126
NC_016810.1	SL1344_1127	1231415	1231936	+	319.47	91.89	21.02	45.09	ID=gene1145;Name=SL1344_1127;gbkey=Gene;locus_tag=SL1344_1127
NC_016810.1	rpl32	1231988	1232161	+	227.31	93.9	9.55	10.36	ID=gene1146;Name=rpl32;gbkey=Gene;gene=rpl32;locus_tag=SL1344_1128
NC_016810.1	plsX	1232295	1233374	+	54.13	26.69	26.84	31.21	ID=gene1147;Name=plsX;gbkey=Gene;gene=plsX;locus_tag=SL1344_1129
NC_016810.1	fabH	1233454	1234407	+	59.81	33.75	16.69	22.94	ID=gene1148;Name=fabH;gbkey=Gene;gene=fabH;locus_tag=SL1344_1130
NC_016810.1	fabD	1234423	1235352	+	79.25	36.27	29.78	26.83	ID=gene1149;Name=fabD;gbkey=Gene;gene=fabD;locus_tag=SL1344_1131
NC_016810.1	fabG	1235365	1236099	+	186.53	43.78	61.3	51.33	ID=gene1150;Name=fabG;gbkey=Gene;gene=fabG;locus_tag=SL1344_1132
NC_016810.1	acpP	1236255	1236491	+	9063.6	3687.79	3457.56	3588.75	ID=gene1151;Name=acpP;gbkey=Gene;gene=acpP;locus_tag=SL1344_1133
NC_016810.1	fabF	1236577	1237818	+	42.72	14.79	15.39	17.35	ID=gene1152;Name=fabF;gbkey=Gene;gene=fabF;locus_tag=SL1344_1134
NC_016810.1	pabC	1237942	1238751	+	22.68	15.48	5.76	12.88	ID=gene1153;Name=pabC;gbkey=Gene;gene=pabC;locus_tag=SL1344_1135
NC_016810.1	SL1344_1136	1238820	1239776	+	86.05	42.59	22.86	22.42	ID=gene1154;Name=SL1344_1136;gbkey=Gene;locus_tag=SL1344_1136
NC_016810.1	tmk	1239766	1240407	+	49.82	24.01	5.18	5.9	ID=gene1155;Name=tmk;gbkey=Gene;gene=tmk;locus_tag=SL1344_1137
NC_016810.1	holB	1240404	1241408	+	39.86	17.99	3.53	3.18	ID=gene1156;Name=holB;gbkey=Gene;gene=holB;locus_tag=SL1344_1138
NC_016810.1	SL1344_1139	1241419	1242216	+	54.39	44.47	4.19	8.48	ID=gene1157;Name=SL1344_1139;gbkey=Gene;locus_tag=SL1344_1139
NC_016810.1	ptsG	1242511	1243944	+	41.08	25.18	5.83	6.33	ID=gene1158;Name=ptsG;gbkey=Gene;gene=ptsG;locus_tag=SL1344_1140
NC_016810.1	fhuE	1244029	1246203	-	8.69	2.73	2.87	1.91	ID=gene1159;Name=fhuE;gbkey=Gene;gene=fhuE;locus_tag=SL1344_1141
NC_016810.1	SL1344_1142	1246545	1246904	+	188.81	108.29	68.73	85.59	ID=gene1160;Name=SL1344_1142;gbkey=Gene;locus_tag=SL1344_1142
NC_016810.1	SL1344_1143	1246907	1247281	+	567.4	77.02	13.79	19.23	ID=gene1161;Name=SL1344_1143;gbkey=Gene;locus_tag=SL1344_1143
NC_016810.1	SL1344_1144	1247295	1247933	+	83.58	19.92	7.86	11.91	ID=gene1162;Name=SL1344_1144;gbkey=Gene;locus_tag=SL1344_1144
NC_016810.1	SL1344_1145	1247914	1248738	+	57.72	29.29	18.35	17.28	ID=gene1163;Name=SL1344_1145;gbkey=Gene;locus_tag=SL1344_1145
NC_016810.1	nagZ	1248749	1249774	+	198.5	53.42	26.59	14.95	ID=gene1164;Name=nagZ;gbkey=Gene;gene=nagZ;locus_tag=SL1344_1146
NC_016810.1	SL1344_1147	1249799	1250341	+	83.98	35.58	2.89	11.68	ID=gene1165;Name=SL1344_1147;gbkey=Gene;locus_tag=SL1344_1147
NC_016810.1	ndh	1250596	1251900	+	32.52	25.56	76.35	122.15	ID=gene1166;Name=ndh;gbkey=Gene;gene=ndh;locus_tag=SL1344_1148
NC_016810.1	SL1344_1149	1252079	1252618	+	89.29	110.52	79.67	182.1	ID=gene1167;Name=SL1344_1149;gbkey=Gene;locus_tag=SL1344_1149
NC_016810.1	SL1344_1150	1252693	1253328	-	102.8	69.16	137.18	142.34	ID=gene1168;Name=SL1344_1150;gbkey=Gene;locus_tag=SL1344_1150
NC_016810.1	SL1344_1151	1253570	1253827	+	286.5	277.4	1239.78	2039.88	ID=gene1169;Name=SL1344_1151;gbkey=Gene;locus_tag=SL1344_1151
NC_016810.1	SL1344_1152	1253924	1254889	-	24.39	15.74	11.47	7.86	ID=gene1170;Name=SL1344_1152;gbkey=Gene;locus_tag=SL1344_1152
NC_016810.1	mfd	1255037	1258483	-	90.34	28.53	21.58	14	ID=gene1171;Name=mfd;gbkey=Gene;gene=mfd;locus_tag=SL1344_1153
NC_016810.1	SL1344_1154	1258821	1260020	+	55.56	75.94	25.16	52.34	ID=gene1172;Name=SL1344_1154;gbkey=Gene;locus_tag=SL1344_1154
NC_016810.1	SL1344_1155	1260013	1260714	+	24.89	15.89	4.87	3.14	ID=gene1173;Name=SL1344_1155;gbkey=Gene;locus_tag=SL1344_1155
NC_016810.1	SL1344_1156	1260714	1261958	+	50.52	29.02	7.71	7.91	ID=gene1174;Name=SL1344_1156;gbkey=Gene;locus_tag=SL1344_1156
NC_016810.1	SL1344_1157	1261987	1262898	+	78.26	48.86	17.21	14.11	ID=gene1175;Name=SL1344_1157;gbkey=Gene;locus_tag=SL1344_1157
NC_016810.1	cobB	1262917	1263738	+	286.99	141.04	11.46	20.23	ID=gene1176;Name=cobB;gbkey=Gene;gene=cobB;locus_tag=SL1344_1158
NC_016810.1	potD	1263820	1264866	-	19.82	21.97	4.67	8.7	ID=gene1177;Name=potD;gbkey=Gene;gene=potD;locus_tag=SL1344_1159
NC_016810.1	potC	1264891	1265670	-	42.86	29.03	15.94	15.96	ID=gene1178;Name=potC;gbkey=Gene;gene=potC;locus_tag=SL1344_1160
NC_016810.1	sifA	1265986	1266996	-	32.28	72.18	11.69	76.96	ID=gene1179;Name=sifA;gbkey=Gene;gene=sifA;locus_tag=SL1344_1161
NC_016810.1	potB	1267325	1268188	-	24.39	14.03	2.78	3.06	ID=gene1180;Name=potB;gbkey=Gene;gene=potB;locus_tag=SL1344_1162
NC_016810.1	potA	1268172	1269308	-	36.02	14.34	7.39	4.36	ID=gene1181;Name=potA;gbkey=Gene;gene=potA;locus_tag=SL1344_1163
NC_016810.1	pepT	1269559	1270788	+	37.13	16.15	11.03	22.96	ID=gene1182;Name=pepT;gbkey=Gene;gene=pepT;locus_tag=SL1344_1164
NC_016810.1	SL1344_1166	1270948	1271457	+	29.28	20.91	12.79	17.35	ID=gene1184;Name=SL1344_1166;gbkey=Gene;locus_tag=SL1344_1166
NC_016810.1	SL1344_1167	1272877	1273998	-	75.06	31.24	4.48	8.4	ID=gene1185;Name=SL1344_1167;gbkey=Gene;locus_tag=SL1344_1167
NC_016810.1	phoQ	1274079	1275542	-	2630.21	144.73	26.07	24.84	ID=gene1186;Name=phoQ;gbkey=Gene;gene=phoQ;locus_tag=SL1344_1168
NC_016810.1	phoP	1275542	1276216	-	195.8	290.47	69.75	230.1	ID=gene1187;Name=phoP;gbkey=Gene;gene=phoP;locus_tag=SL1344_1169
NC_016810.1	purB	1276340	1277710	-	17.5	10.59	9.9	5.76	ID=gene1188;Name=purB;gbkey=Gene;gene=purB;locus_tag=SL1344_1170
NC_016810.1	SL1344_1171	1277714	1278361	-	77.71	39.34	3.7	12.37	ID=gene1189;Name=SL1344_1171;gbkey=Gene;locus_tag=SL1344_1171
NC_016810.1	trmU	1278442	1279548	-	241.43	81.07	16.07	16.3	ID=gene1190;Name=trmU;gbkey=Gene;gene=trmU;locus_tag=SL1344_1172
NC_016810.1	SL1344_1173	1279602	1280063	-	38.59	18	3.2	3.4	ID=gene1191;Name=SL1344_1173;gbkey=Gene;locus_tag=SL1344_1173
NC_016810.1	SL1344_1174	1280075	1280404	-	48.47	13.9	3.08	1.57	ID=gene1192;Name=SL1344_1174;gbkey=Gene;locus_tag=SL1344_1174
NC_016810.1	rluB	1280401	1281066	-	51.6	50.39	14.97	19.51	ID=gene1193;Name=rluB;gbkey=Gene;gene=rluB;locus_tag=SL1344_1175
NC_016810.1	icdA	1281238	1282488	+	117.19	90.53	255.71	249.18	ID=gene1194;Name=icdA;gbkey=Gene;gene=icdA;locus_tag=SL1344_1176
NC_016810.1	SL1344_1177	1282936	1284060	+	32.37	18.38	1.31	3.96	ID=gene1195;Name=SL1344_1177;gbkey=Gene;locus_tag=SL1344_1177
NC_016810.1	envF	1285042	1285830	-	7.4	8.08	2.81	11.1	ID=gene1196;Name=envF;gbkey=Gene;gene=envF;locus_tag=SL1344_1179
NC_016810.1	msgA	1286319	1286558	-	83.3	85.03	47.7	60.01	ID=gene1197;Name=msgA;gbkey=Gene;gene=msgA;locus_tag=SL1344_1180
NC_016810.1	envE	1286749	1287270	-	14.08	8.57	1.41	3.13	ID=gene1198;Name=envE;gbkey=Gene;gene=envE;locus_tag=SL1344_1181
NC_016810.1	cspH	1287685	1287897	-	13.19	23.55	6.07	29.28	ID=gene1199;Name=cspH;gbkey=Gene;gene=cspH;locus_tag=SL1344_1182
NC_016810.1	pagD	1288029	1288292	-	5.73	12.45	2.8	2.25	ID=gene1200;Name=pagD;gbkey=Gene;gene=pagD;locus_tag=SL1344_1183
NC_016810.1	pagC	1289191	1289661	+	15.14	13.96	3.72	15.45	ID=gene1201;Name=pagC;gbkey=Gene;gene=pagC;locus_tag=SL1344_1184
NC_016810.1	SL1344_tRNA0022	1290067	1290140	+	5629.84	8653.66	2872.34	7989.61	ID=gene1202;Name=SL1344_tRNA0022;gbkey=Gene;locus_tag=SL1344_tRNA0022
NC_016810.1	SL1344_1185	1290898	1291242	-	67.66	17.95	26.4	28.84	ID=gene1203;Name=SL1344_1185;gbkey=Gene;locus_tag=SL1344_1185
NC_016810.1	SL1344_1186	1291945	1292217	+	27.71	19.87	28.41	46.5	ID=gene1204;Name=SL1344_1186;gbkey=Gene;locus_tag=SL1344_1186
NC_016810.1	SL1344_1187	1292369	1292836	+	1144.61	636.19	1228.58	1433.53	ID=gene1205;Name=SL1344_1187;gbkey=Gene;locus_tag=SL1344_1187
NC_016810.1	SL1344_1188	1293175	1294218	+	35.19	22.53	28.12	27.76	ID=gene1206;Name=SL1344_1188;gbkey=Gene;locus_tag=SL1344_1188
NC_016810.1	SL1344_1189	1294301	1294831	-	36.23	14.68	61.37	102	ID=gene1207;Name=SL1344_1189;gbkey=Gene;locus_tag=SL1344_1189
NC_016810.1	SL1344_1190	1294980	1295294	-	59.01	31.32	67.8	57.67	ID=gene1208;Name=SL1344_1190;gbkey=Gene;locus_tag=SL1344_1190
NC_016810.1	SL1344_1191	1295976	1297610	+	62.43	8.36	9.86	13.08	ID=gene1209;Name=SL1344_1191;gbkey=Gene;locus_tag=SL1344_1191
NC_016810.1	SL1344_1192	1297610	1298584	+	69.27	10.15	4.17	7.5	ID=gene1210;Name=SL1344_1192;gbkey=Gene;locus_tag=SL1344_1192
NC_016810.1	SL1344_1193	1298574	1299386	+	77.19	9.2	4.03	2.4	ID=gene1211;Name=SL1344_1193;gbkey=Gene;locus_tag=SL1344_1193
NC_016810.1	SL1344_1194	1299380	1300177	+	60.53	6.98	1.7	0.89	ID=gene1212;Name=SL1344_1194;gbkey=Gene;locus_tag=SL1344_1194
NC_016810.1	SL1344_1195	1300171	1300761	+	38.11	4.3	1.56	2.95	ID=gene1213;Name=SL1344_1195;gbkey=Gene;locus_tag=SL1344_1195
NC_016810.1	SL1344_1196	1300843	1301976	-	22.87	20.02	19.15	18.87	ID=gene1214;Name=SL1344_1196;gbkey=Gene;locus_tag=SL1344_1196
NC_016810.1	SL1344_1197	1302170	1302496	+	80.3	22.87	9.88	13.17	ID=gene1215;Name=SL1344_1197;gbkey=Gene;locus_tag=SL1344_1197
NC_016810.1	SL1344_tRNA0023	1302505	1302578	+	172.32	285.84	49.9	260.86	ID=gene1216;Name=SL1344_tRNA0023;gbkey=Gene;locus_tag=SL1344_tRNA0023
NC_016810.1	SL1344_1198	1302693	1303340	+	93.06	40.07	31.91	12.83	ID=gene1217;Name=SL1344_1198;gbkey=Gene;locus_tag=SL1344_1198
NC_016810.1	aadA	1303449	1304237	+	27.67	22.26	6.08	13.54	ID=gene1218;Name=aadA;gbkey=Gene;gene=aadA;locus_tag=SL1344_1199
NC_016810.1	SL1344_1200	1304382	1304975	+	22.56	13.92	2.49	1.31	ID=gene1219;Name=SL1344_1200;gbkey=Gene;locus_tag=SL1344_1200
NC_016810.1	SL1344_1201	1305044	1305892	+	37.8	22.09	41.76	45.88	ID=gene1220;Name=SL1344_1201;gbkey=Gene;locus_tag=SL1344_1201
NC_016810.1	SL1344_1202	1306147	1306395	-	341.12	125.43	66	51.88	ID=gene1221;Name=SL1344_1202;gbkey=Gene;locus_tag=SL1344_1202
NC_016810.1	SL1344_1203	1306474	1306623	-	50.43	84.07	59.09	98.99	ID=gene1222;Name=SL1344_1203;gbkey=Gene;locus_tag=SL1344_1203
NC_016810.1	aroQ	1306706	1307251	+	22.56	4.84	6.09	3.72	ID=gene1223;Name=aroQ;gbkey=Gene;gene=aroQ;locus_tag=SL1344_1204
NC_016810.1	SL1344_1205	1307448	1308086	+	138.34	95.28	45.8	61.4	ID=gene1224;Name=SL1344_1205;gbkey=Gene;locus_tag=SL1344_1205
NC_016810.1	SL1344_1207	1308623	1308805	+	162.98	35.94	268.39	249.1	ID=gene1226;Name=SL1344_1207;gbkey=Gene;locus_tag=SL1344_1207
NC_016810.1	SL1344_1208	1309035	1309676	+	27.1	19.75	10.79	12.8	ID=gene1227;Name=SL1344_1208;gbkey=Gene;locus_tag=SL1344_1208
NC_016810.1	SL1344_1209	1309798	1309983	+	174.88	128.67	34.25	54.68	ID=gene1228;Name=SL1344_1209;gbkey=Gene;locus_tag=SL1344_1209
NC_016810.1	SL1344_1210	1309991	1310239	+	355.66	134.52	93.8	103.19	ID=gene1229;Name=SL1344_1210;gbkey=Gene;locus_tag=SL1344_1210
NC_016810.1	SL1344_1211	1310672	1310923	+	138.94	112.46	60.45	147.75	ID=gene1230;Name=SL1344_1211;gbkey=Gene;locus_tag=SL1344_1211
NC_016810.1	SL1344_1212	1310992	1311303	+	187.73	107.92	30.48	100.2	ID=gene1231;Name=SL1344_1212;gbkey=Gene;locus_tag=SL1344_1212
NC_016810.1	SL1344_1213	1311289	1311636	-	35.4	22.6	7.69	10.03	ID=gene1232;Name=SL1344_1213;gbkey=Gene;locus_tag=SL1344_1213
NC_016810.1	SL1344_1214	1311755	1312939	-	9.64	7.58	2.42	3.07	ID=gene1233;Name=SL1344_1214;gbkey=Gene;locus_tag=SL1344_1214
NC_016810.1	SL1344_1215	1313040	1313834	+	72.76	58.33	15.29	23.09	ID=gene1234;Name=SL1344_1215;gbkey=Gene;locus_tag=SL1344_1215
NC_016810.1	SL1344_1216	1313814	1314260	-	26.83	13.52	3.92	11.96	ID=gene1235;Name=SL1344_1216;gbkey=Gene;locus_tag=SL1344_1216
NC_016810.1	SL1344_1217	1314570	1315088	-	32.07	12.19	4.27	5.41	ID=gene1236;Name=SL1344_1217;gbkey=Gene;locus_tag=SL1344_1217
NC_016810.1	SL1344_1218	1315138	1316631	-	52.27	20.06	11.68	7.94	ID=gene1237;Name=SL1344_1218;gbkey=Gene;locus_tag=SL1344_1218
NC_016810.1	SL1344_1219	1317272	1318558	-	61.13	32.81	42.47	49.62	ID=gene1238;Name=SL1344_1219;gbkey=Gene;locus_tag=SL1344_1219
NC_016810.1	SL1344_1220	1318681	1320615	-	43.78	22.85	12.15	7.14	ID=gene1239;Name=SL1344_1220;gbkey=Gene;locus_tag=SL1344_1220
NC_016810.1	SL1344_1221	1321042	1321788	+	129.91	94.41	71.93	130.44	ID=gene1240;Name=SL1344_1221;gbkey=Gene;locus_tag=SL1344_1221
NC_016810.1	SL1344_1222	1322078	1323274	+	11.65	7.42	3.32	5.29	ID=gene1241;Name=SL1344_1222;gbkey=Gene;locus_tag=SL1344_1222
NC_016810.1	SL1344_1223	1323371	1324228	+	42.85	29.47	11.19	20.7	ID=gene1242;Name=SL1344_1223;gbkey=Gene;locus_tag=SL1344_1223
NC_016810.1	SL1344_1224	1324327	1325211	-	10.62	7.2	9.02	6.34	ID=gene1243;Name=SL1344_1224;gbkey=Gene;locus_tag=SL1344_1224
NC_016810.1	SL1344_1224A	1325211	1325465	-	12.29	2.95	1.52	1.46	ID=gene1244;Name=SL1344_1224A;gbkey=Gene;locus_tag=SL1344_1224A
NC_016810.1	gapA	1325546	1326541	-	216.08	97.75	37.45	44.1	ID=gene1245;Name=gapA;gbkey=Gene;gene=gapA;locus_tag=SL1344_1225
NC_016810.1	SL1344_1226	1326853	1327296	+	1362	262.18	129.02	211.69	ID=gene1246;Name=SL1344_1226;gbkey=Gene;locus_tag=SL1344_1226
NC_016810.1	SL1344_1227	1327338	1327616	+	283.52	105.22	37.06	33	ID=gene1247;Name=SL1344_1227;gbkey=Gene;locus_tag=SL1344_1227
NC_016810.1	nam	1327968	1328624	-	51.59	20.43	6.32	7.04	ID=gene1248;Name=nam;gbkey=Gene;gene=nam;locus_tag=SL1344_1228
NC_016810.1	ansA	1328651	1329667	-	17.27	11.18	6.26	4.5	ID=gene1249;Name=ansA;gbkey=Gene;gene=ansA;locus_tag=SL1344_1229
NC_016810.1	sppA	1329763	1331619	-	29.01	18.06	20.53	22.82	ID=gene1250;Name=sppA;gbkey=Gene;gene=sppA;locus_tag=SL1344_1230
NC_016810.1	SL1344_1231	1331793	1332344	+	45.42	59.38	13.38	80.5	ID=gene1251;Name=SL1344_1231;gbkey=Gene;locus_tag=SL1344_1231
NC_016810.1	selD	1332462	1333505	+	31.16	17.84	10.02	10.03	ID=gene1252;Name=selD;gbkey=Gene;gene=selD;locus_tag=SL1344_1232
NC_016810.1	topB	1333510	1335459	+	43.78	28.89	4.3	4.31	ID=gene1253;Name=topB;gbkey=Gene;gene=topB;locus_tag=SL1344_1233
NC_016810.1	gdhA	1335489	1336832	-	32.94	32.79	16.51	38.45	ID=gene1254;Name=gdhA;gbkey=Gene;gene=gdhA;locus_tag=SL1344_1234
NC_016810.1	SL1344_1235	1337071	1337346	+	86.14	163.23	19.4	40.89	ID=gene1255;Name=SL1344_1235;gbkey=Gene;locus_tag=SL1344_1235
NC_016810.1	SL1344_1236	1337306	1337722	-	4.41	3.41	0.22	0.89	ID=gene1256;Name=SL1344_1236;gbkey=Gene;locus_tag=SL1344_1236
NC_016810.1	xthA	1337795	1338601	-	62.36	29.53	21.16	15.9	ID=gene1257;Name=xthA;gbkey=Gene;gene=xthA;locus_tag=SL1344_1237
NC_016810.1	argD	1339047	1340273	+	50.73	58.3	21.9	21.27	ID=gene1258;Name=argD;gbkey=Gene;gene=argD;locus_tag=SL1344_1238
NC_016810.1	astA	1340264	1341298	+	62.01	42.83	3.78	11.25	ID=gene1259;Name=astA;gbkey=Gene;gene=astA;locus_tag=SL1344_1239
NC_016810.1	astD	1341295	1342773	+	54.76	44.27	3.52	3.35	ID=gene1260;Name=astD;gbkey=Gene;gene=astD;locus_tag=SL1344_1240
NC_016810.1	astB	1342770	1344113	+	79.28	72.91	1.8	1.42	ID=gene1261;Name=astB;gbkey=Gene;gene=astB;locus_tag=SL1344_1241
NC_016810.1	astE	1344106	1345074	+	57.95	27.51	0.76	3.73	ID=gene1262;Name=astE;gbkey=Gene;gene=astE;locus_tag=SL1344_1242
NC_016810.1	SL1344_1243	1345410	1345895	+	82.86	41.57	93.52	164.04	ID=gene1263;Name=SL1344_1243;gbkey=Gene;locus_tag=SL1344_1243
NC_016810.1	SL1344_1244	1345970	1346878	-	41.25	22.97	15.27	20.79	ID=gene1264;Name=SL1344_1244;gbkey=Gene;locus_tag=SL1344_1244
NC_016810.1	nadE	1346972	1347799	-	98.41	38.16	15.39	23.22	ID=gene1265;Name=nadE;gbkey=Gene;gene=nadE;locus_tag=SL1344_1245
NC_016810.1	osmE	1348018	1348359	+	377.91	175.17	55.88	116.79	ID=gene1266;Name=osmE;gbkey=Gene;gene=osmE;locus_tag=SL1344_1246
NC_016810.1	celA	1348660	1348980	+	22.22	18.94	6.33	23.21	ID=gene1267;Name=celA;gbkey=Gene;gene=celA;locus_tag=SL1344_1247
NC_016810.1	celB	1349063	1350421	+	53.49	42.18	9.06	15.88	ID=gene1268;Name=celB;gbkey=Gene;gene=celB;locus_tag=SL1344_1248
NC_016810.1	celC	1350472	1350819	+	55.27	31.88	3.71	2.72	ID=gene1269;Name=celC;gbkey=Gene;gene=celC;locus_tag=SL1344_1249
NC_016810.1	celD	1350908	1351672	+	21.9	13.12	3.5	4.76	ID=gene1270;Name=celD;gbkey=Gene;gene=celD;locus_tag=SL1344_1250
NC_016810.1	celF	1351797	1353152	+	22.15	22	15.25	32.45	ID=gene1271;Name=celF;gbkey=Gene;gene=celF;locus_tag=SL1344_1251
NC_016810.1	SL1344_1252	1353165	1353923	+	166.3	83.47	70.06	89.63	ID=gene1272;Name=SL1344_1252;gbkey=Gene;locus_tag=SL1344_1252
NC_016810.1	katE	1353967	1356219	-	34.87	16.97	6.42	4.75	ID=gene1273;Name=katE;gbkey=Gene;gene=katE;locus_tag=SL1344_1253
NC_016810.1	cedA	1356584	1356826	+	36.47	34.6	31.91	74.55	ID=gene1274;Name=cedA;gbkey=Gene;gene=cedA;locus_tag=SL1344_1254
NC_016810.1	SL1344_1255	1356928	1358319	-	151.89	57.1	135.32	144.77	ID=gene1275;Name=SL1344_1255;gbkey=Gene;locus_tag=SL1344_1255
NC_016810.1	SL1344_1256	1358456	1359055	-	12.07	8.93	4.62	7.05	ID=gene1276;Name=SL1344_1256;gbkey=Gene;locus_tag=SL1344_1256
NC_016810.1	SL1344_1257	1359193	1359861	-	33.6	24.02	10.76	15.65	ID=gene1277;Name=SL1344_1257;gbkey=Gene;locus_tag=SL1344_1257
NC_016810.1	SL1344_1258	1360010	1360546	+	111.49	51.13	20.46	31.25	ID=gene1278;Name=SL1344_1258;gbkey=Gene;locus_tag=SL1344_1258
NC_016810.1	SL1344_1259	1360589	1361449	-	50.83	21.86	7.03	11	ID=gene1279;Name=SL1344_1259;gbkey=Gene;locus_tag=SL1344_1259
NC_016810.1	SL1344_1260	1361556	1361846	-	22.28	13.51	5.08	9.03	ID=gene1280;Name=SL1344_1260;gbkey=Gene;locus_tag=SL1344_1260
NC_016810.1	pfkB	1361943	1362875	-	32.32	24.92	8.41	14.88	ID=gene1281;Name=pfkB;gbkey=Gene;gene=pfkB;locus_tag=SL1344_1261
NC_016810.1	SL1344_1262	1363164	1363922	+	16.9	17.75	24.81	38.08	ID=gene1282;Name=SL1344_1262;gbkey=Gene;locus_tag=SL1344_1262
NC_016810.1	SL1344_1263	1363971	1364930	-	58.84	14.98	44.78	34.17	ID=gene1283;Name=SL1344_1263;gbkey=Gene;locus_tag=SL1344_1263
NC_016810.1	SL1344_1264	1365073	1365387	+	10.29	26.69	14.95	29.7	ID=gene1284;Name=SL1344_1264;gbkey=Gene;locus_tag=SL1344_1264
NC_016810.1	SL1344_1265	1365402	1366238	+	34.73	18.66	6.62	13.16	ID=gene1285;Name=SL1344_1265;gbkey=Gene;locus_tag=SL1344_1265
NC_016810.1	SL1344_1330A	1366411	1366617	+	99.19	21.62	59.76	56.31	ID=gene1286;Name=SL1344_1330A;gbkey=Gene;locus_tag=SL1344_1330A
NC_016810.1	rfc	1366940	1368163	-	23.13	12.44	4.22	5.58	ID=gene1287;Name=rfc;gbkey=Gene;gene=rfc;locus_tag=SL1344_1266
NC_016810.1	thrS	1369055	1370983	+	103.53	43.53	172.15	105.27	ID=gene1288;Name=thrS;gbkey=Gene;gene=thrS;locus_tag=SL1344_1267
NC_016810.1	infC	1371095	1371529	+	1746.96	418.31	852.79	534.08	ID=gene1289;Name=infC;gbkey=Gene;gene=infC;locus_tag=SL1344_1268
NC_016810.1	rpl35	1371625	1371822	+	109.7	121.29	41.03	128.86	ID=gene1290;Name=rpl35;gbkey=Gene;gene=rpl35;locus_tag=SL1344_1269
NC_016810.1	rpl20	1371873	1372229	+	496.13	254.41	239.47	324.65	ID=gene1291;Name=rpl20;gbkey=Gene;gene=rpl20;locus_tag=SL1344_1270
NC_016810.1	pheS	1372531	1373514	+	70.07	26.99	17.45	25.91	ID=gene1292;Name=pheS;gbkey=Gene;gene=pheS;locus_tag=SL1344_1271
NC_016810.1	pheT	1373530	1375917	+	92.97	54.96	48.8	47.35	ID=gene1293;Name=pheT;gbkey=Gene;gene=pheT;locus_tag=SL1344_1272
NC_016810.1	himA	1375922	1376221	+	1163.14	382.07	453.45	231.06	ID=gene1294;Name=himA;gbkey=Gene;gene=himA;locus_tag=SL1344_1273
NC_016810.1	btuC	1376424	1377404	+	44.33	18	4.14	5.13	ID=gene1295;Name=btuC;gbkey=Gene;gene=btuC;locus_tag=SL1344_1274
NC_016810.1	btuE	1377496	1378047	+	44.83	20.88	7.36	7.08	ID=gene1296;Name=btuE;gbkey=Gene;gene=btuE;locus_tag=SL1344_1275
NC_016810.1	btuD	1378047	1378796	+	19.78	10.67	1.85	3.34	ID=gene1297;Name=btuD;gbkey=Gene;gene=btuD;locus_tag=SL1344_1276
NC_016810.1	nlpC	1378873	1379337	+	118.75	59.19	19.19	56.79	ID=gene1298;Name=nlpC;gbkey=Gene;gene=nlpC;locus_tag=SL1344_1277
NC_016810.1	SL1344_1278	1379651	1380364	+	109.43	41.91	7.93	7.42	ID=gene1299;Name=SL1344_1278;gbkey=Gene;locus_tag=SL1344_1278
NC_016810.1	SL1344_1279	1380426	1381868	+	30.59	17.76	3.37	7.96	ID=gene1300;Name=SL1344_1279;gbkey=Gene;locus_tag=SL1344_1279
NC_016810.1	SL1344_1280	1381903	1382094	-	7.88	14.83	3.85	25.78	ID=gene1301;Name=SL1344_1280;gbkey=Gene;locus_tag=SL1344_1280
NC_016810.1	aroH	1382251	1383297	-	139.17	67.15	68.82	50.37	ID=gene1302;Name=aroH;gbkey=Gene;gene=aroH;locus_tag=SL1344_1281
NC_016810.1	SL1344_1282	1383453	1384286	-	31.75	26.03	11.51	28.14	ID=gene1303;Name=SL1344_1282;gbkey=Gene;locus_tag=SL1344_1282
NC_016810.1	pps	1384623	1387001	+	113.49	69.96	130.57	154.86	ID=gene1304;Name=pps;gbkey=Gene;gene=pps;locus_tag=SL1344_1283
NC_016810.1	SL1344_1284	1387043	1388683	-	15.34	5.96	42.21	13.44	ID=gene1305;Name=SL1344_1284;gbkey=Gene;locus_tag=SL1344_1284
NC_016810.1	SL1344_1285	1388773	1389066	-	1.47	3.15	2.51	1.77	ID=gene1306;Name=SL1344_1285;gbkey=Gene;locus_tag=SL1344_1285
NC_016810.1	SL1344_1286	1389063	1390349	-	2.02	1.77	2.15	2.26	ID=gene1307;Name=SL1344_1286;gbkey=Gene;locus_tag=SL1344_1286
NC_016810.1	SL1344_1287	1390406	1391341	-	2.77	3.67	1.97	3.71	ID=gene1308;Name=SL1344_1287;gbkey=Gene;locus_tag=SL1344_1287
NC_016810.1	SL1344_1288	1391363	1392127	-	2.83	0.44	0.24	1.16	ID=gene1309;Name=SL1344_1288;gbkey=Gene;locus_tag=SL1344_1288
NC_016810.1	SL1344_1289	1392590	1393480	+	2.67	2.64	9.74	7.17	ID=gene1310;Name=SL1344_1289;gbkey=Gene;locus_tag=SL1344_1289
NC_016810.1	SL1344_1290	1393556	1394707	-	36.02	18.3	319.28	70.31	ID=gene1311;Name=SL1344_1290;gbkey=Gene;locus_tag=SL1344_1290
NC_016810.1	SL1344_1291	1394721	1396316	-	4.88	2.73	1.39	4.05	ID=gene1312;Name=SL1344_1291;gbkey=Gene;locus_tag=SL1344_1291
NC_016810.1	aroD	1396470	1397228	-	11.25	6.94	3.89	3.39	ID=gene1313;Name=aroD;gbkey=Gene;gene=aroD;locus_tag=SL1344_1292
NC_016810.1	aroE	1397273	1398139	-	64.77	33.58	19.01	18.25	ID=gene1314;Name=aroE;gbkey=Gene;gene=aroE;locus_tag=SL1344_1293
NC_016810.1	SL1344_1296	1399804	1401015	-	5.28	4.06	1.83	4.04	ID=gene1316;Name=SL1344_1296;gbkey=Gene;locus_tag=SL1344_1296
NC_016810.1	SL1344_1297	1401156	1401515	-	7.8	9.6	2.05	2.06	ID=gene1317;Name=SL1344_1297;gbkey=Gene;locus_tag=SL1344_1297
NC_016810.1	SL1344_1298	1401973	1403091	-	34.75	19.32	31.57	32.4	ID=gene1318;Name=SL1344_1298;gbkey=Gene;locus_tag=SL1344_1298
NC_016810.1	SL1344_1299	1403356	1406412	+	26.47	13.91	6	6.47	ID=gene1319;Name=SL1344_1299;gbkey=Gene;locus_tag=SL1344_1299
NC_016810.1	SL1344_1300	1406409	1406819	+	32.87	20.62	2.47	4.7	ID=gene1320;Name=SL1344_1300;gbkey=Gene;locus_tag=SL1344_1300
NC_016810.1	SL1344_1301	1406879	1407106	+	108.54	145.9	18.63	96.06	ID=gene1321;Name=SL1344_1301;gbkey=Gene;locus_tag=SL1344_1301
NC_016810.1	SL1344_1302	1407394	1408740	-	12.6	6.83	4.71	7.09	ID=gene1322;Name=SL1344_1302;gbkey=Gene;locus_tag=SL1344_1302
NC_016810.1	SL1344_1303	1409167	1409535	+	9.66	9	2.5	12.47	ID=gene1323;Name=SL1344_1303;gbkey=Gene;locus_tag=SL1344_1303
NC_016810.1	SL1344_1304	1409544	1411031	+	11.04	4.13	0.93	2.05	ID=gene1324;Name=SL1344_1304;gbkey=Gene;locus_tag=SL1344_1304
NC_016810.1	SL1344_1305	1411048	1411794	+	28.35	5.96	2.64	3.48	ID=gene1325;Name=SL1344_1305;gbkey=Gene;locus_tag=SL1344_1305
NC_016810.1	SL1344_1306	1411769	1413040	+	18.11	7.53	4.65	1.69	ID=gene1326;Name=SL1344_1306;gbkey=Gene;locus_tag=SL1344_1306
NC_016810.1	SL1344_1307	1413037	1414257	+	15.4	8.77	5.82	3	ID=gene1327;Name=SL1344_1307;gbkey=Gene;locus_tag=SL1344_1307
NC_016810.1	SL1344_1308	1414270	1414686	+	10.11	11.38	4.21	5.16	ID=gene1328;Name=SL1344_1308;gbkey=Gene;locus_tag=SL1344_1308
NC_016810.1	SL1344_1309	1414841	1415842	+	113.19	59.08	20.17	24.01	ID=gene1329;Name=SL1344_1309;gbkey=Gene;locus_tag=SL1344_1309
NC_016810.1	lppB	1415909	1416148	-	18.46	8.47	13.08	11.86	ID=gene1330;Name=lppB;gbkey=Gene;gene=lppB;locus_tag=SL1344_1310
NC_016810.1	lppA	1416231	1416467	-	4684.17	3161.87	1940.95	3029	ID=gene1331;Name=lppA;gbkey=Gene;gene=lppA;locus_tag=SL1344_1311
NC_016810.1	pykF	1416778	1418136	-	24.62	12.14	7.74	8.14	ID=gene1332;Name=pykF;gbkey=Gene;gene=pykF;locus_tag=SL1344_1312
NC_016810.1	SL1344_1313	1418592	1419935	-	9.86	6.04	3.16	4.3	ID=gene1333;Name=SL1344_1313;gbkey=Gene;locus_tag=SL1344_1313
NC_016810.1	SL1344_1314	1419957	1420850	-	7.49	3.54	2.53	2.62	ID=gene1334;Name=SL1344_1314;gbkey=Gene;locus_tag=SL1344_1314
NC_016810.1	SL1344_1315	1420909	1421646	-	5.13	3.67	1.25	1.06	ID=gene1335;Name=SL1344_1315;gbkey=Gene;locus_tag=SL1344_1315
NC_016810.1	SL1344_1316	1421658	1422884	-	16.7	10.28	2.86	3.38	ID=gene1336;Name=SL1344_1316;gbkey=Gene;locus_tag=SL1344_1316
NC_016810.1	ttrA	1423207	1426269	-	4.62	2.41	1.12	2.02	ID=gene1337;Name=ttrA;gbkey=Gene;gene=ttrA;locus_tag=SL1344_1317
NC_016810.1	ttrC	1426262	1427284	-	2.22	2.11	0.72	2.23	ID=gene1338;Name=ttrC;gbkey=Gene;gene=ttrC;locus_tag=SL1344_1318
NC_016810.1	ttrB	1427285	1428037	-	2.15	2.02	0.8	2.78	ID=gene1339;Name=ttrB;gbkey=Gene;gene=ttrB;locus_tag=SL1344_1319
NC_016810.1	ttrS	1428201	1429979	+	53.5	42.29	3.39	8.15	ID=gene1340;Name=ttrS;gbkey=Gene;gene=ttrS;locus_tag=SL1344_1320
NC_016810.1	ttrR	1429936	1430574	+	43.38	24.29	3.76	8.21	ID=gene1341;Name=ttrR;gbkey=Gene;gene=ttrR;locus_tag=SL1344_1321
NC_016810.1	SL1344_1322	1430672	1430884	+	213.09	137.82	24.71	46.71	ID=gene1342;Name=SL1344_1322;gbkey=Gene;locus_tag=SL1344_1322
NC_016810.1	SL1344_1323	1430980	1431939	-	198.01	136.98	17.6	27.66	ID=gene1343;Name=SL1344_1323;gbkey=Gene;locus_tag=SL1344_1323
NC_016810.1	SL1344_1324	1432112	1432840	-	23.96	11.22	8.36	4.73	ID=gene1344;Name=SL1344_1324;gbkey=Gene;locus_tag=SL1344_1324
NC_016810.1	ssrB	1433019	1433657	-	27.06	15.49	6.65	13.71	ID=gene1345;Name=ssrB;gbkey=Gene;gene=ssrB;locus_tag=SL1344_1325
NC_016810.1	spiR	1433688	1436450	-	24.95	12.07	5.31	7.48	ID=gene1346;Name=spiR;gbkey=Gene;gene=spiR;gene_synonym=ssrA;locus_tag=SL1344_1326
NC_016810.1	spiC	1436851	1437252	+	4.3	3.04	1.84	1.85	ID=gene1347;Name=spiC;gbkey=Gene;gene=spiC;locus_tag=SL1344_1327
NC_016810.1	spiA	1437254	1438747	+	3.07	2.89	1.11	1.26	ID=gene1348;Name=spiA;gbkey=Gene;gene=spiA;locus_tag=SL1344_1328
NC_016810.1	ssaD	1438728	1439939	+	16.14	9.23	5.56	9.23	ID=gene1349;Name=ssaD;gbkey=Gene;gene=ssaD;locus_tag=SL1344_1329
NC_016810.1	ssaE	1439947	1440189	+	76.93	48.55	45.59	65.69	ID=gene1350;Name=ssaE;gbkey=Gene;gene=ssaE;locus_tag=SL1344_1330
NC_016810.1	sseA	1440510	1440779	+	17.61	13.06	8.89	13.75	ID=gene1351;Name=sseA;gbkey=Gene;gene=sseA;locus_tag=SL1344_1331
NC_016810.1	sseB	1440786	1441376	+	29.62	17.17	7.19	14.91	ID=gene1352;Name=sseB;gbkey=Gene;gene=sseB;locus_tag=SL1344_1332
NC_016810.1	sscA	1441373	1441846	+	35.57	15.88	11.82	10.96	ID=gene1353;Name=sscA;gbkey=Gene;gene=sscA;locus_tag=SL1344_1333
NC_016810.1	sseC	1441849	1443303	+	24.88	20.2	3.2	6.91	ID=gene1354;Name=sseC;gbkey=Gene;gene=sseC;locus_tag=SL1344_1334
NC_016810.1	sseD	1443319	1443906	+	40.43	16.6	3.93	6.19	ID=gene1355;Name=sseD;gbkey=Gene;gene=sseD;locus_tag=SL1344_1335
NC_016810.1	sseE	1443909	1444325	+	16.84	7.42	2.21	2.91	ID=gene1356;Name=sseE;gbkey=Gene;gene=sseE;locus_tag=SL1344_1336
NC_016810.1	sscB	1444377	1444811	+	57.39	22.75	5.15	8.02	ID=gene1357;Name=sscB;gbkey=Gene;gene=sscB;locus_tag=SL1344_1337
NC_016810.1	sseF	1444827	1445609	+	15.87	9.61	3.07	5.97	ID=gene1358;Name=sseF;gbkey=Gene;gene=sseF;locus_tag=SL1344_1338
NC_016810.1	sseG	1445606	1446295	+	31.64	13.56	8.83	6.99	ID=gene1359;Name=sseG;gbkey=Gene;gene=sseG;locus_tag=SL1344_1339
NC_016810.1	ssaG	1446389	1446604	+	11.01	10.36	5.98	4.12	ID=gene1360;Name=ssaG;gbkey=Gene;gene=ssaG;locus_tag=SL1344_1340
NC_016810.1	ssaH	1446645	1446872	+	11.85	8.44	1.62	1.63	ID=gene1361;Name=ssaH;gbkey=Gene;gene=ssaH;locus_tag=SL1344_1341
NC_016810.1	ssaI	1446884	1447132	+	6.94	2.29	0.37	1.79	ID=gene1362;Name=ssaI;gbkey=Gene;gene=ssaI;locus_tag=SL1344_1342
NC_016810.1	ssaJ	1447129	1447878	+	10.81	7.32	3.32	4.16	ID=gene1363;Name=ssaJ;gbkey=Gene;gene=ssaJ;locus_tag=SL1344_1343
NC_016810.1	SL1344_1344	1447896	1448444	+	29.72	31.2	18.33	37.93	ID=gene1364;Name=SL1344_1344;gbkey=Gene;locus_tag=SL1344_1344
NC_016810.1	SL1344_1345	1448441	1449115	+	34.1	12.54	3.69	5.94	ID=gene1365;Name=SL1344_1345;gbkey=Gene;locus_tag=SL1344_1345
NC_016810.1	ssaL	1449081	1450097	+	21.04	17.33	6.54	8.18	ID=gene1366;Name=ssaL;gbkey=Gene;gene=ssaL;locus_tag=SL1344_1346
NC_016810.1	ssaM	1450155	1450523	+	16.99	5.88	2.5	4.63	ID=gene1367;Name=ssaM;gbkey=Gene;gene=ssaM;locus_tag=SL1344_1347
NC_016810.1	ssaV	1450508	1452553	+	19.79	11.57	2.93	3.96	ID=gene1368;Name=ssaV;gbkey=Gene;gene=ssaV;locus_tag=SL1344_1348
NC_016810.1	ssaN	1452543	1453844	+	14.86	11.22	3.26	7.51	ID=gene1369;Name=ssaN;gbkey=Gene;gene=ssaN;locus_tag=SL1344_1349
NC_016810.1	ssaO	1453847	1454224	+	8.86	5.56	2.2	4.75	ID=gene1370;Name=ssaO;gbkey=Gene;gene=ssaO;locus_tag=SL1344_1350
NC_016810.1	ssaP	1454205	1454579	+	24.78	12.11	6.4	8.12	ID=gene1371;Name=ssaP;gbkey=Gene;gene=ssaP;locus_tag=SL1344_1351
NC_016810.1	ssaQ	1454560	1455528	+	41.15	21.9	11.4	19	ID=gene1372;Name=ssaQ;gbkey=Gene;gene=ssaQ;locus_tag=SL1344_1352
NC_016810.1	yscR	1455596	1456243	+	45.53	29.63	10.54	42.7	ID=gene1373;Name=yscR;gbkey=Gene;gene=yscR;gene_synonym=ssaR;locus_tag=SL1344_1353
NC_016810.1	ssaS	1456240	1456506	+	17	6.09	1.04	5.28	ID=gene1374;Name=ssaS;gbkey=Gene;gene=ssaS;locus_tag=SL1344_1354
NC_016810.1	ssaT	1456507	1457286	+	41.98	25.55	1.54	18.12	ID=gene1375;Name=ssaT;gbkey=Gene;gene=ssaT;locus_tag=SL1344_1355
NC_016810.1	ssaU	1457283	1458341	+	18.78	23.07	5.06	11.54	ID=gene1376;Name=ssaU;gbkey=Gene;gene=ssaU;locus_tag=SL1344_1356
NC_016810.1	SL1344_tRNA0024	1458502	1458575	-	11361.5	26300.9	6890.98	30034.8	ID=gene1377;Name=SL1344_tRNA0024;gbkey=Gene;locus_tag=SL1344_tRNA0024
NC_016810.1	SL1344_tRNA0025	1458589	1458662	-	20526.3	96563.9	10619.9	108570	ID=gene1378;Name=SL1344_tRNA0025;gbkey=Gene;locus_tag=SL1344_tRNA0025
NC_016810.1	norM	1458814	1460187	-	63.12	39.09	12.77	18.49	ID=gene1379;Name=norM;gbkey=Gene;gene=norM;locus_tag=SL1344_1357
NC_016810.1	ribE	1460404	1461045	+	37.14	26.35	14.81	25.62	ID=gene1380;Name=ribE;gbkey=Gene;gene=ribE;locus_tag=SL1344_1358
NC_016810.1	cfa	1461087	1462235	-	117.99	47.54	45.32	23.22	ID=gene1381;Name=cfa;gbkey=Gene;gene=cfa;locus_tag=SL1344_1359
NC_016810.1	ydhC	1462525	1463730	-	4.93	4.05	1.25	3.16	ID=gene1382;Name=ydhC;gbkey=Gene;gene=ydhC;locus_tag=SL1344_1360
NC_016810.1	ydhB	1463843	1464775	+	36.15	28.96	5.19	15.87	ID=gene1383;Name=ydhB;gbkey=Gene;gene=ydhB;locus_tag=SL1344_1361
NC_016810.1	purR	1464772	1465797	-	109.15	14.31	32.51	11.35	ID=gene1384;Name=purR;gbkey=Gene;gene=purR;locus_tag=SL1344_1362
NC_016810.1	sodB	1466265	1466846	-	181.22	50.25	40.93	38.65	ID=gene1385;Name=sodB;gbkey=Gene;gene=sodB;locus_tag=SL1344_1363
NC_016810.1	SL1344_1364	1466973	1467827	-	28.11	20.62	8.53	35.6	ID=gene1386;Name=SL1344_1364;gbkey=Gene;locus_tag=SL1344_1364
NC_016810.1	SL1344_1365	1468129	1468476	+	240.97	137.15	68.98	103.69	ID=gene1387;Name=SL1344_1365;gbkey=Gene;locus_tag=SL1344_1365
NC_016810.1	rnt	1468554	1469201	-	44.53	32.24	13.2	10.25	ID=gene1388;Name=rnt;gbkey=Gene;gene=rnt;locus_tag=SL1344_1366
NC_016810.1	gloA	1469302	1469709	-	102.77	111.33	70.52	105.37	ID=gene1389;Name=gloA;gbkey=Gene;gene=gloA;locus_tag=SL1344_1367
NC_016810.1	nemA	1469778	1470875	-	11.81	9.3	0.84	1.58	ID=gene1390;Name=nemA;gbkey=Gene;gene=nemA;locus_tag=SL1344_1368
NC_016810.1	SL1344_1369	1470934	1471533	-	69.52	54.46	8.62	29.27	ID=gene1391;Name=SL1344_1369;gbkey=Gene;locus_tag=SL1344_1369
NC_016810.1	SL1344_1370	1471636	1471875	+	200.82	57.77	65.39	38.62	ID=gene1392;Name=SL1344_1370;gbkey=Gene;locus_tag=SL1344_1370
NC_016810.1	SL1344_1371	1471926	1472822	+	76.1	39.2	16.47	18.51	ID=gene1393;Name=SL1344_1371;gbkey=Gene;locus_tag=SL1344_1371
NC_016810.1	sodC	1472902	1473423	+	160.75	55.72	11.5	11.95	ID=gene1394;Name=sodC;gbkey=Gene;gene=sodC;locus_tag=SL1344_1372
NC_016810.1	SL1344_1373	1473399	1475438	-	28.86	40.95	3.68	22.94	ID=gene1395;Name=SL1344_1373;gbkey=Gene;locus_tag=SL1344_1373
NC_016810.1	SL1344_1374	1475438	1476334	-	29.28	20.71	8.44	11.28	ID=gene1396;Name=SL1344_1374;gbkey=Gene;locus_tag=SL1344_1374
NC_016810.1	SL1344_1375	1476301	1476537	-	31.01	35.47	39.73	55.97	ID=gene1397;Name=SL1344_1375;gbkey=Gene;locus_tag=SL1344_1375
NC_016810.1	slyA	1476732	1477172	+	421.97	184.56	63.85	164.23	ID=gene1398;Name=slyA;gbkey=Gene;gene=slyA;locus_tag=SL1344_1376
NC_016810.1	slyB	1477220	1477687	-	907.35	281.33	225.97	290.18	ID=gene1399;Name=slyB;gbkey=Gene;gene=slyB;locus_tag=SL1344_1377
NC_016810.1	SL1344_1378	1477959	1479080	+	17.35	11.63	4.28	3.93	ID=gene1400;Name=SL1344_1378;gbkey=Gene;locus_tag=SL1344_1378
NC_016810.1	SL1344_1379	1479168	1479497	+	55.12	36.98	29.37	33.97	ID=gene1401;Name=SL1344_1379;gbkey=Gene;locus_tag=SL1344_1379
NC_016810.1	pdxH	1479556	1480212	+	57.9	26.21	28.24	34.58	ID=gene1402;Name=pdxH;gbkey=Gene;gene=pdxH;locus_tag=SL1344_1380
NC_016810.1	tyrS	1480339	1481613	+	130.69	91.78	44.46	37.91	ID=gene1403;Name=tyrS;gbkey=Gene;gene=tyrS;locus_tag=SL1344_1381
NC_016810.1	pdxY	1481673	1482533	+	23.09	5.35	4.5	2.59	ID=gene1404;Name=pdxY;gbkey=Gene;gene=pdxY;locus_tag=SL1344_1382
NC_016810.1	gst	1482592	1483197	-	104.14	98.66	77.09	166.48	ID=gene1405;Name=gst;gbkey=Gene;gene=gst;locus_tag=SL1344_1383
NC_016810.1	SL1344_1384	1483302	1484807	-	77.57	51.81	87.54	94.52	ID=gene1406;Name=SL1344_1384;gbkey=Gene;locus_tag=SL1344_1384
NC_016810.1	nth	1485409	1486044	-	64.74	37.1	3.34	10.51	ID=gene1407;Name=nth;gbkey=Gene;gene=nth;locus_tag=SL1344_1385
NC_016810.1	rnfE	1486044	1486736	-	32.28	24.75	1.07	2.79	ID=gene1408;Name=rnfE;gbkey=Gene;gene=rnfE;locus_tag=SL1344_1386
NC_016810.1	rnfG	1486739	1487359	-	28.54	23.16	3.12	12.46	ID=gene1409;Name=rnfG;gbkey=Gene;gene=rnfG;locus_tag=SL1344_1387
NC_016810.1	rnfD	1487363	1488421	-	24.42	15.25	0.76	2.55	ID=gene1410;Name=rnfD;gbkey=Gene;gene=rnfD;locus_tag=SL1344_1388
NC_016810.1	rnfC	1488422	1490629	-	39.42	19.94	2.01	2.55	ID=gene1411;Name=rnfC;gbkey=Gene;gene=rnfC;locus_tag=SL1344_1389
NC_016810.1	rnfB	1490622	1491200	-	135.31	41.88	6.86	7.82	ID=gene1412;Name=rnfB;gbkey=Gene;gene=rnfB;locus_tag=SL1344_1390
NC_016810.1	rnfA	1491200	1491781	-	50.01	29.24	4.28	8.97	ID=gene1413;Name=rnfA;gbkey=Gene;gene=rnfA;locus_tag=SL1344_1391
NC_016810.1	SL1344_1392	1491858	1492298	-	69.59	56.98	19.47	33	ID=gene1414;Name=SL1344_1392;gbkey=Gene;locus_tag=SL1344_1392
NC_016810.1	SL1344_1393	1492387	1492617	-	64.56	53.42	15.99	41.14	ID=gene1415;Name=SL1344_1393;gbkey=Gene;locus_tag=SL1344_1393
NC_016810.1	SL1344_1394	1493233	1494273	+	64.36	51.62	15.7	20.09	ID=gene1416;Name=SL1344_1394;gbkey=Gene;locus_tag=SL1344_1394
NC_016810.1	add	1494348	1495349	-	21.4	14.44	3.04	6.65	ID=gene1417;Name=add;gbkey=Gene;gene=add;locus_tag=SL1344_1395
NC_016810.1	SL1344_1396	1496053	1497561	-	19.1	11.25	7.01	6.26	ID=gene1418;Name=SL1344_1396;gbkey=Gene;locus_tag=SL1344_1396
NC_016810.1	manA	1497664	1498839	-	21.04	17.53	17.68	20.42	ID=gene1419;Name=manA;gbkey=Gene;gene=manA;locus_tag=SL1344_1397
NC_016810.1	fumA	1499039	1500685	+	72.5	42.41	14.85	23.47	ID=gene1420;Name=fumA;gbkey=Gene;gene=fumA;locus_tag=SL1344_1398
NC_016810.1	fumC	1500853	1502256	+	70.98	41.9	9.86	12.06	ID=gene1421;Name=fumC;gbkey=Gene;gene=fumC;locus_tag=SL1344_1400
NC_016810.1	tus	1502253	1503182	-	24.05	10.45	7.35	14.65	ID=gene1422;Name=tus;gbkey=Gene;gene=tus;locus_tag=SL1344_1401
NC_016810.1	rstB	1503258	1504559	-	25.18	13.1	9.08	4.38	ID=gene1423;Name=rstB;gbkey=Gene;gene=rstB;locus_tag=SL1344_1402
NC_016810.1	SL1344_1403	1504670	1506376	-	5.44	18.01	1.76	20.38	ID=gene1424;Name=SL1344_1403;gbkey=Gene;locus_tag=SL1344_1403
NC_016810.1	SL1344_1404	1506529	1507662	-	5.43	10.22	43.23	66.88	ID=gene1425;Name=SL1344_1404;gbkey=Gene;locus_tag=SL1344_1404
NC_016810.1	rstA	1508142	1508873	-	138.94	83.41	13.87	24.58	ID=gene1426;Name=rstA;gbkey=Gene;gene=rstA;locus_tag=SL1344_1405
NC_016810.1	SL1344_1406	1509000	1509335	+	24.76	56.95	4.12	11.05	ID=gene1427;Name=SL1344_1406;gbkey=Gene;locus_tag=SL1344_1406
NC_016810.1	SL1344_1407	1509397	1510779	-	12.68	10.62	3.91	3.4	ID=gene1428;Name=SL1344_1407;gbkey=Gene;locus_tag=SL1344_1407
NC_016810.1	SL1344_1408	1511078	1512022	-	159.04	66.4	71.71	45.48	ID=gene1429;Name=SL1344_1408;gbkey=Gene;locus_tag=SL1344_1408
NC_016810.1	pntA	1512549	1514078	+	25.89	17.95	5.82	21.18	ID=gene1430;Name=pntA;gbkey=Gene;gene=pntA;locus_tag=SL1344_1409
NC_016810.1	pntB	1514089	1515477	+	38.25	25.84	9.37	20.94	ID=gene1431;Name=pntB;gbkey=Gene;gene=pntB;locus_tag=SL1344_1410
NC_016810.1	SL1344_1411	1515652	1516686	-	32.99	29.29	20.75	29.41	ID=gene1432;Name=SL1344_1411;gbkey=Gene;locus_tag=SL1344_1411
NC_016810.1	SL1344_1412	1517104	1517466	+	118.78	42.63	18.82	20.04	ID=gene1433;Name=SL1344_1412;gbkey=Gene;locus_tag=SL1344_1412
NC_016810.1	SL1344_1413	1517453	1517782	+	62.11	25.64	6.15	9.37	ID=gene1434;Name=SL1344_1413;gbkey=Gene;locus_tag=SL1344_1413
NC_016810.1	SL1344_1414	1517822	1518643	-	46.93	30.49	11.79	24.37	ID=gene1435;Name=SL1344_1414;gbkey=Gene;locus_tag=SL1344_1414
NC_016810.1	asr	1518912	1519196	-	17.06	12.37	23.32	56.4	ID=gene1436;Name=asr;gbkey=Gene;gene=asr;locus_tag=SL1344_1415
NC_016810.1	SL1344_1416	1519555	1520808	-	51.1	21.82	21.64	11.16	ID=gene1437;Name=SL1344_1416;gbkey=Gene;locus_tag=SL1344_1416
NC_016810.1	SL1344_1417	1520928	1521827	+	45.39	20.47	8.57	8.85	ID=gene1438;Name=SL1344_1417;gbkey=Gene;locus_tag=SL1344_1417
NC_016810.1	SL1344_1418	1521955	1523175	+	84.96	99.39	15.32	69.15	ID=gene1439;Name=SL1344_1418;gbkey=Gene;locus_tag=SL1344_1418
NC_016810.1	bioD	1523301	1523996	+	216.75	34.77	14.06	13.56	ID=gene1440;Name=bioD;gbkey=Gene;gene=bioD;locus_tag=SL1344_1419
NC_016810.1	clcB	1523952	1525241	-	16.85	15.77	9.03	11.83	ID=gene1441;Name=clcB;gbkey=Gene;gene=clcB;locus_tag=SL1344_1420
NC_016810.1	SL1344_1421	1525377	1526525	-	30.19	14.2	13.58	8.46	ID=gene1442;Name=SL1344_1421;gbkey=Gene;locus_tag=SL1344_1421
NC_016810.1	SL1344_1422	1526525	1527172	-	21.35	19.45	3.16	4.68	ID=gene1443;Name=SL1344_1422;gbkey=Gene;locus_tag=SL1344_1422
NC_016810.1	SL1344_1423	1527182	1528084	-	7.78	4.73	1.64	1.53	ID=gene1444;Name=SL1344_1423;gbkey=Gene;locus_tag=SL1344_1423
NC_016810.1	SL1344_1424	1528113	1528823	-	25.23	12.41	4.03	4.87	ID=gene1445;Name=SL1344_1424;gbkey=Gene;locus_tag=SL1344_1424
NC_016810.1	SL1344_1425	1529128	1529742	-	22.96	20.28	4.65	10.26	ID=gene1446;Name=SL1344_1425;gbkey=Gene;locus_tag=SL1344_1425
NC_016810.1	dmsC	1529785	1530642	-	24.69	13.78	18.51	13.5	ID=gene1447;Name=dmsC;gbkey=Gene;gene=dmsC;locus_tag=SL1344_1426
NC_016810.1	SL1344_1427	1530644	1531261	-	2.56	0.56	0	0.42	ID=gene1448;Name=SL1344_1427;gbkey=Gene;locus_tag=SL1344_1427
NC_016810.1	dmsA2	1531272	1533707	-	2.34	1.35	0.55	1.01	ID=gene1449;Name=dmsA2;gbkey=Gene;gene=dmsA2;locus_tag=SL1344_1428
NC_016810.1	dmsA1	1533806	1536247	-	9.74	3.97	3.52	3.32	ID=gene1450;Name=dmsA1;gbkey=Gene;gene=dmsA1;locus_tag=SL1344_1429
NC_016810.1	SL1344_1430	1536401	1536709	-	44.76	50	6.57	29.59	ID=gene1451;Name=SL1344_1430;gbkey=Gene;locus_tag=SL1344_1430
NC_016810.1	SL1344_1431	1536804	1537523	+	81.45	58.39	21.41	39.02	ID=gene1452;Name=SL1344_1431;gbkey=Gene;locus_tag=SL1344_1431
NC_016810.1	speG	1537564	1538124	-	45.91	21.47	18.38	14.25	ID=gene1453;Name=speG;gbkey=Gene;gene=speG;locus_tag=SL1344_1432
NC_016810.1	SL1344_1433	1538160	1538501	-	76.78	41.17	31.85	30.32	ID=gene1454;Name=SL1344_1433;gbkey=Gene;locus_tag=SL1344_1433
NC_016810.1	SL1344_1434	1538654	1538980	+	27.43	23.84	1.55	10.14	ID=gene1455;Name=SL1344_1434;gbkey=Gene;locus_tag=SL1344_1434
NC_016810.1	rspA	1539102	1540316	+	1.42	2.94	0.61	0.96	ID=gene1456;Name=rspA;gbkey=Gene;gene=rspA;locus_tag=SL1344_1435
NC_016810.1	rspB	1540327	1541346	+	4.24	2.27	1.02	3.26	ID=gene1457;Name=rspB;gbkey=Gene;gene=rspB;locus_tag=SL1344_1436
NC_016810.1	SL1344_1438	1542923	1544389	+	35.92	24.61	8.92	11.59	ID=gene1459;Name=SL1344_1438;gbkey=Gene;locus_tag=SL1344_1438
NC_016810.1	SL1344_1439	1544456	1544659	-	989.53	60.48	39.82	13.83	ID=gene1460;Name=SL1344_1439;gbkey=Gene;locus_tag=SL1344_1439
NC_016810.1	SL1344_1440	1544840	1545526	-	29.57	25.35	22.98	42.69	ID=gene1461;Name=SL1344_1440;gbkey=Gene;locus_tag=SL1344_1440
NC_016810.1	SL1344_1441	1545656	1546402	-	201.29	93.87	51.91	70.44	ID=gene1462;Name=SL1344_1441;gbkey=Gene;locus_tag=SL1344_1441
NC_016810.1	dcp	1546541	1548583	+	29.17	13.29	7.6	7.63	ID=gene1463;Name=dcp;gbkey=Gene;gene=dcp;locus_tag=SL1344_1442
NC_016810.1	SL1344_1443	1548928	1549110	+	206.68	192.22	29.26	55.99	ID=gene1464;Name=SL1344_1443;gbkey=Gene;locus_tag=SL1344_1443
NC_016810.1	SL1344_1444	1549230	1549757	-	13.3	10.02	1.14	3.08	ID=gene1465;Name=SL1344_1444;gbkey=Gene;locus_tag=SL1344_1444
NC_016810.1	SL1344_1445	1550184	1550576	+	17.32	13.46	7.99	7.11	ID=gene1466;Name=SL1344_1445;gbkey=Gene;locus_tag=SL1344_1445
NC_016810.1	SL1344_1446	1551267	1552454	-	18.74	14.64	5.75	5.43	ID=gene1467;Name=SL1344_1446;gbkey=Gene;locus_tag=SL1344_1446
NC_016810.1	SL1344_1447	1552682	1553584	+	18.39	14.99	4.91	8.85	ID=gene1468;Name=SL1344_1447;gbkey=Gene;locus_tag=SL1344_1447
NC_016810.1	marB	1553703	1553918	-	166.1	123.35	103.01	230.46	ID=gene1469;Name=marB;gbkey=Gene;gene=marB;locus_tag=SL1344_1448
NC_016810.1	marA	1553947	1554336	-	15.79	9.21	12.07	38.64	ID=gene1470;Name=marA;gbkey=Gene;gene=marA;locus_tag=SL1344_1449
NC_016810.1	marR	1554350	1554784	-	26.33	20.18	35.03	85.34	ID=gene1471;Name=marR;gbkey=Gene;gene=marR;locus_tag=SL1344_1450
NC_016810.1	SL1344_1451	1555043	1555708	+	157.72	90.55	20.38	23.08	ID=gene1472;Name=SL1344_1451;gbkey=Gene;locus_tag=SL1344_1451
NC_016810.1	sotB	1555755	1556945	-	32.21	23.67	30.85	25.87	ID=gene1473;Name=sotB;gbkey=Gene;gene=sotB;locus_tag=SL1344_1452
NC_016810.1	SL1344_1453	1557061	1557933	-	133.94	115.08	16.29	31.18	ID=gene1474;Name=SL1344_1453;gbkey=Gene;locus_tag=SL1344_1453
NC_016810.1	SL1344_1454	1558036	1559424	+	18.83	8.5	2.2	2.79	ID=gene1475;Name=SL1344_1454;gbkey=Gene;locus_tag=SL1344_1454
NC_016810.1	SL1344_1455	1559497	1560423	+	14.92	10.26	2.31	4.3	ID=gene1476;Name=SL1344_1455;gbkey=Gene;locus_tag=SL1344_1455
NC_016810.1	SL1344_1456	1560423	1560782	+	8.83	5.91	4.05	3.42	ID=gene1477;Name=SL1344_1456;gbkey=Gene;locus_tag=SL1344_1456
NC_016810.1	SL1344_1457	1561006	1561953	+	37.5	37.47	56.09	51.92	ID=gene1478;Name=SL1344_1457;gbkey=Gene;locus_tag=SL1344_1457
NC_016810.1	SL1344_1458	1562009	1562551	-	23.68	11.86	19.38	13.67	ID=gene1479;Name=SL1344_1458;gbkey=Gene;locus_tag=SL1344_1458
NC_016810.1	SL1344_1459	1563370	1564386	+	14.24	15.84	11.8	25.39	ID=gene1480;Name=SL1344_1459;gbkey=Gene;locus_tag=SL1344_1459
NC_016810.1	hypA	1564527	1564868	-	6.64	5.15	1.35	0.65	ID=gene1481;Name=hypA;gbkey=Gene;gene=hypA;locus_tag=SL1344_1460
NC_016810.1	SL1344_1461	1564881	1565768	-	12.58	11.12	2	2.3	ID=gene1482;Name=SL1344_1461;gbkey=Gene;locus_tag=SL1344_1461
NC_016810.1	hyaF2	1565756	1566817	-	26.26	14.3	5.22	12.66	ID=gene1483;Name=hyaF2;gbkey=Gene;gene=hyaF2;locus_tag=SL1344_1462
NC_016810.1	hyaE2	1566835	1567245	-	21.03	7.15	2.92	2.89	ID=gene1484;Name=hyaE2;gbkey=Gene;gene=hyaE2;locus_tag=SL1344_1463
NC_016810.1	SL1344_1464	1567242	1567541	-	82.13	17.4	3.69	3.09	ID=gene1485;Name=SL1344_1464;gbkey=Gene;locus_tag=SL1344_1464
NC_016810.1	hyaD2	1567541	1568149	-	45.6	21.73	2.43	4.09	ID=gene1486;Name=hyaD2;gbkey=Gene;gene=hyaD2;locus_tag=SL1344_1465
NC_016810.1	hyaC2	1568155	1568898	-	61.34	21.51	6.58	6.24	ID=gene1487;Name=hyaC2;gbkey=Gene;gene=hyaC2;locus_tag=SL1344_1466
NC_016810.1	hyaB2	1568849	1570651	-	23.92	7.95	4.71	3.64	ID=gene1488;Name=hyaB2;gbkey=Gene;gene=hyaB2;locus_tag=SL1344_1467
NC_016810.1	hyaA2	1570654	1571757	-	25.94	12.53	12.71	9.89	ID=gene1489;Name=hyaA2;gbkey=Gene;gene=hyaA2;locus_tag=SL1344_1468
NC_016810.1	SL1344_1469	1572186	1573277	+	8.02	6.89	6.09	13.26	ID=gene1490;Name=SL1344_1469;gbkey=Gene;locus_tag=SL1344_1469
NC_016810.1	SL1344_1470	1573323	1574114	+	50.89	22.86	41.73	45.37	ID=gene1491;Name=SL1344_1470;gbkey=Gene;locus_tag=SL1344_1470
NC_016810.1	SL1344_1471	1574173	1575198	-	6.64	8.57	5.27	5.91	ID=gene1492;Name=SL1344_1471;gbkey=Gene;locus_tag=SL1344_1471
NC_016810.1	SL1344_1472	1575173	1576459	-	9.74	5.67	3.73	5.84	ID=gene1493;Name=SL1344_1472;gbkey=Gene;locus_tag=SL1344_1472
NC_016810.1	pqaA	1576636	1578192	-	17.91	9.17	5.51	6.11	ID=gene1494;Name=pqaA;gbkey=Gene;gene=pqaA;locus_tag=SL1344_1473
NC_016810.1	SL1344_1474	1578262	1579503	-	6.61	7.05	2.28	6.2	ID=gene1495;Name=SL1344_1474;gbkey=Gene;locus_tag=SL1344_1474
NC_016810.1	SL1344_1475	1579493	1581001	-	6.45	3.39	1.84	2.07	ID=gene1496;Name=SL1344_1475;gbkey=Gene;locus_tag=SL1344_1475
NC_016810.1	SL1344_1476	1581046	1581534	+	171.93	62.57	79.17	136.11	ID=gene1497;Name=SL1344_1476;gbkey=Gene;locus_tag=SL1344_1476
NC_016810.1	SL1344_1477	1581727	1582806	+	12.61	13.68	12.82	13.73	ID=gene1498;Name=SL1344_1477;gbkey=Gene;locus_tag=SL1344_1477
NC_016810.1	SL1344_1478	1582858	1583247	-	30.48	14.6	9.59	25.41	ID=gene1499;Name=SL1344_1478;gbkey=Gene;locus_tag=SL1344_1478
NC_016810.1	SL1344_1479	1583418	1583702	-	23.89	19.27	16.2	14.07	ID=gene1500;Name=SL1344_1479;gbkey=Gene;locus_tag=SL1344_1479
NC_016810.1	SL1344_1480	1583692	1583940	-	200.94	163.73	94.92	118.67	ID=gene1501;Name=SL1344_1480;gbkey=Gene;locus_tag=SL1344_1480
NC_016810.1	SL1344_1481	1584297	1584629	+	5.84	5.29	1.11	4.24	ID=gene1502;Name=SL1344_1481;gbkey=Gene;locus_tag=SL1344_1481
NC_016810.1	SL1344_1482	1584772	1585680	+	25.68	16.79	7.11	7.11	ID=gene1503;Name=SL1344_1482;gbkey=Gene;locus_tag=SL1344_1482
NC_016810.1	SL1344_1484	1587258	1588724	-	15.32	15.92	8.98	17.55	ID=gene1505;Name=SL1344_1484;gbkey=Gene;locus_tag=SL1344_1484
NC_016810.1	SL1344_1485	1588983	1589990	+	16.83	8.54	2.56	3.29	ID=gene1506;Name=SL1344_1485;gbkey=Gene;locus_tag=SL1344_1485
NC_016810.1	SL1344_1486	1590134	1591585	+	7.18	6.09	3.33	4.53	ID=gene1507;Name=SL1344_1486;gbkey=Gene;locus_tag=SL1344_1486
NC_016810.1	SL1344_1487	1591598	1592800	+	9.97	5.22	4.53	5.12	ID=gene1508;Name=SL1344_1487;gbkey=Gene;locus_tag=SL1344_1487
NC_016810.1	glgX	1592913	1594988	-	32.93	17.4	5.53	6.35	ID=gene1509;Name=glgX;gbkey=Gene;gene=glgX;locus_tag=SL1344_1488
NC_016810.1	SL1344_1489	1595045	1597573	-	17.35	9.49	2.14	3.1	ID=gene1510;Name=SL1344_1489;gbkey=Gene;locus_tag=SL1344_1489
NC_016810.1	SL1344_1490	1597570	1599354	-	19.17	10.86	2.07	1.91	ID=gene1511;Name=SL1344_1490;gbkey=Gene;locus_tag=SL1344_1490
NC_016810.1	SL1344_1491	1599483	1600268	-	19.17	12.54	7.63	9.56	ID=gene1512;Name=SL1344_1491;gbkey=Gene;locus_tag=SL1344_1491
NC_016810.1	SL1344_1492	1600411	1600740	-	75.32	20.54	43.08	65.17	ID=gene1513;Name=SL1344_1492;gbkey=Gene;locus_tag=SL1344_1492
NC_016810.1	osmC	1601090	1601521	-	148.65	34.5	12.23	8.42	ID=gene1514;Name=osmC;gbkey=Gene;gene=osmC;locus_tag=SL1344_1493
NC_016810.1	SL1344_1494	1602034	1602249	+	524.81	111.55	53	65.54	ID=gene1515;Name=SL1344_1494;gbkey=Gene;locus_tag=SL1344_1494
NC_016810.1	rpsV	1602344	1602487	+	1556.93	544.72	75.91	57.75	ID=gene1516;Name=rpsV;gbkey=Gene;gene=rpsV;locus_tag=SL1344_1495
NC_016810.1	sfcA	1602664	1604361	+	41.49	22.4	11.31	21.45	ID=gene1517;Name=sfcA;gbkey=Gene;gene=sfcA;locus_tag=SL1344_1496
NC_016810.1	adhP	1604728	1605657	+	8.13	7.41	4.09	6.83	ID=gene1518;Name=adhP;gbkey=Gene;gene=adhP;locus_tag=SL1344_1497
NC_016810.1	fdnI	1605748	1606389	-	185.33	50.97	442.19	115.72	ID=gene1519;Name=fdnI;gbkey=Gene;gene=fdnI;locus_tag=SL1344_1498
NC_016810.1	fdnH	1606397	1607281	-	34.81	3.45	4.17	5.2	ID=gene1520;Name=fdnH;gbkey=Gene;gene=fdnH;locus_tag=SL1344_1499
NC_016810.1	fdnG	1609758	1610342	-	134.23	12.71	9.78	9.27	ID=gene1521;Name=fdnG;gbkey=Gene;gene=fdnG;locus_tag=SL1344_1500
NC_016810.1	fdnG	1607295	1609754	-	113.1	8.11	6.98	5.74	ID=gene1521;Name=fdnG;gbkey=Gene;gene=fdnG;locus_tag=SL1344_1500
NC_016810.1	SL1344_1502	1610677	1611501	+	26.85	6.02	2.35	1.71	ID=gene1522;Name=SL1344_1502;gbkey=Gene;locus_tag=SL1344_1502
NC_016810.1	ompD	1611987	1613114	+	340	239.88	137.29	248.56	ID=gene1523;Name=ompD;gbkey=Gene;gene=ompD;locus_tag=SL1344_1503
NC_016810.1	SL1344_1504	1613198	1613638	+	18.13	13.84	2.93	5.56	ID=gene1524;Name=SL1344_1504;gbkey=Gene;locus_tag=SL1344_1504
NC_016810.1	smvA	1613663	1615150	-	25.14	16.88	3.6	7.83	ID=gene1525;Name=smvA;gbkey=Gene;gene=smvA;locus_tag=SL1344_1505
NC_016810.1	SL1344_1506	1615267	1615845	+	175.75	145.33	160.93	222.47	ID=gene1526;Name=SL1344_1506;gbkey=Gene;locus_tag=SL1344_1506
NC_016810.1	narU	1616060	1617448	+	21.71	5.3	2.1	1.91	ID=gene1527;Name=narU;gbkey=Gene;gene=narU;locus_tag=SL1344_1507
NC_016810.1	narZ	1617540	1621280	+	17.92	5.43	3.86	2.44	ID=gene1528;Name=narZ;gbkey=Gene;gene=narZ;locus_tag=SL1344_1508
NC_016810.1	narY	1621277	1622821	+	7.9	5.94	1.37	2.11	ID=gene1529;Name=narY;gbkey=Gene;gene=narY;locus_tag=SL1344_1509
NC_016810.1	narW	1622821	1623516	+	10.56	3.64	0.88	1.6	ID=gene1530;Name=narW;gbkey=Gene;gene=narW;locus_tag=SL1344_1510
NC_016810.1	narV	1623513	1624193	+	36.92	20.28	9.49	12.07	ID=gene1531;Name=narV;gbkey=Gene;gene=narV;locus_tag=SL1344_1511
NC_016810.1	SL1344_1512	1624299	1625192	+	6.77	6.14	1.69	5.09	ID=gene1532;Name=SL1344_1512;gbkey=Gene;locus_tag=SL1344_1512
NC_016810.1	SL1344_1513	1625228	1626073	-	7.15	4.09	2.84	2.63	ID=gene1533;Name=SL1344_1513;gbkey=Gene;locus_tag=SL1344_1513
NC_016810.1	SL1344_1514	1626357	1626989	-	180.28	66.89	67.96	103.64	ID=gene1534;Name=SL1344_1514;gbkey=Gene;locus_tag=SL1344_1514
NC_016810.1	ansP	1627502	1628995	+	17.77	10.91	15.26	14.61	ID=gene1535;Name=ansP;gbkey=Gene;gene=ansP;locus_tag=SL1344_1515
NC_016810.1	SL1344_1516	1629072	1629293	-	7.79	17.71	5.82	17.39	ID=gene1536;Name=SL1344_1516;gbkey=Gene;locus_tag=SL1344_1516
NC_016810.1	SL1344_1517	1629438	1630499	-	11.34	14.5	5.51	10.51	ID=gene1537;Name=SL1344_1517;gbkey=Gene;locus_tag=SL1344_1517
NC_016810.1	SL1344_1518	1630763	1632883	+	13.59	9.43	2.99	5.27	ID=gene1538;Name=SL1344_1518;gbkey=Gene;locus_tag=SL1344_1518
NC_016810.1	SL1344_1519	1632950	1633615	-	77.56	27.79	29.11	39.46	ID=gene1539;Name=SL1344_1519;gbkey=Gene;locus_tag=SL1344_1519
NC_016810.1	SL1344_1520	1633949	1635019	-	67.6	34.56	8.79	12.09	ID=gene1540;Name=SL1344_1520;gbkey=Gene;locus_tag=SL1344_1520
NC_016810.1	SL1344_1521	1635198	1635713	+	31.83	26.41	4.78	18.38	ID=gene1541;Name=SL1344_1521;gbkey=Gene;locus_tag=SL1344_1521
NC_016810.1	SL1344_1522	1635713	1636162	+	62.2	27.57	15.59	13.69	ID=gene1542;Name=SL1344_1522;gbkey=Gene;locus_tag=SL1344_1522
NC_016810.1	SL1344_1523	1636167	1636400	-	24.94	45.49	14.2	45.37	ID=gene1543;Name=SL1344_1523;gbkey=Gene;locus_tag=SL1344_1523
NC_016810.1	srfA	1636624	1637943	+	186.12	73.7	19.14	23.12	ID=gene1544;Name=srfA;gbkey=Gene;gene=srfA;locus_tag=SL1344_1524
NC_016810.1	srfB	1637948	1640929	+	89.62	31.28	5.82	5.96	ID=gene1545;Name=srfB;gbkey=Gene;gene=srfB;locus_tag=SL1344_1525
NC_016810.1	srfC	1640926	1643070	+	50.69	25.88	7.32	10.14	ID=gene1546;Name=srfC;gbkey=Gene;gene=srfC;locus_tag=SL1344_1526
NC_016810.1	SL1344_1527	1643115	1643378	-	37.66	17.89	17.37	20.72	ID=gene1547;Name=SL1344_1527;gbkey=Gene;locus_tag=SL1344_1527
NC_016810.1	SL1344_1528	1643687	1645132	-	48.91	36.06	5.36	7.4	ID=gene1548;Name=SL1344_1528;gbkey=Gene;locus_tag=SL1344_1528
NC_016810.1	SL1344_1529	1645247	1646671	-	30.03	20.46	7.75	11.9	ID=gene1549;Name=SL1344_1529;gbkey=Gene;locus_tag=SL1344_1529
NC_016810.1	pcgL	1646807	1647577	-	23.55	11.43	4.55	8.57	ID=gene1550;Name=pcgL;gbkey=Gene;gene=pcgL;locus_tag=SL1344_1530
NC_016810.1	SL1344_1530A	1647836	1648066	-	9.82	12.91	3.2	12.21	ID=gene1551;Name=SL1344_1530A;gbkey=Gene;locus_tag=SL1344_1530A
NC_016810.1	ugtL	1648099	1648497	-	408.33	186.13	53.64	72.44	ID=gene1552;Name=ugtL;gbkey=Gene;gene=ugtL;locus_tag=SL1344_1531
NC_016810.1	sifB	1649034	1649984	+	2.27	2.28	1.55	3.04	ID=gene1553;Name=sifB;gbkey=Gene;gene=sifB;locus_tag=SL1344_1532
NC_016810.1	SL1344_1533	1650258	1650488	+	25.73	19.37	242.19	423.61	ID=gene1554;Name=SL1344_1533;gbkey=Gene;locus_tag=SL1344_1533
NC_016810.1	SL1344_1534	1650489	1652453	-	35.03	15.2	8.76	10.25	ID=gene1555;Name=SL1344_1534;gbkey=Gene;locus_tag=SL1344_1534
NC_016810.1	SL1344_1535	1652532	1653068	-	70.84	20.28	36.96	21.52	ID=gene1556;Name=SL1344_1535;gbkey=Gene;locus_tag=SL1344_1535
NC_016810.1	SL1344_1536	1653159	1654337	+	35.47	24.35	9.47	6.91	ID=gene1557;Name=SL1344_1536;gbkey=Gene;locus_tag=SL1344_1536
NC_016810.1	SL1344_1537	1654391	1655059	-	463.43	121.3	94.39	73.02	ID=gene1558;Name=SL1344_1537;gbkey=Gene;locus_tag=SL1344_1537
NC_016810.1	tehB	1655215	1655811	-	43.81	34.11	9.43	19.52	ID=gene1559;Name=tehB;gbkey=Gene;gene=tehB;locus_tag=SL1344_1538
NC_016810.1	tehA	1655798	1656811	-	52.01	40.23	8.5	25.53	ID=gene1560;Name=tehA;gbkey=Gene;gene=tehA;locus_tag=SL1344_1539
NC_016810.1	SL1344_1540	1656918	1657898	+	26.33	13.55	5.36	5.63	ID=gene1561;Name=SL1344_1540;gbkey=Gene;locus_tag=SL1344_1540
NC_016810.1	rimL	1657895	1658434	-	48.23	19.84	7.18	7.91	ID=gene1562;Name=rimL;gbkey=Gene;gene=rimL;locus_tag=SL1344_1541
NC_016810.1	SL1344_1542	1658651	1659769	+	6.24	5.24	0.99	2.82	ID=gene1563;Name=SL1344_1542;gbkey=Gene;locus_tag=SL1344_1542
NC_016810.1	SL1344_1543	1659766	1660047	+	7.66	2.64	0.98	0.26	ID=gene1564;Name=SL1344_1543;gbkey=Gene;locus_tag=SL1344_1543
NC_016810.1	SL1344_1544	1660058	1661371	+	6.83	5.16	2.25	3.82	ID=gene1565;Name=SL1344_1544;gbkey=Gene;locus_tag=SL1344_1544
NC_016810.1	SL1344_1545	1661385	1662191	+	3.23	3.53	1.14	1.38	ID=gene1566;Name=SL1344_1545;gbkey=Gene;locus_tag=SL1344_1545
NC_016810.1	SL1344_1546	1662323	1662760	+	11.6	3.78	6.06	8.81	ID=gene1567;Name=SL1344_1546;gbkey=Gene;locus_tag=SL1344_1546
NC_016810.1	SL1344_1547	1662772	1663404	+	3.24	2.07	0.33	1.29	ID=gene1568;Name=SL1344_1547;gbkey=Gene;locus_tag=SL1344_1547
NC_016810.1	SL1344_1548	1663420	1664211	+	78.62	17.64	47.96	19.22	ID=gene1569;Name=SL1344_1548;gbkey=Gene;locus_tag=SL1344_1548
NC_016810.1	aac	1664211	1664648	+	66.62	47.16	226.17	201.32	ID=gene1570;Name=aac;gbkey=Gene;gene=aac;locus_tag=SL1344_1549
NC_016810.1	SL1344_1550	1664695	1665897	-	10.39	7.35	27.03	26.88	ID=gene1571;Name=SL1344_1550;gbkey=Gene;locus_tag=SL1344_1550
NC_016810.1	SL1344_1551	1665909	1666484	-	9.19	10.27	10.26	12.89	ID=gene1572;Name=SL1344_1551;gbkey=Gene;locus_tag=SL1344_1551
NC_016810.1	mdoD	1666680	1668335	-	51.91	38.75	11.45	13.79	ID=gene1573;Name=mdoD;gbkey=Gene;gene=mdoD;locus_tag=SL1344_1552
NC_016810.1	SL1344_1553	1668555	1670063	-	67.54	35.99	21.72	22.1	ID=gene1574;Name=SL1344_1553;gbkey=Gene;locus_tag=SL1344_1553
NC_016810.1	SL1344_1554	1670112	1671455	-	47.36	19.89	3.52	4.49	ID=gene1575;Name=SL1344_1554;gbkey=Gene;locus_tag=SL1344_1554
NC_016810.1	SL1344_1555	1671748	1672671	+	148.65	341.45	65.64	184.61	ID=gene1576;Name=SL1344_1555;gbkey=Gene;locus_tag=SL1344_1555
NC_016810.1	trg	1672732	1674357	-	63.83	24.8	3.75	2.68	ID=gene1577;Name=trg;gbkey=Gene;gene=trg;locus_tag=SL1344_1556
NC_016810.1	adhC	1674526	1675644	-	27.42	18.96	20.46	38.44	ID=gene1578;Name=adhC;gbkey=Gene;gene=adhC;locus_tag=SL1344_1557
NC_016810.1	SL1344_1558	1675676	1675951	-	18.79	14.49	24.98	43.15	ID=gene1579;Name=SL1344_1558;gbkey=Gene;locus_tag=SL1344_1558
NC_016810.1	SL1344_1559	1676474	1676875	+	22.58	24.96	14.7	31.95	ID=gene1580;Name=SL1344_1559;gbkey=Gene;locus_tag=SL1344_1559
NC_016810.1	SL1344_1560	1677004	1677720	-	14.27	7.19	5.28	5.94	ID=gene1581;Name=SL1344_1560;gbkey=Gene;locus_tag=SL1344_1560
NC_016810.1	sseJ	1678146	1679372	+	0.7	1.77	0.3	1.21	ID=gene1582;Name=sseJ;gbkey=Gene;gene=sseJ;locus_tag=SL1344_1561
NC_016810.1	SL1344_1562	1679493	1679837	-	10.65	11.4	1.61	4.73	ID=gene1583;Name=SL1344_1562;gbkey=Gene;locus_tag=SL1344_1562
NC_016810.1	SL1344_1563	1680744	1681505	+	9.93	5.69	1.33	5.85	ID=gene1584;Name=SL1344_1563;gbkey=Gene;locus_tag=SL1344_1563
NC_016810.1	SL1344_1564	1681512	1682159	+	29.35	18.62	20.8	13.98	ID=gene1585;Name=SL1344_1564;gbkey=Gene;locus_tag=SL1344_1564
NC_016810.1	SL1344_1565	1682184	1682915	+	3.25	3.89	0.88	1.15	ID=gene1586;Name=SL1344_1565;gbkey=Gene;locus_tag=SL1344_1565
NC_016810.1	SL1344_1566	1682912	1683592	+	5.03	3.52	1.22	3.85	ID=gene1587;Name=SL1344_1566;gbkey=Gene;locus_tag=SL1344_1566
NC_016810.1	SL1344_1567	1683729	1685279	+	19.79	13.51	2.38	4.36	ID=gene1588;Name=SL1344_1567;gbkey=Gene;locus_tag=SL1344_1567
NC_016810.1	SL1344_1568	1685743	1686405	+	59.49	80.34	66.93	183.74	ID=gene1589;Name=SL1344_1568;gbkey=Gene;locus_tag=SL1344_1568
NC_016810.1	cybB	1686676	1687206	-	110.14	58.88	12.43	26.61	ID=gene1590;Name=cybB;gbkey=Gene;gene=cybB;locus_tag=SL1344_1569
NC_016810.1	SL1344_1570	1687323	1688123	-	56.66	26.92	3.8	7.62	ID=gene1591;Name=SL1344_1570;gbkey=Gene;locus_tag=SL1344_1570
NC_016810.1	hrpA	1688187	1692089	-	36.4	20.07	5.58	6.18	ID=gene1592;Name=hrpA;gbkey=Gene;gene=hrpA;locus_tag=SL1344_1571
NC_016810.1	acpD	1692290	1692895	+	25.22	12.98	25.52	25.83	ID=gene1593;Name=acpD;gbkey=Gene;gene=acpD;locus_tag=SL1344_1572
NC_016810.1	SL1344_1573	1692892	1693341	-	127.04	53.23	24.21	29.72	ID=gene1594;Name=SL1344_1573;gbkey=Gene;locus_tag=SL1344_1573
NC_016810.1	SL1344_1574	1693484	1693807	-	17.34	16.53	5.19	4.12	ID=gene1595;Name=SL1344_1574;gbkey=Gene;locus_tag=SL1344_1574
NC_016810.1	SL1344_1575	1693815	1694006	-	34.9	16.95	0	8.51	ID=gene1596;Name=SL1344_1575;gbkey=Gene;locus_tag=SL1344_1575
NC_016810.1	SL1344_1576	1694006	1696642	-	44.27	18.78	6.79	9.46	ID=gene1597;Name=SL1344_1576;gbkey=Gene;locus_tag=SL1344_1576
NC_016810.1	ldhA	1696882	1697871	+	58.67	54.78	118.81	134.61	ID=gene1598;Name=ldhA;gbkey=Gene;gene=ldhA;locus_tag=SL1344_1577
NC_016810.1	hslJ	1697982	1698392	+	32.87	38.76	13.48	38.31	ID=gene1599;Name=hslJ;gbkey=Gene;gene=hslJ;locus_tag=SL1344_1578
NC_016810.1	SL1344_1579	1698436	1698591	-	15.93	16.95	15.19	8.25	ID=gene1600;Name=SL1344_1579;gbkey=Gene;locus_tag=SL1344_1579
NC_016810.1	SL1344_1580	1698618	1698917	+	74.56	38.42	10.16	9.4	ID=gene1601;Name=SL1344_1580;gbkey=Gene;locus_tag=SL1344_1580
NC_016810.1	SL1344_1581	1698978	1702502	+	12.04	9.11	4.12	3.21	ID=gene1602;Name=SL1344_1581;gbkey=Gene;locus_tag=SL1344_1581
NC_016810.1	SL1344_1582	1702984	1703418	+	92.91	73.02	161.72	180.23	ID=gene1603;Name=SL1344_1582;gbkey=Gene;locus_tag=SL1344_1582
NC_016810.1	SL1344_1583	1703468	1703806	-	336.63	291.18	152.23	299.38	ID=gene1604;Name=SL1344_1583;gbkey=Gene;locus_tag=SL1344_1583
NC_016810.1	SL1344_1585	1704162	1705097	+	18.36	15.93	47.57	45.33	ID=gene1606;Name=SL1344_1585;gbkey=Gene;locus_tag=SL1344_1585
NC_016810.1	dbpA	1705141	1706514	-	37.95	18.19	12.63	13.87	ID=gene1607;Name=dbpA;gbkey=Gene;gene=dbpA;locus_tag=SL1344_1586
NC_016810.1	SL1344_1587	1707001	1707984	-	33.87	58.55	15.54	41.2	ID=gene1608;Name=SL1344_1587;gbkey=Gene;locus_tag=SL1344_1587
NC_016810.1	SL1344_1588	1708130	1709284	-	60.61	30.56	8.55	14.18	ID=gene1609;Name=SL1344_1588;gbkey=Gene;locus_tag=SL1344_1588
NC_016810.1	SL1344_1589	1709695	1710258	-	47.9	44.76	11.29	20.29	ID=gene1610;Name=SL1344_1589;gbkey=Gene;locus_tag=SL1344_1589
NC_016810.1	ogt	1710516	1711031	+	45.24	52.46	34.08	34.21	ID=gene1611;Name=ogt;gbkey=Gene;gene=ogt;locus_tag=SL1344_1590
NC_016810.1	fnr	1711227	1711979	+	119.26	108.96	55.79	65.52	ID=gene1612;Name=fnr;gbkey=Gene;gene=fnr;locus_tag=SL1344_1591
NC_016810.1	SL1344_1592	1712130	1713077	+	372.3	80.38	176.07	107.03	ID=gene1613;Name=SL1344_1592;gbkey=Gene;locus_tag=SL1344_1592
NC_016810.1	SL1344_1593	1713132	1713386	-	292.62	288.38	111.51	236.41	ID=gene1614;Name=SL1344_1593;gbkey=Gene;locus_tag=SL1344_1593
NC_016810.1	SL1344_1594	1713625	1714656	+	22.41	10.94	14.81	12.76	ID=gene1615;Name=SL1344_1594;gbkey=Gene;locus_tag=SL1344_1594
NC_016810.1	SL1344_1595	1714742	1715344	-	162.13	131.21	81.3	102.69	ID=gene1616;Name=SL1344_1595;gbkey=Gene;locus_tag=SL1344_1595
NC_016810.1	SL1344_1596	1715388	1716074	+	36.65	20.92	19.08	29.12	ID=gene1617;Name=SL1344_1596;gbkey=Gene;locus_tag=SL1344_1596
NC_016810.1	SL1344_1597	1716546	1717103	-	8.33	4.86	0.99	3.06	ID=gene1618;Name=SL1344_1597;gbkey=Gene;locus_tag=SL1344_1597
NC_016810.1	SL1344_1598	1717202	1718032	-	4.16	7.59	0.89	4.17	ID=gene1619;Name=SL1344_1598;gbkey=Gene;locus_tag=SL1344_1598
NC_016810.1	SL1344_1599	1718053	1720035	-	3.73	2.43	0.78	1.54	ID=gene1620;Name=SL1344_1599;gbkey=Gene;locus_tag=SL1344_1599
NC_016810.1	SL1344_1600	1720110	1720955	-	8.43	2.59	0.87	1.76	ID=gene1621;Name=SL1344_1600;gbkey=Gene;locus_tag=SL1344_1600
NC_016810.1	SL1344_1602	1722495	1723607	+	134.28	77.12	14.18	30.77	ID=gene1623;Name=SL1344_1602;gbkey=Gene;locus_tag=SL1344_1602
NC_016810.1	SL1344_1603	1723821	1724075	-	77.98	52.11	20.27	41.54	ID=gene1624;Name=SL1344_1603;gbkey=Gene;locus_tag=SL1344_1603
NC_016810.1	SL1344_1604	1724186	1724776	-	63.45	31.83	26.24	29.71	ID=gene1625;Name=SL1344_1604;gbkey=Gene;locus_tag=SL1344_1604
NC_016810.1	SL1344_1605	1724854	1725567	+	355.37	253.75	61.29	112.34	ID=gene1626;Name=SL1344_1605;gbkey=Gene;locus_tag=SL1344_1605
NC_016810.1	SL1344_1606	1725658	1726527	-	67.2	40.02	48.39	52.2	ID=gene1627;Name=SL1344_1606;gbkey=Gene;locus_tag=SL1344_1606
NC_016810.1	SL1344_1607	1726801	1727706	-	20.16	15.73	2.96	9.37	ID=gene1628;Name=SL1344_1607;gbkey=Gene;locus_tag=SL1344_1607
NC_016810.1	SL1344_1608	1727825	1728754	+	3.83	3.38	0.79	2.61	ID=gene1629;Name=SL1344_1608;gbkey=Gene;locus_tag=SL1344_1608
NC_016810.1	mppA	1728851	1730464	-	55.55	50.14	14.13	38.21	ID=gene1630;Name=mppA;gbkey=Gene;gene=mppA;locus_tag=SL1344_1609
NC_016810.1	SL1344_1610	1730654	1731382	+	44.36	29.5	22.06	21.47	ID=gene1631;Name=SL1344_1610;gbkey=Gene;locus_tag=SL1344_1610
NC_016810.1	SL1344_1611	1731357	1732322	-	29.55	21.55	5.09	7.58	ID=gene1632;Name=SL1344_1611;gbkey=Gene;locus_tag=SL1344_1611
NC_016810.1	tpx	1732438	1732944	+	122.77	67.62	154.95	117.06	ID=gene1633;Name=tpx;gbkey=Gene;gene=tpx;locus_tag=SL1344_1612
NC_016810.1	tyrR	1733034	1734575	-	28.41	17.06	14.53	14.69	ID=gene1634;Name=tyrR;gbkey=Gene;gene=tyrR;locus_tag=SL1344_1613
NC_016810.1	SL1344_1614	1734723	1735784	-	145.23	70.69	15.39	37.46	ID=gene1635;Name=SL1344_1614;gbkey=Gene;locus_tag=SL1344_1614
NC_016810.1	SL1344_1615	1735781	1737184	-	108.8	76.97	9.83	20.5	ID=gene1636;Name=SL1344_1615;gbkey=Gene;locus_tag=SL1344_1615
NC_016810.1	pspE	1737327	1737641	-	128.31	57.9	34	46.2	ID=gene1637;Name=pspE;gbkey=Gene;gene=pspE;locus_tag=SL1344_1616
NC_016810.1	pspD	1737717	1737935	-	18.26	13.31	7.87	8.12	ID=gene1638;Name=pspD;gbkey=Gene;gene=pspD;locus_tag=SL1344_1617
NC_016810.1	pspC	1737958	1738317	-	15.01	7.72	1.03	6.39	ID=gene1639;Name=pspC;gbkey=Gene;gene=pspC;locus_tag=SL1344_1618
NC_016810.1	pspB	1738317	1738541	-	37.46	17.78	9.03	8.3	ID=gene1640;Name=pspB;gbkey=Gene;gene=pspB;locus_tag=SL1344_1619
NC_016810.1	pspA	1738601	1739269	-	44.74	13.88	42.5	20.6	ID=gene1641;Name=pspA;gbkey=Gene;gene=pspA;locus_tag=SL1344_1620
NC_016810.1	pspF	1739440	1740420	+	28.97	12.3	8.85	16.49	ID=gene1642;Name=pspF;gbkey=Gene;gene=pspF;locus_tag=SL1344_1621
NC_016810.1	sapA	1740532	1742181	+	41.46	24.98	8.26	11.68	ID=gene1643;Name=sapA;gbkey=Gene;gene=sapA;locus_tag=SL1344_1622
NC_016810.1	sapB	1742349	1743143	+	48.7	29.87	3.6	5.11	ID=gene1644;Name=sapB;gbkey=Gene;gene=sapB;locus_tag=SL1344_1623
NC_016810.1	sapC	1743130	1744020	+	49.48	28.58	5.11	3.97	ID=gene1645;Name=sapC;gbkey=Gene;gene=sapC;locus_tag=SL1344_1624
NC_016810.1	sapD	1744020	1745012	+	27.32	13.7	2.23	3.89	ID=gene1646;Name=sapD;gbkey=Gene;gene=sapD;locus_tag=SL1344_1625
NC_016810.1	sapF	1745014	1745820	+	9.64	9.24	2.29	2.36	ID=gene1647;Name=sapF;gbkey=Gene;gene=sapF;locus_tag=SL1344_1626
NC_016810.1	SL1344_1627	1745836	1746543	-	122.14	109.74	55.03	63.86	ID=gene1648;Name=SL1344_1627;gbkey=Gene;locus_tag=SL1344_1627
NC_016810.1	SL1344_1628	1747010	1748383	-	10.28	12.63	2.96	14.14	ID=gene1649;Name=SL1344_1628;gbkey=Gene;locus_tag=SL1344_1628
NC_016810.1	SL1344_1629	1748418	1748597	+	2.4	2.26	2.05	1.65	ID=gene1650;Name=SL1344_1629;gbkey=Gene;locus_tag=SL1344_1629
NC_016810.1	SL1344_1630	1748572	1748871	+	72.04	32.54	57.55	71.77	ID=gene1651;Name=SL1344_1630;gbkey=Gene;locus_tag=SL1344_1630
NC_016810.1	fabI	1748989	1749777	+	92.59	35.14	83.31	80.61	ID=gene1652;Name=fabI;gbkey=Gene;gene=fabI;locus_tag=SL1344_1631
NC_016810.1	SL1344_1632	1749977	1751110	+	95.6	25	71.97	41.9	ID=gene1653;Name=SL1344_1632;gbkey=Gene;locus_tag=SL1344_1632
NC_016810.1	rnb	1751199	1753133	+	23.97	14.22	17.44	13.8	ID=gene1654;Name=rnb;gbkey=Gene;gene=rnb;locus_tag=SL1344_1633
NC_016810.1	SL1344_1634	1753395	1755377	+	26.92	23.36	6.2	10.04	ID=gene1655;Name=SL1344_1634;gbkey=Gene;locus_tag=SL1344_1634
NC_016810.1	SL1344_1635	1755466	1755678	+	272.44	95.17	196.78	161.56	ID=gene1656;Name=SL1344_1635;gbkey=Gene;locus_tag=SL1344_1635
NC_016810.1	SL1344_1636	1755765	1756517	+	45.06	19.45	13.32	10.06	ID=gene1657;Name=SL1344_1636;gbkey=Gene;locus_tag=SL1344_1636
NC_016810.1	osmB	1756776	1756994	+	336.53	198.74	136.25	334.72	ID=gene1658;Name=osmB;gbkey=Gene;gene=osmB;locus_tag=SL1344_1637
NC_016810.1	SL1344_1638	1757114	1757440	-	44.28	24.6	11.58	9.91	ID=gene1659;Name=SL1344_1638;gbkey=Gene;locus_tag=SL1344_1638
NC_016810.1	pyrF	1757440	1758177	-	39.95	12.13	13.55	5.7	ID=gene1660;Name=pyrF;gbkey=Gene;gene=pyrF;locus_tag=SL1344_1639
NC_016810.1	SL1344_1640	1758368	1759483	-	141.86	108.68	6.29	9.77	ID=gene1661;Name=SL1344_1640;gbkey=Gene;locus_tag=SL1344_1640
NC_016810.1	SL1344_1641	1759544	1759852	-	293.07	94.12	31.67	31.72	ID=gene1662;Name=SL1344_1641;gbkey=Gene;locus_tag=SL1344_1641
NC_016810.1	pgpB	1760002	1760766	-	69.77	23.95	12.55	12.81	ID=gene1663;Name=pgpB;gbkey=Gene;gene=pgpB;locus_tag=SL1344_1642
NC_016810.1	ribA	1760962	1761552	+	51.2	31.58	27.81	32.75	ID=gene1664;Name=ribA;gbkey=Gene;gene=ribA;locus_tag=SL1344_1643
NC_016810.1	acnA	1761608	1764283	-	52.13	31.56	7.94	10.69	ID=gene1665;Name=acnA;gbkey=Gene;gene=acnA;locus_tag=SL1344_1644
NC_016810.1	cysB	1765260	1766234	-	68.02	41.61	41.16	44.93	ID=gene1666;Name=cysB;gbkey=Gene;gene=cysB;locus_tag=SL1344_1645
NC_016810.1	topA	1766645	1769242	-	54.82	35.36	24.91	32.43	ID=gene1667;Name=topA;gbkey=Gene;gene=topA;locus_tag=SL1344_1646
NC_016810.1	SL1344_1647	1769645	1769896	+	264.16	244.28	369.65	526.01	ID=gene1668;Name=SL1344_1647;gbkey=Gene;locus_tag=SL1344_1647
NC_016810.1	SL1344_1648	1769938	1770984	-	49.14	42.19	7.05	20.73	ID=gene1669;Name=SL1344_1648;gbkey=Gene;locus_tag=SL1344_1648
NC_016810.1	SL1344_1649	1771222	1771983	+	31.91	51.07	9.45	37.41	ID=gene1670;Name=SL1344_1649;gbkey=Gene;locus_tag=SL1344_1649
NC_016810.1	btuR	1771980	1772570	+	78.02	41.13	14.68	17.84	ID=gene1671;Name=btuR;gbkey=Gene;gene=btuR;locus_tag=SL1344_1650
NC_016810.1	SL1344_1651	1772657	1773532	-	34.25	9.21	4.11	3.39	ID=gene1672;Name=SL1344_1651;gbkey=Gene;locus_tag=SL1344_1651
NC_016810.1	SL1344_1652	1773633	1774253	-	31.67	14.68	5.5	4.42	ID=gene1673;Name=SL1344_1652;gbkey=Gene;locus_tag=SL1344_1652
NC_016810.1	trpH	1774261	1775142	-	39.82	15.98	8.06	18.21	ID=gene1674;Name=trpH;gbkey=Gene;gene=trpH;locus_tag=SL1344_1653
NC_016810.1	trpE	1775403	1776965	+	4.98	4.12	1.54	1.48	ID=gene1675;Name=trpE;gbkey=Gene;gene=trpE;locus_tag=SL1344_1654
NC_016810.1	trpD	1776965	1778560	+	5.69	3.5	3.01	2.09	ID=gene1676;Name=trpD;gbkey=Gene;gene=trpD;locus_tag=SL1344_1655
NC_016810.1	trpC	1778564	1779922	+	13.48	10.44	1.02	3.09	ID=gene1677;Name=trpC;gbkey=Gene;gene=trpC;locus_tag=SL1344_1656
NC_016810.1	trpB	1779932	1781125	+	9.65	8.44	1.24	1.58	ID=gene1678;Name=trpB;gbkey=Gene;gene=trpB;locus_tag=SL1344_1657
NC_016810.1	trpA	1781125	1781931	+	15	13.29	4.35	4.42	ID=gene1679;Name=trpA;gbkey=Gene;gene=trpA;locus_tag=SL1344_1658
NC_016810.1	SL1344_1659	1782411	1782593	+	428.12	87.54	31.28	19.47	ID=gene1680;Name=SL1344_1659;gbkey=Gene;locus_tag=SL1344_1659
NC_016810.1	SL1344_1660	1782683	1783186	+	21.01	7.26	2.2	3.68	ID=gene1681;Name=SL1344_1660;gbkey=Gene;locus_tag=SL1344_1660
NC_016810.1	SL1344_1661	1783260	1783766	+	9.8	6.31	4.37	6.88	ID=gene1682;Name=SL1344_1661;gbkey=Gene;locus_tag=SL1344_1661
NC_016810.1	SL1344_1662	1783786	1784664	+	67.3	14.08	23.95	17.92	ID=gene1683;Name=SL1344_1662;gbkey=Gene;locus_tag=SL1344_1662
NC_016810.1	SL1344_1663	1784746	1785384	-	152.82	49.65	13.29	24.84	ID=gene1684;Name=SL1344_1663;gbkey=Gene;locus_tag=SL1344_1663
NC_016810.1	SL1344_1664	1785722	1786126	+	82.98	26.36	22.87	33.08	ID=gene1685;Name=SL1344_1664;gbkey=Gene;locus_tag=SL1344_1664
NC_016810.1	yciC	1786152	1786895	+	220.05	120.21	42.7	65.63	ID=gene1686;Name=yciC;gbkey=Gene;gene=yciC;locus_tag=SL1344_1665
NC_016810.1	ispZ	1786952	1787491	+	91.65	58.44	13.68	30.66	ID=gene1687;Name=ispZ;gbkey=Gene;gene=ispZ;locus_tag=SL1344_1666
NC_016810.1	yciA	1787652	1788053	+	170.7	33.73	19.52	30.97	ID=gene1688;Name=yciA;gbkey=Gene;gene=yciA;locus_tag=SL1344_1667
NC_016810.1	tonB	1788113	1788841	-	16.01	22.41	5.41	13.29	ID=gene1689;Name=tonB;gbkey=Gene;gene=tonB;locus_tag=SL1344_1668
NC_016810.1	SL1344_1669	1789065	1789361	+	100.79	99.53	40.72	87.24	ID=gene1690;Name=SL1344_1669;gbkey=Gene;locus_tag=SL1344_1669
NC_016810.1	cls	1789721	1791181	+	41.79	24.07	12.62	12.64	ID=gene1691;Name=cls;gbkey=Gene;gene=cls;locus_tag=SL1344_1670
NC_016810.1	SL1344_1671	1791215	1791544	+	106.59	140.32	33.85	134.99	ID=gene1692;Name=SL1344_1671;gbkey=Gene;locus_tag=SL1344_1671
NC_016810.1	SL1344_1672	1791592	1792374	-	35.47	17.32	5.49	4.69	ID=gene1693;Name=SL1344_1672;gbkey=Gene;locus_tag=SL1344_1672
NC_016810.1	oppF	1792476	1793480	-	225.77	118.5	266.22	134.94	ID=gene1694;Name=oppF;gbkey=Gene;gene=oppF;locus_tag=SL1344_1673
NC_016810.1	oppD	1793477	1794484	-	64.93	28.16	17.49	20.45	ID=gene1695;Name=oppD;gbkey=Gene;gene=oppD;locus_tag=SL1344_1674
NC_016810.1	oppC	1794496	1795404	-	143.73	73.8	30.33	30.49	ID=gene1696;Name=oppC;gbkey=Gene;gene=oppC;locus_tag=SL1344_1675
NC_016810.1	oppB	1795419	1796339	-	215.82	72.38	15.49	21.05	ID=gene1697;Name=oppB;gbkey=Gene;gene=oppB;locus_tag=SL1344_1676
NC_016810.1	oppA	1796461	1798092	-	146.6	130.05	64.24	68.46	ID=gene1698;Name=oppA;gbkey=Gene;gene=oppA;locus_tag=SL1344_1677
NC_016810.1	SL1344_1678	1798160	1798474	+	4.12	2.58	4.69	0.94	ID=gene1699;Name=SL1344_1678;gbkey=Gene;locus_tag=SL1344_1678
NC_016810.1	SL1344_1679	1798857	1799504	-	14.74	10.48	1.14	3.4	ID=gene1700;Name=SL1344_1679;gbkey=Gene;locus_tag=SL1344_1679
NC_016810.1	adh	1799981	1802659	+	30.91	19.89	12.8	19.23	ID=gene1701;Name=adh;gbkey=Gene;gene=adh;locus_tag=SL1344_1680
NC_016810.1	tdk	1802856	1803473	-	49.66	39.6	42.13	33.82	ID=gene1702;Name=tdk;gbkey=Gene;gene=tdk;locus_tag=SL1344_1681
NC_016810.1	hns	1804136	1804549	+	645.43	1088.22	311.45	1278.52	ID=gene1703;Name=hns;gbkey=Gene;gene=hns;locus_tag=SL1344_1682
NC_016810.1	galU	1804681	1805589	-	59.56	47.9	46.92	72.32	ID=gene1704;Name=galU;gbkey=Gene;gene=galU;locus_tag=SL1344_1683
NC_016810.1	SL1344_1684	1805792	1806805	-	69.38	34.68	23.31	20.42	ID=gene1705;Name=SL1344_1684;gbkey=Gene;locus_tag=SL1344_1684
NC_016810.1	SL1344_1685	1806896	1807801	-	90.05	51.47	23.03	34.46	ID=gene1706;Name=SL1344_1685;gbkey=Gene;locus_tag=SL1344_1685
NC_016810.1	SL1344_1686	1807912	1808370	+	98.18	60.41	58.33	54.62	ID=gene1707;Name=SL1344_1686;gbkey=Gene;locus_tag=SL1344_1686
NC_016810.1	purU	1808421	1809263	+	46.53	19.53	12.05	13.34	ID=gene1708;Name=purU;gbkey=Gene;gene=purU;locus_tag=SL1344_1687
NC_016810.1	SL1344_tRNA0026	1809422	1809503	+	5585.27	14832.2	2485.44	14598.1	ID=gene1709;Name=SL1344_tRNA0026;gbkey=Gene;locus_tag=SL1344_tRNA0026
NC_016810.1	SL1344_tRNA0027	1809711	1809792	+	5315.77	15063.3	2237.75	14733	ID=gene1710;Name=SL1344_tRNA0027;gbkey=Gene;locus_tag=SL1344_tRNA0027
NC_016810.1	SL1344_1688	1810579	1812054	-	44.8	25.79	10.95	13.61	ID=gene1711;Name=SL1344_1688;gbkey=Gene;locus_tag=SL1344_1688
NC_016810.1	narI	1812350	1813027	-	62.64	1.68	5.06	2.63	ID=gene1712;Name=narI;gbkey=Gene;gene=narI;locus_tag=SL1344_1689
NC_016810.1	narJ	1813027	1813737	-	102.43	2.81	1.04	0.97	ID=gene1713;Name=narJ;gbkey=Gene;gene=narJ;locus_tag=SL1344_1690
NC_016810.1	narH	1813734	1815269	-	53.36	1.74	1.53	1.43	ID=gene1714;Name=narH;gbkey=Gene;gene=narH;locus_tag=SL1344_1691
NC_016810.1	narG	1815266	1819009	-	80.87	1.54	1.59	2.31	ID=gene1715;Name=narG;gbkey=Gene;gene=narG;locus_tag=SL1344_1692
NC_016810.1	narK	1819397	1820794	-	557.06	9.3	44.44	130.18	ID=gene1716;Name=narK;gbkey=Gene;gene=narK;locus_tag=SL1344_1693
NC_016810.1	narX	1821135	1822931	+	119.66	24.76	17.05	18.59	ID=gene1717;Name=narX;gbkey=Gene;gene=narX;locus_tag=SL1344_1694
NC_016810.1	narL	1822924	1823574	+	143.92	35.63	6.67	5.24	ID=gene1718;Name=narL;gbkey=Gene;gene=narL;locus_tag=SL1344_1695
NC_016810.1	SL1344_1696	1823575	1824999	-	34.81	22.9	8.44	13.91	ID=gene1719;Name=SL1344_1696;gbkey=Gene;locus_tag=SL1344_1696
NC_016810.1	SL1344_1697	1825176	1825529	+	72.65	45.39	35.47	49.08	ID=gene1720;Name=SL1344_1697;gbkey=Gene;locus_tag=SL1344_1697
NC_016810.1	chaB	1825609	1825839	-	89.2	71.61	12.26	17.03	ID=gene1721;Name=chaB;gbkey=Gene;gene=chaB;locus_tag=SL1344_1698
NC_016810.1	chaA	1826106	1827206	+	21.89	18.02	9.45	9.33	ID=gene1722;Name=chaA;gbkey=Gene;gene=chaA;locus_tag=SL1344_1699
NC_016810.1	kdsA	1827260	1828114	-	129.68	54.47	8.06	13.2	ID=gene1723;Name=kdsA;gbkey=Gene;gene=kdsA;locus_tag=SL1344_1700
NC_016810.1	SL1344_1701	1828152	1828961	-	48.16	19.14	11.34	12.56	ID=gene1724;Name=SL1344_1701;gbkey=Gene;locus_tag=SL1344_1701
NC_016810.1	SL1344_1702	1828965	1829354	-	42.95	35.06	34.32	45.53	ID=gene1725;Name=SL1344_1702;gbkey=Gene;locus_tag=SL1344_1702
NC_016810.1	hemK	1829351	1830184	-	41.53	15.1	2.82	5.67	ID=gene1726;Name=hemK;gbkey=Gene;gene=hemK;locus_tag=SL1344_1703
NC_016810.1	prfA	1830184	1831266	-	41.78	27.79	7.92	6.51	ID=gene1727;Name=prfA;gbkey=Gene;gene=prfA;locus_tag=SL1344_1704
NC_016810.1	hemA	1831307	1832563	-	63.53	38.06	4.77	19.34	ID=gene1728;Name=hemA;gbkey=Gene;gene=hemA;locus_tag=SL1344_1705
NC_016810.1	hemM	1832877	1833500	+	25.87	12.71	2.69	5.75	ID=gene1729;Name=hemM;gbkey=Gene;gene=hemM;locus_tag=SL1344_1706
NC_016810.1	ipk	1833497	1834348	+	124.93	49.34	36.88	22.22	ID=gene1730;Name=ipk;gbkey=Gene;gene=ipk;locus_tag=SL1344_1707
NC_016810.1	prs	1834614	1835561	+	110.12	26.87	6.82	10.78	ID=gene1731;Name=prs;gbkey=Gene;gene=prs;locus_tag=SL1344_1708
NC_016810.1	SL1344_1709	1835710	1837371	+	27.96	17.06	4.33	5.07	ID=gene1732;Name=SL1344_1709;gbkey=Gene;locus_tag=SL1344_1709
NC_016810.1	SL1344_1710	1837416	1837694	-	2717.5	549.21	281.27	201.66	ID=gene1733;Name=SL1344_1710;gbkey=Gene;locus_tag=SL1344_1710
NC_016810.1	pth	1837970	1838554	+	83.87	59.44	39.26	79.27	ID=gene1734;Name=pth;gbkey=Gene;gene=pth;locus_tag=SL1344_1711
NC_016810.1	SL1344_1712	1838671	1839762	+	184.92	86.65	34.87	34.91	ID=gene1735;Name=SL1344_1712;gbkey=Gene;locus_tag=SL1344_1712
NC_016810.1	SL1344_1713	1839921	1841186	-	9.13	11.09	2.77	9.25	ID=gene1736;Name=SL1344_1713;gbkey=Gene;locus_tag=SL1344_1713
NC_016810.1	hyaA	1841681	1842799	+	0.68	0.83	0.74	0.44	ID=gene1737;Name=hyaA;gbkey=Gene;gene=hyaA;locus_tag=SL1344_1714
NC_016810.1	SL1344_1715	1842796	1844589	+	2.71	2.43	1.72	1.67	ID=gene1738;Name=SL1344_1715;gbkey=Gene;locus_tag=SL1344_1715
NC_016810.1	hyaC	1844608	1845339	+	1.78	1.68	0.5	0.65	ID=gene1739;Name=hyaC;gbkey=Gene;gene=hyaC;locus_tag=SL1344_1716
NC_016810.1	hyaD	1845336	1845932	+	1.45	1.68	0.15	1.24	ID=gene1740;Name=hyaD;gbkey=Gene;gene=hyaD;locus_tag=SL1344_1717
NC_016810.1	hyaE	1845922	1846326	+	2.13	2.85	0.91	1.22	ID=gene1741;Name=hyaE;gbkey=Gene;gene=hyaE;locus_tag=SL1344_1718
NC_016810.1	hyaF	1846323	1847171	+	1.53	0.72	0	0.7	ID=gene1742;Name=hyaF;gbkey=Gene;gene=hyaF;locus_tag=SL1344_1719
NC_016810.1	appC	1847246	1848790	+	2.1	1.61	1.02	0.85	ID=gene1743;Name=appC;gbkey=Gene;gene=appC;locus_tag=SL1344_1720
NC_016810.1	appB	1848802	1849938	+	2.19	1.73	0.81	3.2	ID=gene1744;Name=appB;gbkey=Gene;gene=appB;locus_tag=SL1344_1721
NC_016810.1	SL1344_1722	1849951	1850040	+	178.91	63.28	309.79	208.71	ID=gene1745;Name=SL1344_1722;gbkey=Gene;locus_tag=SL1344_1722
NC_016810.1	gdhA	1850384	1851709	+	44.25	31.24	6.54	10.38	ID=gene1746;Name=gdhA;gbkey=Gene;gene=gdhA;locus_tag=SL1344_1723
NC_016810.1	treA	1851923	1853635	+	44.79	21.32	5.1	6.04	ID=gene1747;Name=treA;gbkey=Gene;gene=treA;locus_tag=SL1344_1724
NC_016810.1	SL1344_1725	1853698	1853952	-	135.61	151.81	25.34	41.54	ID=gene1748;Name=SL1344_1725;gbkey=Gene;locus_tag=SL1344_1725
NC_016810.1	SL1344_1726	1854121	1854855	+	45.73	32.28	3.14	4.95	ID=gene1749;Name=SL1344_1726;gbkey=Gene;locus_tag=SL1344_1726
NC_016810.1	mltE	1854869	1855480	-	22.95	16.34	3.77	7.84	ID=gene1750;Name=mltE;gbkey=Gene;gene=mltE;locus_tag=SL1344_1727
NC_016810.1	SL1344_1728	1855651	1856565	+	30.35	11.76	8.21	6.69	ID=gene1751;Name=SL1344_1728;gbkey=Gene;locus_tag=SL1344_1728
NC_016810.1	cvrA	1856662	1858395	+	77.03	47.28	11.95	16.6	ID=gene1752;Name=cvrA;gbkey=Gene;gene=cvrA;locus_tag=SL1344_1729
NC_016810.1	alr	1858458	1859528	-	263.33	151	11.09	24.4	ID=gene1753;Name=alr;gbkey=Gene;gene=alr;locus_tag=SL1344_1730
NC_016810.1	dadA	1859542	1860840	-	223.42	260.36	26.32	94.7	ID=gene1754;Name=dadA;gbkey=Gene;gene=dadA;locus_tag=SL1344_1731
NC_016810.1	SL1344_1732	1861169	1862695	+	46.92	18.66	11.31	5.19	ID=gene1755;Name=SL1344_1732;gbkey=Gene;locus_tag=SL1344_1732
NC_016810.1	fadR	1862742	1863461	-	136.48	88.48	33.12	43.51	ID=gene1756;Name=fadR;gbkey=Gene;gene=fadR;locus_tag=SL1344_1733
NC_016810.1	nhaB	1863681	1865225	+	32.21	23.23	23.15	22.14	ID=gene1757;Name=nhaB;gbkey=Gene;gene=nhaB;locus_tag=SL1344_1734
NC_016810.1	dsbB	1865367	1865897	+	241.26	104.44	139.99	65.9	ID=gene1758;Name=dsbB;gbkey=Gene;gene=dsbB;locus_tag=SL1344_1735
NC_016810.1	SL1344_1736	1866006	1866347	+	5.06	2.18	0	3.78	ID=gene1759;Name=SL1344_1736;gbkey=Gene;locus_tag=SL1344_1736
NC_016810.1	SL1344_1737	1866419	1866592	-	1811.01	921.48	410.67	360.98	ID=gene1760;Name=SL1344_1737;gbkey=Gene;locus_tag=SL1344_1737
NC_016810.1	SL1344_1738	1866784	1866921	-	158.96	57.48	147.18	105.99	ID=gene1761;Name=SL1344_1738;gbkey=Gene;locus_tag=SL1344_1738
NC_016810.1	SL1344_1739	1867273	1867734	-	40.23	30.38	9.27	15.37	ID=gene1762;Name=SL1344_1739;gbkey=Gene;locus_tag=SL1344_1739
NC_016810.1	SL1344_1740	1867812	1868471	-	88.03	51	5.74	10.09	ID=gene1763;Name=SL1344_1740;gbkey=Gene;locus_tag=SL1344_1740
NC_016810.1	SL1344_1741	1868521	1868853	-	113.26	147.4	43.53	169.37	ID=gene1764;Name=SL1344_1741;gbkey=Gene;locus_tag=SL1344_1741
NC_016810.1	minC	1868940	1869647	+	161.64	105.88	32.86	54.74	ID=gene1765;Name=minC;gbkey=Gene;gene=minC;locus_tag=SL1344_1742
NC_016810.1	minD	1869671	1870483	+	187.82	80.64	15.67	19.27	ID=gene1766;Name=minD;gbkey=Gene;gene=minD;locus_tag=SL1344_1743
NC_016810.1	minE	1870487	1870753	+	154.61	52.22	16.6	18.35	ID=gene1767;Name=minE;gbkey=Gene;gene=minE;locus_tag=SL1344_1744
NC_016810.1	rnd	1870875	1872002	-	6.9	7.51	1.25	1.14	ID=gene1768;Name=rnd;gbkey=Gene;gene=rnd;locus_tag=SL1344_1745
NC_016810.1	SL1344_1746	1872138	1872596	-	24.14	18.49	13.5	15.82	ID=gene1769;Name=SL1344_1746;gbkey=Gene;locus_tag=SL1344_1746
NC_016810.1	fadD	1872787	1874472	-	119.83	75.26	7.67	16.2	ID=gene1770;Name=fadD;gbkey=Gene;gene=fadD;locus_tag=SL1344_1747
NC_016810.1	SL1344_1748	1874677	1875258	-	32.68	26.97	14.44	17.09	ID=gene1771;Name=SL1344_1748;gbkey=Gene;locus_tag=SL1344_1748
NC_016810.1	SL1344_1749	1875330	1876025	-	29.03	19.09	8.19	9.97	ID=gene1772;Name=SL1344_1749;gbkey=Gene;locus_tag=SL1344_1749
NC_016810.1	SL1344_1750	1876083	1877993	-	20.9	14.3	2.56	6.97	ID=gene1773;Name=SL1344_1750;gbkey=Gene;locus_tag=SL1344_1750
NC_016810.1	SL1344_1751	1878124	1878468	+	276.9	225.86	99.81	164.63	ID=gene1774;Name=SL1344_1751;gbkey=Gene;locus_tag=SL1344_1751
NC_016810.1	SL1344_1752	1878474	1878653	-	73.24	124.29	32.31	74.24	ID=gene1775;Name=SL1344_1752;gbkey=Gene;locus_tag=SL1344_1752
NC_016810.1	pabB	1878734	1880098	+	81.52	35.68	21.17	17.89	ID=gene1776;Name=pabB;gbkey=Gene;gene=pabB;locus_tag=SL1344_1753
NC_016810.1	SL1344_1754	1880102	1880680	+	34.34	18.21	3.83	4.81	ID=gene1777;Name=SL1344_1754;gbkey=Gene;locus_tag=SL1344_1754
NC_016810.1	sdaA	1880944	1882308	+	61.86	53.43	50.52	65.85	ID=gene1778;Name=sdaA;gbkey=Gene;gene=sdaA;locus_tag=SL1344_1755
NC_016810.1	SL1344_1756	1882446	1884047	+	29.16	12.6	4.54	3.02	ID=gene1779;Name=SL1344_1756;gbkey=Gene;locus_tag=SL1344_1756
NC_016810.1	SL1344_1757	1884069	1885628	-	17.87	8.91	2.95	3.83	ID=gene1780;Name=SL1344_1757;gbkey=Gene;locus_tag=SL1344_1757
NC_016810.1	gptB	1886101	1887069	+	51.08	20.27	7.81	5.47	ID=gene1781;Name=gptB;gbkey=Gene;gene=gptB;locus_tag=SL1344_1759
NC_016810.1	manY	1887122	1887922	+	21.86	11.51	4.01	4.76	ID=gene1782;Name=manY;gbkey=Gene;gene=manY;locus_tag=SL1344_1760
NC_016810.1	manZ	1887926	1888786	+	103.25	58.08	11.9	20.49	ID=gene1783;Name=manZ;gbkey=Gene;gene=manZ;locus_tag=SL1344_1761
NC_016810.1	SL1344_1762	1888844	1889302	+	10.05	9.55	2.01	5.01	ID=gene1784;Name=SL1344_1762;gbkey=Gene;locus_tag=SL1344_1762
NC_016810.1	SL1344_1763	1889712	1890278	+	83.48	16.56	6.02	5.96	ID=gene1785;Name=SL1344_1763;gbkey=Gene;locus_tag=SL1344_1763
NC_016810.1	rrmA	1890275	1891084	-	12.81	5.57	3.56	1.83	ID=gene1786;Name=rrmA;gbkey=Gene;gene=rrmA;locus_tag=SL1344_1764
NC_016810.1	ftsI2	1891150	1892895	-	10.4	6.67	5.23	6.19	ID=gene1787;Name=ftsI2;gbkey=Gene;gene=ftsI2;locus_tag=SL1344_1765
NC_016810.1	cspC	1893115	1893324	-	784.76	139.47	45.72	42.66	ID=gene1788;Name=cspC;gbkey=Gene;gene=cspC;locus_tag=SL1344_1766
NC_016810.1	SL1344_1767	1893337	1893480	-	659.64	363.46	76.93	137.14	ID=gene1789;Name=SL1344_1767;gbkey=Gene;locus_tag=SL1344_1767
NC_016810.1	SL1344_1768	1894129	1894416	-	221.51	114.94	122.24	110.03	ID=gene1790;Name=SL1344_1768;gbkey=Gene;locus_tag=SL1344_1768
NC_016810.1	SL1344_1769	1894487	1894630	-	331.95	321.68	199.6	489.89	ID=gene1791;Name=SL1344_1769;gbkey=Gene;locus_tag=SL1344_1769
NC_016810.1	SL1344_1770	1894788	1895027	+	4.95	2.82	15.39	49.19	ID=gene1792;Name=SL1344_1770;gbkey=Gene;locus_tag=SL1344_1770
NC_016810.1	kdgR	1895239	1896030	-	116.99	40.49	54.13	48.56	ID=gene1793;Name=kdgR;gbkey=Gene;gene=kdgR;locus_tag=SL1344_1771
NC_016810.1	SL1344_1772	1896206	1897579	+	27.25	20.16	10.03	12.61	ID=gene1794;Name=SL1344_1772;gbkey=Gene;locus_tag=SL1344_1772
NC_016810.1	htpX	1897627	1898508	-	197.51	140.6	304.49	663.06	ID=gene1795;Name=htpX;gbkey=Gene;gene=htpX;locus_tag=SL1344_1773
NC_016810.1	prc	1898702	1900750	-	138.6	58.83	38.06	42.57	ID=gene1796;Name=prc;gbkey=Gene;gene=prc;locus_tag=SL1344_1774
NC_016810.1	proP	1900770	1901456	-	149.98	84.44	85.8	99.04	ID=gene1797;Name=proP;gbkey=Gene;gene=proP;locus_tag=SL1344_1775
NC_016810.1	SL1344_1776	1901554	1902138	-	310.71	167.27	161.29	227.76	ID=gene1798;Name=SL1344_1776;gbkey=Gene;locus_tag=SL1344_1776
NC_016810.1	SL1344_1777	1902180	1903463	+	86.41	61.39	16.32	23.03	ID=gene1799;Name=SL1344_1777;gbkey=Gene;locus_tag=SL1344_1777
NC_016810.1	SL1344_1778	1903426	1906065	+	74.28	30.88	12.9	11.92	ID=gene1800;Name=SL1344_1778;gbkey=Gene;locus_tag=SL1344_1778
NC_016810.1	SL1344_1779	1906143	1907582	+	17.94	8.71	1.54	2.5	ID=gene1801;Name=SL1344_1779;gbkey=Gene;locus_tag=SL1344_1779
NC_016810.1	SL1344_1780	1907697	1907936	+	86.45	20.34	6.15	0.31	ID=gene1802;Name=SL1344_1780;gbkey=Gene;locus_tag=SL1344_1780
NC_016810.1	SL1344_1781	1908047	1908238	+	105.25	101.34	37.51	54.39	ID=gene1803;Name=SL1344_1781;gbkey=Gene;locus_tag=SL1344_1781
NC_016810.1	pphA	1908257	1908907	-	16.93	8.71	1.84	1.03	ID=gene1804;Name=pphA;gbkey=Gene;gene=pphA;locus_tag=SL1344_1782
NC_016810.1	SL1344_1783	1909131	1909295	-	540.59	659.88	77.21	293.37	ID=gene1805;Name=SL1344_1783;gbkey=Gene;locus_tag=SL1344_1783
NC_016810.1	sopE2	1909580	1910302	-	3.89	6.28	3.32	10.99	ID=gene1806;Name=sopE2;gbkey=Gene;gene=sopE2;locus_tag=SL1344_1784
NC_016810.1	SL1344_1785	1910986	1911381	+	6.55	8.9	1.87	6.75	ID=gene1807;Name=SL1344_1785;gbkey=Gene;locus_tag=SL1344_1785
NC_016810.1	SL1344_1786	1911711	1912187	+	63.43	37.43	18.97	34.4	ID=gene1808;Name=SL1344_1786;gbkey=Gene;locus_tag=SL1344_1786
NC_016810.1	SL1344_1787	1912575	1912994	-	92.37	90.86	41.98	40.51	ID=gene1809;Name=SL1344_1787;gbkey=Gene;locus_tag=SL1344_1787
NC_016810.1	SL1344_1792	1916257	1916457	-	41.94	23.1	10.1	4.43	ID=gene1814;Name=SL1344_1792;gbkey=Gene;locus_tag=SL1344_1792
NC_016810.1	pagO	1917075	1917989	+	25.35	14.82	4.14	6.41	ID=gene1815;Name=pagO;gbkey=Gene;gene=pagO;locus_tag=SL1344_1793
NC_016810.1	SL1344_1794	1918122	1918280	+	38.06	15.92	0.58	0.93	ID=gene1816;Name=SL1344_1794;gbkey=Gene;locus_tag=SL1344_1794
NC_016810.1	SL1344_1795	1918290	1918904	+	5.27	6.94	0.3	3.16	ID=gene1817;Name=SL1344_1795;gbkey=Gene;locus_tag=SL1344_1795
NC_016810.1	pagM	1919657	1919839	-	43.7	15.93	15.13	13.25	ID=gene1819;Name=pagM;gbkey=Gene;gene=pagM;locus_tag=SL1344_1797
NC_016810.1	pagK	1920747	1920947	+	556.45	136.15	131.36	115.61	ID=gene1821;Name=pagK;gbkey=Gene;gene=pagK;locus_tag=SL1344_1799
NC_016810.1	SL1344_1800	1921044	1921925	-	9.56	3.77	1.88	1.76	ID=gene1822;Name=SL1344_1800;gbkey=Gene;locus_tag=SL1344_1800
NC_016810.1	SL1344_1801	1922080	1922343	-	37.66	29.79	6.29	26.44	ID=gene1823;Name=SL1344_1801;gbkey=Gene;locus_tag=SL1344_1801
NC_016810.1	SL1344_1802	1922651	1922818	+	29.59	50.85	29.67	55.68	ID=gene1824;Name=SL1344_1802;gbkey=Gene;locus_tag=SL1344_1802
NC_016810.1	SL1344_1803	1923075	1923608	-	2.63	0.51	0.92	1.3	ID=gene1825;Name=SL1344_1803;gbkey=Gene;locus_tag=SL1344_1803
NC_016810.1	SL1344_1806	1924594	1925490	+	5.42	3.02	7.41	6.51	ID=gene1828;Name=SL1344_1806;gbkey=Gene;locus_tag=SL1344_1806
NC_016810.1	SL1344_1807	1925864	1926217	-	64.11	28.82	12	16.78	ID=gene1829;Name=SL1344_1807;gbkey=Gene;locus_tag=SL1344_1807
NC_016810.1	SL1344_1808	1926234	1927109	-	153.21	56.55	17.81	23.65	ID=gene1830;Name=SL1344_1808;gbkey=Gene;locus_tag=SL1344_1808
NC_016810.1	SL1344_1809	1927110	1927490	-	121.4	94.1	48.22	211.09	ID=gene1831;Name=SL1344_1809;gbkey=Gene;locus_tag=SL1344_1809
NC_016810.1	holE	1927622	1927852	+	21.52	17.61	6.39	13.82	ID=gene1832;Name=holE;gbkey=Gene;gene=holE;locus_tag=SL1344_1810
NC_016810.1	SL1344_1811	1927960	1928616	+	93.1	88.74	31.2	90.63	ID=gene1833;Name=SL1344_1811;gbkey=Gene;locus_tag=SL1344_1811
NC_016810.1	exoX	1928640	1929338	+	138.68	62.27	50.85	30.94	ID=gene1834;Name=exoX;gbkey=Gene;gene=exoX;locus_tag=SL1344_1812
NC_016810.1	opdB	1929373	1931424	-	33.55	26.64	10.84	14.64	ID=gene1835;Name=opdB;gbkey=Gene;gene=opdB;locus_tag=SL1344_1813
NC_016810.1	SL1344_1814	1931637	1932296	-	84.32	45.85	13.48	48.11	ID=gene1836;Name=SL1344_1814;gbkey=Gene;locus_tag=SL1344_1814
NC_016810.1	yebF	1932390	1932743	-	68.38	76.22	42.77	14.89	ID=gene1837;Name=yebF;gbkey=Gene;gene=yebF;locus_tag=SL1344_1815
NC_016810.1	SL1344_1816	1932811	1933101	-	46.79	53.82	13.32	39.46	ID=gene1838;Name=SL1344_1816;gbkey=Gene;locus_tag=SL1344_1816
NC_016810.1	purT	1933232	1934410	+	8.71	9.76	2.19	9.11	ID=gene1839;Name=purT;gbkey=Gene;gene=purT;locus_tag=SL1344_1817
NC_016810.1	eda	1934510	1935151	-	11.32	3.75	4.03	3.79	ID=gene1840;Name=eda;gbkey=Gene;gene=eda;locus_tag=SL1344_1818
NC_016810.1	edd	1935189	1937000	-	19.32	4.13	4.56	5.44	ID=gene1841;Name=edd;gbkey=Gene;gene=edd;locus_tag=SL1344_1819
NC_016810.1	zwf	1937235	1938710	-	53.26	50.69	58.98	177.69	ID=gene1842;Name=zwf;gbkey=Gene;gene=zwf;locus_tag=SL1344_1820
NC_016810.1	hexR	1939052	1939921	+	45.71	23.49	34.45	21.39	ID=gene1843;Name=hexR;gbkey=Gene;gene=hexR;locus_tag=SL1344_1821
NC_016810.1	pykA	1940045	1941487	+	250.52	55.33	64.68	38.91	ID=gene1844;Name=pykA;gbkey=Gene;gene=pykA;locus_tag=SL1344_1822
NC_016810.1	msbB	1941560	1942531	-	80.6	42.83	63.26	60.34	ID=gene1845;Name=msbB;gbkey=Gene;gene=msbB;locus_tag=SL1344_1823
NC_016810.1	SL1344_1824	1942648	1943967	-	65.96	37.51	15.6	23.05	ID=gene1846;Name=SL1344_1824;gbkey=Gene;locus_tag=SL1344_1824
NC_016810.1	yebL	1943983	1944984	-	80.35	47.31	57.4	60.96	ID=gene1847;Name=yebL;gbkey=Gene;gene=yebL;locus_tag=SL1344_1825
NC_016810.1	znuC	1945006	1945761	+	31.45	18.56	6.84	10.75	ID=gene1848;Name=znuC;gbkey=Gene;gene=znuC;locus_tag=SL1344_1826
NC_016810.1	yebI	1945758	1946543	+	43.13	22.98	6.11	5.76	ID=gene1849;Name=yebI;gbkey=Gene;gene=yebI;locus_tag=SL1344_1827
NC_016810.1	ruvB	1946622	1947551	-	100.94	60.88	5.36	11.6	ID=gene1850;Name=ruvB;gbkey=Gene;gene=ruvB;locus_tag=SL1344_1828
NC_016810.1	ruvA	1947641	1948252	-	71.43	44.39	28.06	29.96	ID=gene1851;Name=ruvA;gbkey=Gene;gene=ruvA;locus_tag=SL1344_1829
NC_016810.1	SL1344_1832	1950194	1950793	+	14.59	15.82	10	17.03	ID=gene1854;Name=SL1344_1832;gbkey=Gene;locus_tag=SL1344_1832
NC_016810.1	ruvC	1950795	1951316	-	18.22	7.23	2.3	1.37	ID=gene1855;Name=ruvC;gbkey=Gene;gene=ruvC;locus_tag=SL1344_1833
NC_016810.1	SL1344_1834	1951353	1952093	-	53.76	26.21	7.1	9.37	ID=gene1856;Name=SL1344_1834;gbkey=Gene;locus_tag=SL1344_1834
NC_016810.1	ntpA	1952123	1952575	-	52.16	36.52	11.01	18.14	ID=gene1857;Name=ntpA;gbkey=Gene;gene=ntpA;locus_tag=SL1344_1835
NC_016810.1	aspS	1952678	1954450	-	51.05	32.33	8.45	12.37	ID=gene1858;Name=aspS;gbkey=Gene;gene=aspS;locus_tag=SL1344_1836
NC_016810.1	yecD	1954775	1955341	+	45.74	28.28	8.04	12.44	ID=gene1859;Name=yecD;gbkey=Gene;gene=yecD;locus_tag=SL1344_1837
NC_016810.1	SL1344_1838	1955338	1956156	+	35.49	15.48	3.08	3.41	ID=gene1860;Name=SL1344_1838;gbkey=Gene;locus_tag=SL1344_1838
NC_016810.1	SL1344_1839	1956209	1956604	+	450.54	61.77	71.71	28.02	ID=gene1861;Name=SL1344_1839;gbkey=Gene;locus_tag=SL1344_1839
NC_016810.1	SL1344_1840	1956645	1957388	+	80.03	37.63	9.06	12.07	ID=gene1862;Name=SL1344_1840;gbkey=Gene;locus_tag=SL1344_1840
NC_016810.1	SL1344_1841	1957385	1958356	+	35.21	16.44	1.82	2.6	ID=gene1863;Name=SL1344_1841;gbkey=Gene;locus_tag=SL1344_1841
NC_016810.1	cutC	1958592	1959338	-	23	15.34	29.37	26.43	ID=gene1864;Name=cutC;gbkey=Gene;gene=cutC;locus_tag=SL1344_1842
NC_016810.1	SL1344_1843	1959358	1959927	-	21.61	10.11	17.01	9.86	ID=gene1865;Name=SL1344_1843;gbkey=Gene;locus_tag=SL1344_1843
NC_016810.1	argS	1960164	1961897	+	25.32	13.96	13.95	10.22	ID=gene1866;Name=argS;gbkey=Gene;gene=argS;locus_tag=SL1344_1844
NC_016810.1	SL1344_1845	1962086	1963957	+	4.85	1.54	1.23	2.31	ID=gene1867;Name=SL1344_1845;gbkey=Gene;locus_tag=SL1344_1845
NC_016810.1	SL1344_1846	1964011	1965150	-	17.96	7.37	4.37	4.87	ID=gene1868;Name=SL1344_1846;gbkey=Gene;locus_tag=SL1344_1846
NC_016810.1	flhE	1965387	1965779	-	122.2	41.06	10.57	9.63	ID=gene1869;Name=flhE;gbkey=Gene;gene=flhE;locus_tag=SL1344_1847
NC_016810.1	flhA	1965779	1967857	-	76.16	38.59	2.46	3.85	ID=gene1870;Name=flhA;gbkey=Gene;gene=flhA;locus_tag=SL1344_1848
NC_016810.1	flhB	1967850	1969001	-	177.67	82.04	9.96	16.24	ID=gene1871;Name=flhB;gbkey=Gene;gene=flhB;locus_tag=SL1344_1849
NC_016810.1	cheZ	1969195	1969839	-	98.18	27.69	30.49	17.44	ID=gene1872;Name=cheZ;gbkey=Gene;gene=cheZ;locus_tag=SL1344_1850
NC_016810.1	cheY	1969850	1970239	-	251.5	124.42	35.51	32.86	ID=gene1873;Name=cheY;gbkey=Gene;gene=cheY;locus_tag=SL1344_1851
NC_016810.1	cheB	1970257	1971306	-	119.9	75.21	8.31	18.95	ID=gene1874;Name=cheB;gbkey=Gene;gene=cheB;locus_tag=SL1344_1852
NC_016810.1	cheR	1971303	1972169	-	131.33	53.83	3.25	2.8	ID=gene1875;Name=cheR;gbkey=Gene;gene=cheR;locus_tag=SL1344_1853
NC_016810.1	tar	1972323	1973984	-	179.79	88.91	8.8	14.51	ID=gene1876;Name=tar;gbkey=Gene;gene=tar;locus_tag=SL1344_1854
NC_016810.1	cheW	1974221	1974724	-	364.22	289.24	423.51	468.25	ID=gene1877;Name=cheW;gbkey=Gene;gene=cheW;locus_tag=SL1344_1855
NC_016810.1	cheA	1974745	1976760	-	119	59.24	28.53	44.04	ID=gene1878;Name=cheA;gbkey=Gene;gene=cheA;locus_tag=SL1344_1856
NC_016810.1	motB	1976765	1977694	-	156.52	84.14	52.51	54.24	ID=gene1879;Name=motB;gbkey=Gene;gene=motB;locus_tag=SL1344_1857
NC_016810.1	motA	1977691	1978521	-	132.08	64.57	16.66	28.53	ID=gene1880;Name=motA;gbkey=Gene;gene=motA;locus_tag=SL1344_1858
NC_016810.1	flhC	1978703	1979281	-	472.48	166.06	540.43	537.62	ID=gene1881;Name=flhC;gbkey=Gene;gene=flhC;locus_tag=SL1344_1859
NC_016810.1	flhD	1979284	1979634	-	611.13	97.16	539.2	295.71	ID=gene1882;Name=flhD;gbkey=Gene;gene=flhD;locus_tag=SL1344_1860
NC_016810.1	SL1344_1861	1980421	1980849	+	56.93	52.68	18.08	46.84	ID=gene1883;Name=SL1344_1861;gbkey=Gene;locus_tag=SL1344_1861
NC_016810.1	otsA	1980867	1982288	-	27.79	16.81	3.91	4.75	ID=gene1884;Name=otsA;gbkey=Gene;gene=otsA;locus_tag=SL1344_1862
NC_016810.1	otsB	1982263	1983066	-	81.14	42.5	13.37	10.8	ID=gene1885;Name=otsB;gbkey=Gene;gene=otsB;locus_tag=SL1344_1863
NC_016810.1	SL1344_1864	1983700	1984257	-	33.5	12.17	16.28	15.1	ID=gene1886;Name=SL1344_1864;gbkey=Gene;locus_tag=SL1344_1864
NC_016810.1	yecI	1984808	1985311	+	17.58	6.05	2.56	6.24	ID=gene1887;Name=yecI;gbkey=Gene;gene=yecI;locus_tag=SL1344_1865
NC_016810.1	SL1344_1866	1985490	1986128	-	28.58	9.81	13.29	12.22	ID=gene1888;Name=SL1344_1866;gbkey=Gene;locus_tag=SL1344_1866
NC_016810.1	SL1344_1867	1986384	1986719	+	96.49	44.49	23.63	19.89	ID=gene1889;Name=SL1344_1867;gbkey=Gene;locus_tag=SL1344_1867
NC_016810.1	ftnA	1986959	1987456	+	945.46	246.86	311.69	398.5	ID=gene1890;Name=ftnA;gbkey=Gene;gene=ftnA;locus_tag=SL1344_1868
NC_016810.1	SL1344_1869	1987502	1987741	-	52.23	1.98	2.31	1.33	ID=gene1891;Name=SL1344_1869;gbkey=Gene;locus_tag=SL1344_1869
NC_016810.1	tyrP	1987968	1989179	+	19.84	11.31	7.69	7.29	ID=gene1892;Name=tyrP;gbkey=Gene;gene=tyrP;locus_tag=SL1344_1870
NC_016810.1	SL1344_1871	1989254	1989919	-	141.49	52.63	17.47	16.24	ID=gene1893;Name=SL1344_1871;gbkey=Gene;locus_tag=SL1344_1871
NC_016810.1	SL1344_1872	1990157	1990462	-	337.61	156.86	34.39	97.78	ID=gene1894;Name=SL1344_1872;gbkey=Gene;locus_tag=SL1344_1872
NC_016810.1	SL1344_1873	1990696	1992135	-	35.95	26.55	7.08	14.91	ID=gene1895;Name=SL1344_1873;gbkey=Gene;locus_tag=SL1344_1873
NC_016810.1	SL1344_1874	1992348	1992680	-	265.78	124.39	166.34	107.69	ID=gene1896;Name=SL1344_1874;gbkey=Gene;locus_tag=SL1344_1874
NC_016810.1	SL1344_tRNA0028	1992933	1993016	-	22148.9	27129.4	13793.7	34568.7	ID=gene1898;Name=SL1344_tRNA0028;gbkey=Gene;locus_tag=SL1344_tRNA0028
NC_016810.1	SL1344_tRNA0029	1993031	1993101	-	20333.9	32670.9	8566.36	36641.1	ID=gene1899;Name=SL1344_tRNA0029;gbkey=Gene;locus_tag=SL1344_tRNA0029
NC_016810.1	SL1344_tRNA0030	1993157	1993229	-	156553	365039	54359.3	345121	ID=gene1900;Name=SL1344_tRNA0030;gbkey=Gene;locus_tag=SL1344_tRNA0030
NC_016810.1	pgsA	1993381	1993929	-	118.89	56.68	21.86	59.96	ID=gene1901;Name=pgsA;gbkey=Gene;gene=pgsA;locus_tag=SL1344_1875
NC_016810.1	uvrC	1993986	1995818	-	54.04	19.83	2.47	3.23	ID=gene1902;Name=uvrC;gbkey=Gene;gene=uvrC;locus_tag=SL1344_1876
NC_016810.1	sirA	1995815	1996471	-	242.81	116.62	71.95	48.36	ID=gene1903;Name=sirA;gbkey=Gene;gene=sirA;locus_tag=SL1344_1877
NC_016810.1	SL1344_1878	1996935	1997159	+	186.83	106.16	63.19	58.51	ID=gene1904;Name=SL1344_1878;gbkey=Gene;locus_tag=SL1344_1878
NC_016810.1	sdiA	1997226	1997948	-	115.79	83.65	21.45	35.18	ID=gene1905;Name=sdiA;gbkey=Gene;gene=sdiA;locus_tag=SL1344_1879
NC_016810.1	SL1344_1880	1998180	1998932	-	39.9	24.32	54.56	20.41	ID=gene1906;Name=SL1344_1880;gbkey=Gene;locus_tag=SL1344_1880
NC_016810.1	yecS	1998929	1999597	-	79.9	26.85	1.33	6.4	ID=gene1907;Name=yecS;gbkey=Gene;gene=yecS;locus_tag=SL1344_1881
NC_016810.1	dcyD	1999618	2000604	-	30.99	15.88	2.93	4.9	ID=gene1908;Name=dcyD;gbkey=Gene;gene=dcyD;locus_tag=SL1344_1882
NC_016810.1	fliY	2000758	2001558	-	188.61	61.19	73.11	103.86	ID=gene1909;Name=fliY;gbkey=Gene;gene=fliY;locus_tag=SL1344_1883
NC_016810.1	fliZ	2001705	2002256	-	280.09	88.31	10.7	11.7	ID=gene1910;Name=fliZ;gbkey=Gene;gene=fliZ;locus_tag=SL1344_1884
NC_016810.1	fliA	2002315	2003034	-	513.46	185.17	35.65	32.5	ID=gene1911;Name=fliA;gbkey=Gene;gene=fliA;locus_tag=SL1344_1885
NC_016810.1	SL1344_1886	2003303	2003812	-	28.93	20.59	12.73	16.16	ID=gene1912;Name=SL1344_1886;gbkey=Gene;locus_tag=SL1344_1886
NC_016810.1	fliB	2003942	2005147	-	39.8	12.79	23.55	11.09	ID=gene1913;Name=fliB;gbkey=Gene;gene=fliB;locus_tag=SL1344_1887
NC_016810.1	fliC	2005226	2006713	-	259.44	115.7	41.54	64.3	ID=gene1914;Name=fliC;gbkey=Gene;gene=fliC;locus_tag=SL1344_1888
NC_016810.1	fliD	2006970	2008373	+	263	178.15	27.89	24.76	ID=gene1915;Name=fliD;gbkey=Gene;gene=fliD;locus_tag=SL1344_1889
NC_016810.1	fliS	2008388	2008795	+	186.73	60.1	10.79	7.28	ID=gene1916;Name=fliS;gbkey=Gene;gene=fliS;locus_tag=SL1344_1890
NC_016810.1	fliT	2008795	2009163	+	155.21	84.7	12.83	20.12	ID=gene1917;Name=fliT;gbkey=Gene;gene=fliT;locus_tag=SL1344_1891
NC_016810.1	amyA	2009235	2010719	+	27.73	22.35	5.22	6.05	ID=gene1918;Name=amyA;gbkey=Gene;gene=amyA;locus_tag=SL1344_1892
NC_016810.1	yedD	2010759	2011184	-	139.86	50.85	80.19	42.67	ID=gene1919;Name=yedD;gbkey=Gene;gene=yedD;locus_tag=SL1344_1893
NC_016810.1	yedE	2011310	2012575	+	6.2	3.48	1.43	3.4	ID=gene1920;Name=yedE;gbkey=Gene;gene=yedE;locus_tag=SL1344_1894
NC_016810.1	SL1344_1895	2012572	2012805	+	11.08	8.11	11.05	13.96	ID=gene1921;Name=SL1344_1895;gbkey=Gene;locus_tag=SL1344_1895
NC_016810.1	SL1344_1896	2013070	2013456	+	26.25	18.57	6.68	6.91	ID=gene1922;Name=SL1344_1896;gbkey=Gene;locus_tag=SL1344_1896
NC_016810.1	fliE	2013576	2013890	-	285.08	375.57	49.24	163.45	ID=gene1923;Name=fliE;gbkey=Gene;gene=fliE;locus_tag=SL1344_1897
NC_016810.1	fliF	2014107	2015789	+	328.58	78.03	12.68	9.76	ID=gene1924;Name=fliF;gbkey=Gene;gene=fliF;locus_tag=SL1344_1898
NC_016810.1	fliG	2015782	2016777	+	513.85	120.14	13.2	8.28	ID=gene1925;Name=fliG;gbkey=Gene;gene=fliG;locus_tag=SL1344_1899
NC_016810.1	fliH	2016770	2017477	+	224.52	67.35	4.69	4.19	ID=gene1926;Name=fliH;gbkey=Gene;gene=fliH;locus_tag=SL1344_1900
NC_016810.1	fliI	2017477	2018847	+	206.08	54.66	3.69	4.23	ID=gene1927;Name=fliI;gbkey=Gene;gene=fliI;locus_tag=SL1344_1901
NC_016810.1	fliJ	2018869	2019312	+	130.94	79.4	5.2	5.27	ID=gene1928;Name=fliJ;gbkey=Gene;gene=fliJ;locus_tag=SL1344_1902
NC_016810.1	fliK	2019309	2020526	+	115.07	31.13	2.86	8.39	ID=gene1929;Name=fliK;gbkey=Gene;gene=fliK;locus_tag=SL1344_1903
NC_016810.1	fliL	2020631	2021098	+	210.01	81.44	20.12	35.85	ID=gene1930;Name=fliL;gbkey=Gene;gene=fliL;locus_tag=SL1344_1904
NC_016810.1	fliM	2021103	2022107	+	139.03	51.7	6.43	4.56	ID=gene1931;Name=fliM;gbkey=Gene;gene=fliM;locus_tag=SL1344_1905
NC_016810.1	fliN	2022104	2022517	+	337.38	94	8.18	5.38	ID=gene1932;Name=fliN;gbkey=Gene;gene=fliN;locus_tag=SL1344_1906
NC_016810.1	fliO	2022517	2022894	+	313.33	80.89	9.04	3.98	ID=gene1933;Name=fliO;gbkey=Gene;gene=fliO;locus_tag=SL1344_1907
NC_016810.1	fliP	2022894	2023631	+	176.74	58.52	3.09	5.62	ID=gene1934;Name=fliP;gbkey=Gene;gene=fliP;locus_tag=SL1344_1908
NC_016810.1	fliQ	2023641	2023910	+	96.46	22.85	2.05	2.34	ID=gene1935;Name=fliQ;gbkey=Gene;gene=fliQ;locus_tag=SL1344_1909
NC_016810.1	fliR	2023919	2024713	+	55.46	16.77	1.05	2.75	ID=gene1936;Name=fliR;gbkey=Gene;gene=fliR;locus_tag=SL1344_1910
NC_016810.1	rcsA	2024995	2025618	+	6.58	4.56	3.7	3.17	ID=gene1937;Name=rcsA;gbkey=Gene;gene=rcsA;locus_tag=SL1344_1911
NC_016810.1	dsrB	2025657	2025851	-	222.23	547.24	107.94	509.04	ID=gene1938;Name=dsrB;gbkey=Gene;gene=dsrB;locus_tag=SL1344_1912
NC_016810.1	SL1344_1913	2025980	2026207	+	261.63	183.76	29.56	26.38	ID=gene1939;Name=SL1344_1913;gbkey=Gene;locus_tag=SL1344_1913
NC_016810.1	mngB	2026517	2027332	+	23.9	10.22	0.45	2.06	ID=gene1940;Name=mngB;gbkey=Gene;gene=mngB;locus_tag=SL1344_1914
NC_016810.1	SL1344_1915	2027311	2029023	-	46.54	22.44	3.48	3.86	ID=gene1941;Name=SL1344_1915;gbkey=Gene;locus_tag=SL1344_1915
NC_016810.1	SL1344_1916	2029188	2029406	-	1647.12	1356.54	229.75	338.67	ID=gene1942;Name=SL1344_1916;gbkey=Gene;locus_tag=SL1344_1916
NC_016810.1	SL1344_1917	2029450	2030361	-	51.94	44.48	10.93	21	ID=gene1943;Name=SL1344_1917;gbkey=Gene;locus_tag=SL1344_1917
NC_016810.1	yedA	2030537	2031457	+	29.18	13.63	12.08	20.74	ID=gene1944;Name=yedA;gbkey=Gene;gene=yedA;locus_tag=SL1344_1918
NC_016810.1	vsr	2031446	2031916	-	21.8	12.48	0.86	4.41	ID=gene1945;Name=vsr;gbkey=Gene;gene=vsr;locus_tag=SL1344_1919
NC_016810.1	dcm	2031897	2033327	-	63.59	26.7	12.56	24.85	ID=gene1946;Name=dcm;gbkey=Gene;gene=dcm;locus_tag=SL1344_1920
NC_016810.1	SL1344_1921	2033401	2034096	-	12.11	8.18	4.51	7.21	ID=gene1947;Name=SL1344_1921;gbkey=Gene;locus_tag=SL1344_1921
NC_016810.1	SL1344_1922	2034188	2034487	-	33.14	13.71	60.21	44.22	ID=gene1948;Name=SL1344_1922;gbkey=Gene;locus_tag=SL1344_1922
NC_016810.1	ompS1	2035137	2036333	+	30.6	18.6	92.68	64.71	ID=gene1949;Name=ompS1;gbkey=Gene;gene=ompS1;locus_tag=SL1344_1923
NC_016810.1	cspB	2036793	2037005	-	9.13	3.18	0.17	0	ID=gene1950;Name=cspB;gbkey=Gene;gene=cspB;locus_tag=SL1344_1924
NC_016810.1	umuC	2037460	2038728	-	46.92	59.78	24.11	69.62	ID=gene1951;Name=umuC;gbkey=Gene;gene=umuC;locus_tag=SL1344_1925
NC_016810.1	umuD	2038731	2039150	-	9.01	10.98	3.08	8.48	ID=gene1952;Name=umuD;gbkey=Gene;gene=umuD;locus_tag=SL1344_1926
NC_016810.1	SL1344_1927	2039277	2039438	-	9.34	1.67	1.71	1.83	ID=gene1953;Name=SL1344_1927;gbkey=Gene;locus_tag=SL1344_1927
NC_016810.1	SL1344_1927A	2039416	2039658	-	128.52	46.31	10.64	30.71	ID=gene1954;Name=SL1344_1927A;gbkey=Gene;locus_tag=SL1344_1927A
NC_016810.1	SL1344_1928	2040503	2041510	+	0.21	0.15	0.43	0.27	ID=gene1956;Name=SL1344_1928;gbkey=Gene;locus_tag=SL1344_1928
NC_016810.1	SL1344_1929	2041795	2042394	-	0.36	1.02	0.62	2.35	ID=gene1957;Name=SL1344_1929;gbkey=Gene;locus_tag=SL1344_1929
NC_016810.1	SL1344_1930	2042364	2043959	-	1.84	1.19	0.46	0.47	ID=gene1958;Name=SL1344_1930;gbkey=Gene;locus_tag=SL1344_1930
NC_016810.1	SL1344_1931	2043913	2044500	-	0.37	0.07	0	0.42	ID=gene1959;Name=SL1344_1931;gbkey=Gene;locus_tag=SL1344_1931
NC_016810.1	SL1344_1932	2044503	2045024	-	0.29	0.26	0.35	0	ID=gene1960;Name=SL1344_1932;gbkey=Gene;locus_tag=SL1344_1932
NC_016810.1	SL1344_1933	2045059	2045604	-	0	0.06	0.17	0.14	ID=gene1961;Name=SL1344_1933;gbkey=Gene;locus_tag=SL1344_1933
NC_016810.1	SL1344_1934	2045576	2045989	-	0.26	0	0	0	ID=gene1962;Name=SL1344_1934;gbkey=Gene;locus_tag=SL1344_1934
NC_016810.1	SL1344_1935	2045994	2046527	-	0.2	0.21	0	0.51	ID=gene1963;Name=SL1344_1935;gbkey=Gene;locus_tag=SL1344_1935
NC_016810.1	SL1344_1936	2046527	2047585	-	0	0.26	0	0.33	ID=gene1964;Name=SL1344_1936;gbkey=Gene;locus_tag=SL1344_1936
NC_016810.1	SL1344_1937	2047582	2048922	-	0.13	0.2	0	0.32	ID=gene1965;Name=SL1344_1937;gbkey=Gene;locus_tag=SL1344_1937
NC_016810.1	SL1344_1938	2048956	2050884	-	0.36	0.1	0.05	0.22	ID=gene1966;Name=SL1344_1938;gbkey=Gene;locus_tag=SL1344_1938
NC_016810.1	SL1344_1939	2050969	2051295	-	0	0.41	0.56	0	ID=gene1967;Name=SL1344_1939;gbkey=Gene;locus_tag=SL1344_1939
NC_016810.1	SL1344_1940	2051292	2051648	-	0	0	0	0	ID=gene1968;Name=SL1344_1940;gbkey=Gene;locus_tag=SL1344_1940
NC_016810.1	SL1344_1941	2051648	2053144	-	0.51	0.65	0.27	1.36	ID=gene1969;Name=SL1344_1941;gbkey=Gene;locus_tag=SL1344_1941
NC_016810.1	SL1344_1942	2053302	2053862	-	0	0	0.16	0.13	ID=gene1970;Name=SL1344_1942;gbkey=Gene;locus_tag=SL1344_1942
NC_016810.1	SL1344_1943	2053859	2054377	-	0	0.09	0	0	ID=gene1971;Name=SL1344_1943;gbkey=Gene;locus_tag=SL1344_1943
NC_016810.1	SL1344_1944	2054343	2054747	-	0.18	0.03	0.91	0.62	ID=gene1972;Name=SL1344_1944;gbkey=Gene;locus_tag=SL1344_1944
NC_016810.1	SL1344_1945	2054744	2055067	-	0	0	0	0	ID=gene1973;Name=SL1344_1945;gbkey=Gene;locus_tag=SL1344_1945
NC_016810.1	SL1344_1946	2055070	2055270	-	0	0	0	0	ID=gene1974;Name=SL1344_1946;gbkey=Gene;locus_tag=SL1344_1946
NC_016810.1	SL1344_1947	2055321	2056526	-	0.43	7.8	0.23	9.54	ID=gene1975;Name=SL1344_1947;gbkey=Gene;locus_tag=SL1344_1947
NC_016810.1	SL1344_1948	2056541	2057227	-	0	0.1	0.13	0	ID=gene1976;Name=SL1344_1948;gbkey=Gene;locus_tag=SL1344_1948
NC_016810.1	SL1344_1949	2057169	2058410	-	0.06	0.19	0	0.48	ID=gene1977;Name=SL1344_1949;gbkey=Gene;locus_tag=SL1344_1949
NC_016810.1	SL1344_1950	2058604	2060337	-	0.12	0.26	0	0.14	ID=gene1978;Name=SL1344_1950;gbkey=Gene;locus_tag=SL1344_1950
NC_016810.1	SL1344_1951	2060334	2060837	-	0	0.13	0	0.22	ID=gene1979;Name=SL1344_1951;gbkey=Gene;locus_tag=SL1344_1951
NC_016810.1	SL1344_1952	2060954	2061304	-	0.21	0	0	0.21	ID=gene1980;Name=SL1344_1952;gbkey=Gene;locus_tag=SL1344_1952
NC_016810.1	SL1344_1953	2061365	2061667	-	3.21	11.41	2.44	3.92	ID=gene1981;Name=SL1344_1953;gbkey=Gene;locus_tag=SL1344_1953
NC_016810.1	SL1344_1954	2061887	2062306	-	0	0	0	0	ID=gene1982;Name=SL1344_1954;gbkey=Gene;locus_tag=SL1344_1954
NC_016810.1	rzpR	2062519	2063004	-	1.78	0.7	0.51	0.97	ID=gene1983;Name=rzpR;gbkey=Gene;gene=rzpR;locus_tag=SL1344_1955
NC_016810.1	SL1344_1956	2063001	2063615	-	1.52	0.77	0.3	1.11	ID=gene1984;Name=SL1344_1956;gbkey=Gene;locus_tag=SL1344_1956
NC_016810.1	SL1344_1957	2063618	2063962	-	3.13	0.92	1.61	1.29	ID=gene1985;Name=SL1344_1957;gbkey=Gene;locus_tag=SL1344_1957
NC_016810.1	SL1344_1958	2064488	2064847	-	2.1	1.13	6.5	1.58	ID=gene1986;Name=SL1344_1958;gbkey=Gene;locus_tag=SL1344_1958
NC_016810.1	SL1344_1959	2064878	2065501	-	0.46	0.43	0	0.12	ID=gene1987;Name=SL1344_1959;gbkey=Gene;locus_tag=SL1344_1959
NC_016810.1	SL1344_1960	2065512	2066507	-	1.14	0.93	0	0.32	ID=gene1988;Name=SL1344_1960;gbkey=Gene;locus_tag=SL1344_1960
NC_016810.1	SL1344_1961	2066509	2067414	-	0.84	1.09	0.15	1.64	ID=gene1989;Name=SL1344_1961;gbkey=Gene;locus_tag=SL1344_1961
NC_016810.1	SL1344_1962	2067772	2068665	-	0	0	0	0.03	ID=gene1990;Name=SL1344_1962;gbkey=Gene;locus_tag=SL1344_1962
NC_016810.1	SL1344_1963	2068665	2069282	-	0.35	0.55	0	0.6	ID=gene1991;Name=SL1344_1963;gbkey=Gene;locus_tag=SL1344_1963
NC_016810.1	SL1344_1964	2069149	2069967	-	0.13	0.5	0	0.17	ID=gene1992;Name=SL1344_1964;gbkey=Gene;locus_tag=SL1344_1964
NC_016810.1	SL1344_1965	2070185	2071393	-	0.36	0.15	0.23	0.26	ID=gene1993;Name=SL1344_1965;gbkey=Gene;locus_tag=SL1344_1965
NC_016810.1	SL1344_1966	2071339	2072049	-	0.3	0.06	0	0.23	ID=gene1994;Name=SL1344_1966;gbkey=Gene;locus_tag=SL1344_1966
NC_016810.1	SL1344_1967	2072244	2072939	+	0.93	0.1	0	0.75	ID=gene1995;Name=SL1344_1967;gbkey=Gene;locus_tag=SL1344_1967
NC_016810.1	SL1344_1968	2073535	2074125	+	0.37	0.06	0.73	0	ID=gene1996;Name=SL1344_1968;gbkey=Gene;locus_tag=SL1344_1968
NC_016810.1	SL1344_1969	2074183	2075010	+	0.13	0.05	0	0.92	ID=gene1997;Name=SL1344_1969;gbkey=Gene;locus_tag=SL1344_1969
NC_016810.1	SL1344_1970	2075147	2075686	+	0	0.06	0	0	ID=gene1998;Name=SL1344_1970;gbkey=Gene;locus_tag=SL1344_1970
NC_016810.1	SL1344_1971	2075984	2076499	+	0.21	2.28	0.72	1.87	ID=gene1999;Name=SL1344_1971;gbkey=Gene;locus_tag=SL1344_1971
NC_016810.1	SL1344_1972	2076496	2077113	+	0	0.18	0	0.2	ID=gene2000;Name=SL1344_1972;gbkey=Gene;locus_tag=SL1344_1972
NC_016810.1	SL1344_1973	2077110	2077943	+	0	0.24	0	0.33	ID=gene2001;Name=SL1344_1973;gbkey=Gene;locus_tag=SL1344_1973
NC_016810.1	SL1344_1974	2077947	2078516	+	0.19	0.05	0	0.26	ID=gene2002;Name=SL1344_1974;gbkey=Gene;locus_tag=SL1344_1974
NC_016810.1	SL1344_1975	2078541	2078783	+	0	0	0.76	0.61	ID=gene2003;Name=SL1344_1975;gbkey=Gene;locus_tag=SL1344_1975
NC_016810.1	SL1344_1976	2078785	2079774	+	0.22	0.05	0.19	0.42	ID=gene2004;Name=SL1344_1976;gbkey=Gene;locus_tag=SL1344_1976
NC_016810.1	SL1344_tRNA0031	2079891	2079977	-	991.21	2820.42	479.65	3608.84	ID=gene2005;Name=SL1344_tRNA0031;gbkey=Gene;locus_tag=SL1344_tRNA0031
NC_016810.1	SL1344_1977	2080066	2080863	+	75.56	33.76	34.01	30.27	ID=gene2006;Name=SL1344_1977;gbkey=Gene;locus_tag=SL1344_1977
NC_016810.1	SL1344_tRNA0032	2080964	2081036	+	80957.5	353983	118658	271975	ID=gene2007;Name=SL1344_tRNA0032;gbkey=Gene;locus_tag=SL1344_tRNA0032
NC_016810.1	SL1344_1978	2081235	2081525	+	5.2	3.03	3.17	1.02	ID=gene2008;Name=SL1344_1978;gbkey=Gene;locus_tag=SL1344_1978
NC_016810.1	SL1344_tRNA0033	2081934	2082006	+	81131.7	350927	158730	280392	ID=gene2009;Name=SL1344_tRNA0033;gbkey=Gene;locus_tag=SL1344_tRNA0033
NC_016810.1	SL1344_1979	2082173	2082646	+	4.56	7.58	0.78	2.19	ID=gene2010;Name=SL1344_1979;gbkey=Gene;locus_tag=SL1344_1979
NC_016810.1	SL1344_1980	2082737	2083009	+	5.54	1.66	4.06	0.54	ID=gene2011;Name=SL1344_1980;gbkey=Gene;locus_tag=SL1344_1980
NC_016810.1	SL1344_1981	2083094	2083819	+	7.14	2.61	0.51	1.23	ID=gene2012;Name=SL1344_1981;gbkey=Gene;locus_tag=SL1344_1981
NC_016810.1	SL1344_1982	2084162	2086330	+	5.58	8.03	1.28	2.7	ID=gene2013;Name=SL1344_1982;gbkey=Gene;locus_tag=SL1344_1982
NC_016810.1	SL1344_1983	2086387	2088117	+	21.41	6.23	18.01	8.88	ID=gene2014;Name=SL1344_1983;gbkey=Gene;locus_tag=SL1344_1983
NC_016810.1	SL1344_1985	2088651	2088905	-	7.63	10.63	7.96	3.78	ID=gene2015;Name=SL1344_1985;gbkey=Gene;locus_tag=SL1344_1985
NC_016810.1	amn	2089022	2090476	-	25.7	16.29	9.39	10.31	ID=gene2016;Name=amn;gbkey=Gene;gene=amn;locus_tag=SL1344_1986
NC_016810.1	SL1344_1987	2090672	2090998	-	56.84	28.4	3.95	7.72	ID=gene2017;Name=SL1344_1987;gbkey=Gene;locus_tag=SL1344_1987
NC_016810.1	SL1344_1988	2090992	2091378	-	151.07	49.23	67.99	57.94	ID=gene2018;Name=SL1344_1988;gbkey=Gene;locus_tag=SL1344_1988
NC_016810.1	SL1344_1989	2091704	2091871	+	148.91	50.58	66.86	86.91	ID=gene2019;Name=SL1344_1989;gbkey=Gene;locus_tag=SL1344_1989
NC_016810.1	SL1344_tRNA0034	2091879	2091951	-	80771.8	349991	99451.1	265057	ID=gene2020;Name=SL1344_tRNA0034;gbkey=Gene;locus_tag=SL1344_tRNA0034
NC_016810.1	SL1344_1990	2092092	2093549	-	50.94	33.46	9.71	18.87	ID=gene2021;Name=SL1344_1990;gbkey=Gene;locus_tag=SL1344_1990
NC_016810.1	SL1344_tRNA0035	2093709	2093781	+	80640.8	350616	89853.6	249759	ID=gene2022;Name=SL1344_tRNA0035;gbkey=Gene;locus_tag=SL1344_tRNA0035
NC_016810.1	erfK	2094011	2094940	-	85.93	41.39	13.7	16.86	ID=gene2023;Name=erfK;gbkey=Gene;gene=erfK;locus_tag=SL1344_1991
NC_016810.1	cobT	2095018	2096088	-	76.38	45.87	3.97	4.82	ID=gene2024;Name=cobT;gbkey=Gene;gene=cobT;locus_tag=SL1344_1992
NC_016810.1	cobS	2096115	2096858	-	39.66	27.03	2.48	6.1	ID=gene2025;Name=cobS;gbkey=Gene;gene=cobS;locus_tag=SL1344_1993
NC_016810.1	cobU	2096855	2097400	-	29.89	19.5	16.91	12.22	ID=gene2026;Name=cobU;gbkey=Gene;gene=cobU;locus_tag=SL1344_1994
NC_016810.1	cbiP	2097397	2098917	-	38.86	23.99	3.2	6.66	ID=gene2027;Name=cbiP;gbkey=Gene;gene=cbiP;locus_tag=SL1344_1995
NC_016810.1	cbiO	2098914	2099729	-	73.37	36.57	10.13	12.37	ID=gene2028;Name=cbiO;gbkey=Gene;gene=cbiO;locus_tag=SL1344_1996
NC_016810.1	cbiQ	2099738	2100415	-	28.85	12.8	6.13	7.12	ID=gene2029;Name=cbiQ;gbkey=Gene;gene=cbiQ;locus_tag=SL1344_1997
NC_016810.1	cbiN	2100402	2100683	-	25.29	17.06	4.26	10	ID=gene2030;Name=cbiN;gbkey=Gene;gene=cbiN;locus_tag=SL1344_1998
NC_016810.1	cbiM	2100685	2101422	-	27.68	14.42	5.13	9.78	ID=gene2031;Name=cbiM;gbkey=Gene;gene=cbiM;locus_tag=SL1344_1999
NC_016810.1	cbiL	2101419	2102132	-	10.44	3.23	0.52	2.55	ID=gene2032;Name=cbiL;gbkey=Gene;gene=cbiL;locus_tag=SL1344_2000
NC_016810.1	cbiK	2102129	2102923	-	15.69	5.41	1.39	1.77	ID=gene2033;Name=cbiK;gbkey=Gene;gene=cbiK;locus_tag=SL1344_2001
NC_016810.1	cbiJ	2102926	2103717	-	24.56	11.13	0.82	1.12	ID=gene2034;Name=cbiJ;gbkey=Gene;gene=cbiJ;locus_tag=SL1344_2002
NC_016810.1	cbiH	2103714	2104439	-	18.07	12.05	1.53	0.78	ID=gene2035;Name=cbiH;gbkey=Gene;gene=cbiH;locus_tag=SL1344_2003
NC_016810.1	cbiG	2104439	2105494	-	21.49	6.41	0.41	0.58	ID=gene2036;Name=cbiG;gbkey=Gene;gene=cbiG;locus_tag=SL1344_2004
NC_016810.1	cbiF	2105475	2106248	-	8.8	4.14	0.95	2.17	ID=gene2037;Name=cbiF;gbkey=Gene;gene=cbiF;locus_tag=SL1344_2005
[truncated: 2,768 more rows]
