# Supplementary material for: In Vivo Cleavage Map Illuminates the Central Role of RNase E in Coding and Non-coding RNA Pathways
Source: Mol Cell. 2017 Jan 5;65(1):39–51. doi: 10.1016/j.molcel.2016.11.002 (PMC5222698; doi:10.1016/j.molcel.2016.11.002)
Supplement: Table S3. Essential Genes and Virulence-Associated Genes Containing RNase E Cleavage Sites: Related to Figure 2 [file mmc4.xlsx]

## Sheet: Table S3
Table S3. Essential genes and virulence-associated genes containing RNase E cleavage sites.
Category	Gene	Name	Start	End	Strand	Functional annotation or encoded genomic island	CDS	5'UTR	3'UTR
Essential*	SL0046	ribF	52872	53810	+	riboflavin biosynthesis protein RibF	7	0
Essential	SL0048	lspA	56689	57189	+	lipoprotein signal peptidase	11	0
Essential	SL0050	lytB	57796	58746	+	LytB protein	10		0
Essential	SL0065	dapB	74020	74841	+	dihydrodipicolinate reductase	4	0	9
Essential	SL0094	imp	105813	108173	-	organic solvent tolerance protein precursor	31	0
Essential	SL0121	ftsL	141348	141713	+	cell division protein FtsL	20
Essential	SL0122	ftsI	141729	143495	+	penicillin-binding protein 3 precursor	54
Essential	SL0123	murE	143482	144969	+	UDP-N-acetylmuramoylalanyl-D-glutamate--2,6-dia minopimelate ligase	35
Essential	SL0124	murF	144966	146324	+	UDP-N-acetylmuramoylalanyl-D-glutamyl-2,6-diami nopimelate--D-alan alanyl ligase	20
Essential	SL0125	mraY	146318	147400	+	Phospho-N-acetylmuramoyl-pentapeptide-transferase	28
Essential	SL0126	murD	147403	148719	+	UDP-N-acetylmuramoylalanine--D-glutamate ligase	31
Essential	SL0127	ftsW	148806	149963	+	cell division protein FtsW	31
Essential	SL0128	murG	149960	151027	+	UDP-N-acetylglucosamine--N-acetylmuramyl-	23	14
Essential	SL0129	murC	151146	152621	+	UDP-N-acetylmuramate--L-alanine ligase	22
Essential	SL0131	ftsQ	153536	154366	+	cell division protein FtsQ	43	11
Essential	SL0132	ftsA	154363	155625	+	cell division protein FtsA	32
Essential	SL0133	ftsZ	155686	156837	+	cell division protein FtsZ	8
Essential	SL0134	lpxC	156938	157855	+	UDP-3-O-[3-hydroxymyristoyl] N-acetylglucosamine deacetylase	8	0	4
Essential	SL0136	secA	158693	161398	+	preprotein translocase SecA subunit	8		0
Essential	SL0172	yadF	201406	202068	-	carbonic anhydrase	7	0	1
Essential	SL0205	SL0205	240160	240504	+	conserved hypothetical protein	8	2	0
Essential	SL0214	dapD	249285	250109	-	2,3,4,5-tetrahydropyridine-2-carboxylateN-succinyltransferase	7	0	0
Essential	SL0216	map	253048	253842	-	methionine aminopeptidase	0	0	1
Essential	SL0217	rpsB	254293	255018	+	30S ribosomal protein S2	3	1	13
Essential	SL0218	tsf	255276	256127	+	Elongation factor Ts	1	1	0
Essential	SL0219	pyrH	256272	256997	+	Uridylate kinase	3	0
Essential	SL0220	frr	257144	257701	+	Ribosome recycling factor	6	0	10
Essential	SL0221	dxr	257842	259038	+	1-deoxy-D-xylulose 5-phosphate reductoisomerase	1	6
Essential	SL0222	SL0222	259351	260109	+	undecaprenyl pyrophosphate synthetase	5
Essential	SL0223	cdsA	260122	260979	+	phosphatidate cytidylyltransferase	12
Essential	SL0225	yaeT	262375	264789	+	outer membrane protein precursor	39
Essential	SL0227	lpxD	265401	266426	+	UDP-3-O-[3-hydroxymyristoyl] glucosamine N- acyltransferase	15
Essential	SL0228	fabZ	266532	266987	+	(3R)-hydroxymyristol acyl carrier protein dehydrase	7
Essential	SL0229	lpxA	266991	267779	+	Acyl-[acyl-carrier-protein]--UDP-N-acetylglucos amine O-acyltransferase	10
Essential	SL0230	lpxB	267779	268927	+	Lipid-A-disaccharide synthase	9
Essential	SL0232	dnaE	269544	273026	+	DNA polymerase III, alpha chain	8
Essential	SL0233	accA	273039	273998	+	acetyl-coenzyme A carboxylase carboxyl transferase subunit alpha	3	0	0
Essential	SL0237	mesJ	278747	279958	+	cell cycle protein MesJ	7	0	0
Essential	SL0243	proS	282458	284176	-	prolyl-tRNA synthetase	1	0	0
Essential	SL0367	hemB	423164	424138	-	delta-aminolevulinic acid dehydratase	0	0	0
Essential	SL0402	secD	461817	463664	+	protein-export membrane protein SecD	31
Essential	SL0403	secF	463675	464646	+	protein-export membrane protein SecF	11	2	0
Essential	SL0410	ribD	469330	470433	+	riboflavin biosynthesis protein RibD	15	0
Essential	SL0411	ribH	470522	470992	+	6,7-dimethyl-8-ribityllumazine synthase (riboflavin synthase beta chain)	3	1
Essential	SL0413	SL0413	471511	472488	+	thiamine-monophosphate kinase	4	4
Essential	SL0416	dxs	474116	475978	-	1-deoxyxylulose-5-phosphate synthase	7
Essential	SL0477	dnaX	540395	542323	+	DNA polymerase III subunits gamma and tau	21	0
Essential	SL0481	adk	545529	546173	+	adenylate kinase	2	0	2
Essential	SL0482	hemH	546402	547364	+	ferrochelatase	1	0	2
Essential	SL0528	SL0528	597231	597953	-	conserved hypothetical protein	0
Essential	SL0530	cysS	598623	600008	+	cysteinyl-tRNA synthetase	4	0	0
Essential	SL0627	mrdB	700318	701430	-	rod shape-determining protein RodA	7
Essential	SL0628	mrdA	701433	703334	-	penicillin-binding protein 2	12
Essential	SL0633	SL0633	706256	706897	-	conserved hypothetical protein	2		0
Essential	SL0634	holA	706899	707930	-	DNA polymerase III, delta subunit	10
Essential	SL0635	rlpB	707930	708520	-	rare lipoprotein B precursor	11	1
Essential	SL0636	leuS	708535	711117	-	leucyl-tRNA synthetase	8	0
Essential	SL0655	lnt	729583	731121	-	apolipoprotein N-acyltransferase	19		1
Essential	SL0668	glnS	746832	748499	+	glutaminyl-tRNA synthetase	1	0	0
Essential	SL0676	fldA	756539	757069	-	flavodoxin 1	6	1	0
Essential	SL0891	infA	986884	987102	-	initiation factor IF-1	3	0	0
Essential	SL0894	cydC	988163	989884	-	transport ATP-binding protein CydC	15
Essential	SL0898	ftsK	993908	997993	+	cell division protein FtsK	100	3
Essential	SL0899	lolA	998133	998747	+	outer membrane lipoprotein carrier protein precursor	10
Essential	SL0901	serS	1000359	1001651	+	seryl-tRNA synthetase	2	1	1
Essential	SL0918	rpsA	1022358	1024031	+	30S ribosomal protein S1	2	1
Essential	SL0921	msbA	1027002	1028750	+	probable transport ATP-binding protein MsbA	11	0
Essential	SL0922	lpxK	1028747	1029724	+	tetraacyldisaccharide 4-kinase	12
Essential	SL0925	kdsB	1031231	1031977	+	3-deoxy-manno-octulosonate cytidylyltransferase	2		0
Essential	SL0929	mukF	1034769	1036091	+	killing factor KicB	6
Essential	SL0930	mukE	1036072	1036776	+	KicA protein	2	2
Essential	SL0937	asnS	1048046	1049446	-	asparaginyl-tRNA synthetase	7	0	0
Essential	SL1007	fabA	1114230	1114748	-	D-3-hydroxydecanoyl-(acyl carrier-protein)	2	0	1
Essential	SL1107	mviN	1211105	1212679	+	virulence factor MviN	11	1	1
Essential	SL1122	ams	1224496	1227699	-	ribonuclease E	16	8	0
Essential	SL1131	fabD	1234423	1235352	+	malonyl CoA-acyl carrier protein transacylase	5
Essential	SL1132	fabG	1235365	1236099	+	3-oxoacyl-[acyl-carrier protein] reductase	5
Essential	SL1133	acpP	1236255	1236491	+	acyl carrier protein	8	6	0
Essential	SL1137	tmk	1239766	1240407	+	Thymidylate kinase	6	5
Essential	SL1138	holB	1240404	1241408	+	DNA polymerase III, delta subunit	4
Essential	SL1154	SL1154	1258821	1260020	+	ABC transporter integral membrane subunit	10	0
Essential	SL1155	SL1155	1260013	1260714	+	ABC transporter ATP-binding subunit	3
Essential	SL1156	SL1156	1260714	1261958	+	ABC transporter integral membrane subunit	11
Essential	SL1225	gapA	1325546	1326541	-	glyceraldehyde 3-phosphate dehydrogenase A	9	4	1
Essential	SL1245	nadE	1346972	1347799	-	NH3-dependent NAD synthetase	2	0
Essential	SL1267	thrS	1369055	1370983	+	Threonyl-tRNA synthetase	1	0
Essential	SL1268	infC	1371095	1371529	+	translation initiation factor IF-3	6	0
Essential	SL1270	rpl20	1371873	1372229	+	50S ribosomal protein L20. Chloroplast 50S ribosomal protein L20.	8		0
Essential	SL1271	pheS	1372531	1373514	+	phenylalanyl-tRNA synthetase alpha chain	3	6
Essential	SL1272	pheT	1373530	1375917	+	Phenylalanyl-tRNA synthetase beta chain	16
Essential	SL1358	ribE	1460404	1461045	+	riboflavin synthase alpha chain	0	0	0
Essential	SL1381	tyrS	1480339	1481613	+	tyrosyl-tRNA synthetase	8	2	0
Essential	SL1631	fabI	1748989	1749777	+	enoyl-[acyl-carrier-protein] reductase (NADH)	2	0	0
Essential	SL1643	ribA	1760962	1761552	+	GTP cyclohydrolase II	0	0	0
Essential	SL1700	kdsA	1827260	1828114	-	2-dehydro-3-deoxyphosphooctonate aldolase	3		1
Essential	SL1704	prfA	1830184	1831266	-	peptide chain release factor 1 (RF-1)	7
Essential	SL1705	hemA	1831307	1832563	-	Glutamyl-tRNA reductase	9	0
Essential	SL1706	hemM	1832877	1833500	+	Outer-membrane lipoprotein lolB precursor.	1	0	1
Essential	SL1707	ipk	1833497	1834348	+	4-diphosphocytidyl-2-C-methyl-D-erythritolkinase	7
Essential	SL1708	prs	1834614	1835561	+	Ribose-phosphate pyrophosphokinase	7		0
Essential	SL1749	SL1749	1875330	1876025	-	conserved hypothetical protein	1	0
Essential	SL1836	aspS	1952678	1954450	-	Aspartyl-tRNA synthetase	13	0
Essential	SL1844	argS	1960164	1961897	+	Arginyl-tRNA synthetase	4	0	0
Essential	SL1875	pgsA	1993381	1993929	-	phosphotidylglycerophosphate synthetase	5	0	12
Essential	SL2170	folE	2288160	2288828	-	GTP cyclohydrolase I	1	1
Essential	SL2241	gyrA	2371427	2374063	-	DNA gyrase subunit A	14	0	0
Essential	SL2334	folC	2475070	2476338	-	folylpolyglutamate synthase	15	1
Essential	SL2335	accD	2476406	2477320	-	acetyl-CoA carboxylase beta subunit	8	0	0
Essential	SL2347	fabB	2486338	2487552	-	3-oxoacyl-[acyl-carrier-protein] synthase I	11	0	1
Essential	SL2381	gltX	2527879	2529294	-	Glutamyl-tRNA synthetase	4	0	0
Essential	SL2390	ligA	2536717	2538732	-	DNA ligase	5	0
Essential	SL2391	SL2391	2538804	2539790	-	cell division protein	7	0	0
Essential	SL2446	dapE	2595410	2596537	+	succinyl-diaminopimelate desuccinylase	17
Essential	SL2452	dapA	2601759	2602637	-	Dihydrodipicolinate synthase	3	0
Essential	SL2481	engA	2649173	2650645	-	GTP-binding protein engA.	0	2
Essential	SL2484	hisS	2652587	2653861	-	Histidyl-tRNA synthetase	3	1
Essential	SL2485	gcpE	2653972	2655090	-	4-hydroxy-3-methylbut-2-en-1-yl diphosphate synthase	12
Essential	SL2530	SL2530	2711709	2712260	-	conserved hypothetical protein	5		0
Essential	SL2539	acpS	2719779	2720159	-	Holo-[acyl-carrier-protein] synthase	0		0
Essential	SL2542	era	2721642	2722547	-	GTP-binding protein era homolog.	4
Essential	SL2544	lepB	2723498	2724472	-	signal peptidase I	4		0
Essential	SL2616	pssA	2793068	2794423	+	CDP-diacylglycerol-serineO-phosphatidyltransferase	7	1
Essential	SL2646	rpl19	2826061	2826408	-	50S ribosomal protein L19. Chloroplast 50S ribosomal protein L19.	0		0
Essential	SL2647	trmD	2826449	2827216	-	tRNA (guanine-N1) methyltransferase	1
Essential	SL2649	rps16	2827828	2828076	-	30S ribosomal protein S16. Chloroplast 30S ribosomal protein S16.	1	2
Essential	SL2650	ffh	2828390	2829751	-	signal recognition particle protein	1	0	6
Essential	SL2654	grpE	2832775	2833365	-	heat shock protein GrpE (heat shock protein b25.3) (hsp24)	6	0	0
Essential	SL2655	SL2655	2833488	2834366	+	conserved hypothetical protein	2	0
Essential	SL2806	csrA	2993527	2993712	-	carbon storage regulator	4	2	0
Essential	SL2908	ispF	3092827	3093306	-	2-C-methyl-D-erythritol 2,4-cyclodiphosphate synthase	1
Essential	SL2909	ispD	3093306	3094016	-	2-C-methyl-D-erythritol 4-phosphate cytidylyltransferase	5
Essential	SL2931	eno	3118827	3120125	-	Enolase	1	5	0
Essential	SL2932	pyrG	3120208	3121845	-	CTP synthase	1	0
Essential	SL2980	lgt	3180280	3181155	-	Prolipoprotein diacylglyceryl transferase	5	0
Essential	SL3044	fba	3250231	3251310	-	fructose 1,6-bisphosphate aldolase	0		0
Essential	SL3065	metK	3272395	3273549	+	S-adenosylmethionine synthetase	0	0	0
Essential	SL3072	SL3072	3279368	3279784	+	Putative Holliday junction resolvase	0		0
Essential	SL3147	plsC	3356657	3357394	-	1-acyl-glycerol-3-phosphate acyltransferase	5	0
Essential	SL3155	parE	3364666	3366558	-	topoisomerase IV subunit B	12		0
Essential	SL3168	ribB	3378556	3379209	-	3,4-dihydroxy-2-butanone 4-phosphate synthase	1	0	0
Essential	SL3177	cca	3389926	3391167	+	tRNA nucleotidyltransferase	12	0	2
Essential	SL3182	SL3182	3393519	3394532	-	possible glycoprotease	5	0	1
Essential	SL3259	infB	3474315	3476993	-	protein chain initiation factor 2	5		1
Essential	SL3275	rpmA	3493918	3494175	-	50S ribosomal subunit protein L27	2		1
Essential	SL3276	rplU	3494195	3494506	-	50S ribosomal subunit protein L21	3	0
Essential	SL3277	ispB	3494764	3495735	+	octaprenyl-diphosphate synthase	2	0
Essential	SL3279	murA	3496312	3497571	-	UDP-N-acetylglucosamine1-carboxyvinyltransferase	6		0
Essential	SL3290	SL3290	3504493	3505047	+	conserved hypothetical protein	2
Essential	SL3316	rpsI	3533823	3534215	-	30S ribosomal subunit protein S9	2		0
Essential	SL3317	rplM	3534231	3534659	-	50S ribosomal subunit protein L13	2	0
Essential	SL3352	accB	3571515	3571985	+	biotin carboxyl carrier protein	0	2
Essential	SL3353	accC	3572086	3573345	+	biotin carboxylase	3		0
Essential	SL3369	SL3369	3595571	3596143	-	conserved hypothetical protein	6
Essential	SL3373	def	3598418	3598927	+	polypeptide deformylase	4	0
Essential	SL3374	fmt	3598943	3599890	+	methionyl-tRNA formyltransferase	4		0
Essential	SL3381	rplQ	3604359	3604742	-	50S ribosomal subunit protein L17	3		0
Essential	SL3382	pez	3604783	3605772	-	DNA-directed RNA polymerase alpha chain	5
Essential	SL3383	rpsD	3605798	3606418	-	30S ribosomal subunit protein S4	4	1
Essential	SL3384	rpsK	3606452	3606784	-	30S ribosomal subunit protein S11	3
Essential	SL3385	rpsM	3606858	3607214	-	30S ribosomal subunit protein S13	2	0
Essential	SL3387	prlA	3607509	3608840	-	preprotein translocase subunit	32
Essential	SL3388	rplO	3608848	3609282	-	50S ribosomal subunit protein L15	2
Essential	SL3389	rpmD	3609286	3609465	-	50S ribosomal subunit protein L30	3
Essential	SL3390	rpsE	3609469	3609972	-	30S ribosomal subunit protein S5	1
Essential	SL3391	rl18	3609987	3610340	-	L18 Ribosomal Protein	4
Essential	SL3392	rplF	3610350	3610883	-	50S ribosomal subunit protein L6	3
Essential	SL3393	rpsH	3610896	3611288	-	30S ribosomal subunit protein S8	2
Essential	SL3394	rpsN	3611322	3611612	-	30S ribosomal subunit protein S14	0	0
Essential	SL3395	rplE	3611642	3612181	-	50S ribosomal subunit protein L5	0
Essential	SL3396	rplX	3612196	3612510	-	50S ribosomal subunit protein L24	5
Essential	SL3397	rplN	3612521	3612892	-	50S ribosomal subunit protein L14	2	0
Essential	SL3398	rpsQ	3613056	3613310	-	30S ribosomal subunit protein S17	5		0
Essential	SL3399	rpmC	3613310	3613501	-	50S ribosomal subunit protein L29	2
Essential	SL3400	rplP	3613501	3613911	-	50S ribosomal subunit protein L16	0
Essential	SL3401	rpsC	3613924	3614625	-	30S ribosomal subunit protein S3	1
Essential	SL3402	rplV	3614643	3614975	-	50s ribosomal protein l22	0
Essential	SL3403	rpsS	3614990	3615268	-	30S ribosomal subunit protein S19	1
Essential	SL3404	rplB	3615285	3616106	-	50S ribosomal subunit protein L2	1
Essential	SL3405	rplW	3616124	3616426	-	50S ribosomal subunit protein L23	0
Essential	SL3406	rplD	3616423	3617028	-	50S ribosomal subunit protein L4	1
Essential	SL3407	rplC	3617039	3617668	-	50S ribosomal subunit protein L3	0
Essential	SL3408	rpsJ	3617701	3618012	-	30S ribosomal subunit protein S10	1	0
Essential	SL3413	fusA	3621040	3623154	-	elongation factor G	6
Essential	SL3414	rpsG	3623251	3623721	-	30S ribosomal subunit protein S7	3
Essential	SL3415	rpsL	3623817	3624191	-	30S ribosomal subunit protein S12	2	3
Essential	SL3506	asd	3729950	3731056	-	aspartate-semialdehyde dehydrogenase	5	0	0
Essential	SL3533	rpoH	3757249	3758103	-	RNA polymerase sigma-32 factor	11	4	0
Essential	SL3534	ftsX	3758349	3759404	-	cell division protein	19
Essential	SL3535	ftsE	3759397	3760065	-	cell division ATP-binding protein FtsE	5
Essential	SL3536	ftsY	3760068	3761543	-	cell division protein	10	0
Essential	SL3621	glyQ	3863164	3864075	-	glycine-tRNA synthetase, alpha subunit	3	0
Essential	SL3690	kdtA	3940718	3941929	+	3-deoxy-D-manno-octulosonic-acid transferase	9	2
Essential	SL3691	coaD	3941938	3942417	+	phosphopantetheine adenylyltransferase	2	0	2
Essential	SL3694	rpmB	3943540	3943776	-	50S ribosomal subunit protein L28	2	6
Essential	SL3696	dfp	3944832	3946055	+	conserved hypothetical protein	8	0
Essential	SL3697	dut	3946036	3946491	+	deoxyuridine 5-triphosphate nucleotidohydrolase	1	4
Essential	SL3706	gmk	3954412	3955035	+	5guanylate kinase	0	0
Essential	SL3802	gyrB	4060169	4062583	-	DNA gyrase subunit B	3		0
Essential	SL3804	dnaN	4063833	4064933	-	DNA polymerase III beta-subunit	4
Essential	SL3805	dnaA	4064938	4066338	-	chromosomal replication initiator protein	4	2
Essential	SL3806	rpmH	4066999	4067139	+	50s ribosomal protein l34	0	2
Essential	SL3809	yidC	4067739	4069385	+	putative membrane protein	2	0	0
Essential	SL3829	glmU	4092364	4093734	-	UDP-N-acetylglucosamine pyrophosphorylase	8	0
Essential	SL3887	rffT	4158663	4160021	+	probable 4-alpha-l-fucosyltransferase	15
Essential	SL3893	hemC	4166594	4167550	-	porphobilinogen deaminase	12	7
Essential	SL3926	aarF	4200203	4201843	+	ubiquinone biosynthesis protein	5		1
Essential	SL3932	SL3932	4205143	4206621	+	conserved hypothetical protein	16	0
Essential	SL3940	hemG	4216681	4217226	+	protoporphyrinogen oxidase	1		0
Essential	SL3948	SL3948	4230690	4231289	-	ATP/GTP-binding protein	1	0	0
Essential	SL4080	murI	4371337	4372188	+	glutamate racemase	2	0	0
Essential	SL4081	murB	4378003	4379031	+	UDP-N-acetylenolpyruvoylglucosamine reductase	2	0
Essential	SL4086	secE	4383348	4383731	+	preprotein translocase SecE subunit	6	2
Essential	SL4090	rplJ	4385992	4386489	+	50S ribosomal subunit protein L10	2	3
Essential	SL4091	rplL	4386556	4386921	+	50S ribosomal subunit protein L7/L12	7	0	0
Essential	SL4092	rpoB	4387239	4391267	+	DNA-directed RNA polymerase, beta-subunit	17	0
Essential	SL4093	rpoC	4391344	4395567	+	DNA-directed RNA polymerase, beta-subunit	6
Essential	SL4172	plsB	4477472	4479892	-	glycerol-3-phosphate acyltransferase	11	0	0
Essential	SL4174	lexA	4480540	4481148	+	LexA repressor	5	1
Essential	SL4182	dnaB	4487883	4489298	+	replicative DNA helicase	2	1
Essential	SL4192	ssb	4497578	4498108	+	single-strand DNA-binding protein	2	0	1
Essential	SL4266	groES	4595355	4595648	+	GroES protein	8	3
Essential	SL4285	psd	4613159	4614127	-	phosphatidylserine decarboxylase proenzyme	6
Essential	SL4291	SL4291	4620467	4620928	+	conserved hypothetical protein	4	1
Essential	SL4347	ppa	4675322	4675852	-	inorganic pyrophosphatase	5	0	0
Essential	SL4405	valS	4737596	4740451	-	valyl-tRNA synthetase	15	1	0
Essential	SL4409	SL4409	4742937	4744037	+	putative inner membrane protein	6	1
Essential	SL4410	SL4410	4744037	4745119	+	putative inner membrane protein	12		1
Essential	SL4474	dnaC	4823375	4824112	-	probable DNA replication protein	0
Virulence	SL0262	sciC	306714	308597	-	SPI-6	1
Virulence	SL0280	sciS	323837	327706	+	SPI-6	1
Virulence	SL0281	sciT	327706	328494	+	SPI-6	1
Virulence	SL0286	SL0286	332521	336123	+	SPI-6	3
Virulence	SL0286A	SL0286A	336117	336380	+	SPI-6	7
Virulence	SL0286C	SL0286C	336396	337313	+	SPI-6	13
Virulence	SL0291	SL0291	339522	339830	+	SPI-6	1
Virulence	SL0295	safA	341687	342199	+	SPI-6	1
Virulence	SL0297	safC	343044	345554	+	SPI-6	7
Virulence	SL0300	sinR	348088	349035	+	SPI-6	2
Virulence	SL0301	SL0301	349152	349367	+	SPI-6	2
Virulence	SL0834	SL0834	929593	931278	+	SPI-14	4
Virulence	SL0942	SL0942	1054795	1056087	-	SLP105(Gifsy-2)	4
Virulence	SL0956	SL0956	1065290	1065580	+	SLP105(Gifsy-2)	2
Virulence	SL0958	SL0958	1066521	1067123	+	SLP105(Gifsy-2)	1
Virulence	SL0961	SL0961	1068076	1068873	+	SLP105(Gifsy-2)	1
Virulence	SL0971	SL0971	1075762	1077309	+	SLP105(Gifsy-2)	1
Virulence	SL0974	SL0974	1079721	1080020	+	SLP105(Gifsy-2)	2
Virulence	SL0980	SL0980	1082510	1085563	+	SLP105(Gifsy-2)	1
Virulence	SL0991	sseI	1096293	1097261	+	SLP105(Gifsy-2)	5
Virulence	SL0992	SL0992	1097359	1097777	+	SLP105(Gifsy-2)	1
Virulence	SL1029	pipC	1134195	1134536	-	SPI-5	1
Virulence	SL1177	SL1177	1282936	1284060	+	SPI-5	1
Virulence	SL1316	SL1316	1421658	1422884	-	SPI-2	2
Virulence	SL1320	ttrS	1428201	1429979	+	SPI-2	16
Virulence	SL1321	ttrR	1429936	1430574	+	SPI-2	1
Virulence	SL1322	SL1322	1430672	1430884	+	SPI-2	5
Virulence	SL1323	SL1323	1430980	1431939	-	SPI-2	21
Virulence	SL1326	spiR	1433688	1436450	-	SPI-2	3
Virulence	SL1330	ssaE	1439947	1440189	+	SPI-2	1
Virulence	SL1332	sseB	1440786	1441376	+	SPI-2	1
Virulence	SL1334	sseC	1441849	1443303	+	SPI-2	5
Virulence	SL1337	sscB	1444377	1444811	+	SPI-2	1
Virulence	SL1345	SL1345	1448441	1449115	+	SPI-2	1
Virulence	SL1346	ssaL	1449081	1450097	+	SPI-2	2
Virulence	SL1348	ssaV	1450508	1452553	+	SPI-2	2
Virulence	SL1349	ssaN	1452543	1453844	+	SPI-2	1
Virulence	SL1353	yscR	1455596	1456243	+	SPI-2	2
Virulence	SL1355	ssaT	1456507	1457286	+	SPI-2	4
Virulence	SL1356	ssaU	1457283	1458341	+	SPI-2	1
Virulence	SL2844	sitD	3031530	3032378	+	SPI-1	1
Virulence	SL2850	orgAa	3037001	3037600	-	SPI-1	2
Virulence	SL2851	prgK	3037572	3038330	-	SPI-1	3
Virulence	SL2854	prgH	3038918	3040096	-	SPI-1	1
Virulence	SL2857	iagB	3044111	3044593	+	SPI-1	3
Virulence	SL2858	stpA	3044647	3046278	-	SPI-1	9
Virulence	SL2859	sicP	3046265	3046657	-	SPI-1	6
Virulence	SL2861	sipA	3047255	3049312	-	SPI-1	2
Virulence	SL2862	sipD	3049331	3050362	-	SPI-1	1
Virulence	SL2864	sipB	3051690	3053471	-	SPI-1	4
Virulence	SL2867	spaR	3055166	3055957	-	SPI-1	2
Virulence	SL2868	spaQ	3055961	3056221	-	SPI-1	10
Virulence	SL2871	invJ	3057822	3058832	-	SPI-1	1
Virulence	SL2873	invC	3059253	3060548	-	SPI-1	3
Virulence	SL2875	invA	3060976	3063033	-	SPI-1	1
Virulence	SL2880	SL2880	3067839	3068288	+	SPI-1	1
Virulence	SL2884	SL2884	3069908	3070198	+	SPI-1	2
Virulence	SL2885	SL2885	3070195	3070722	+	SPI-1	2
* The annotation of essential gene is based on data from Barquist et al (2013) Nucleic Acids Res 41, 4549-4564.
