# Supplementary material for: In Vivo Cleavage Map Illuminates the Central Role of RNase E in Coding and Non-coding RNA Pathways
Source: Mol Cell. 2017 Jan 5;65(1):39–51. doi: 10.1016/j.molcel.2016.11.002 (PMC5222698; doi:10.1016/j.molcel.2016.11.002)
Supplement: Table S4. Genes with Cleavage Sites in the 5′ UTR: Related to Figure 2 [file mmc5.xlsx]

## Sheet: Table S4
Table S4. Genes with cleavage sites in the 5’UTR.
Gene	Name	Region	Start	End	Strand	Number of cleavge sites	Peak in Hfq-CLIP*	Peak in CsrA-CLIP*
SL1344_0007	talB	5'UTR	7619	7664	+	1
SL1344_0037	SL0037	5'UTR	41623	41722	+	9	+
SL1344_0044	rpsT	5'UTR	52544	52583	-	2
SL1344_0081	SL0081	5'UTR	93574	93609	+	2
SL1344_0083	SL0083	5'UTR	95065	95382	-	1
SL1344_0090	apaG	5'UTR	102664	103091	-	14
SL1344_0091	ksgA	5'UTR	103488	103644	-	6	+
SL1344_0104	araC	5'UTR	121475	121642	+	3
SL1344_0114	leuL	5'UTR	133916	133941	-	1
SL1344_0128	murG	5'UTR	149685	149959	+	14
SL1344_0130	ddl	5'UTR	152498	152613	+	2
SL1344_0131	ftsQ	5'UTR	153123	153535	+	11
SL1344_0135	SL0135	5'UTR	158081	158202	+	2
SL1344_0139	SL0139	5'UTR	163212	163300	-	1
SL1344_0149	SL0149	5'UTR	173221	173489	-	1
SL1344_0154	lpdA	5'UTR	180940	181010	+	2
SL1344_0170	gcd	5'UTR	200607	200644	-	13		+
SL1344_0179	yadI	5'UTR	209257	209288	+	1
SL1344_0181	panD	5'UTR	211408	211469	-	3
SL1344_0191	mrcB	5'UTR	220480	220919	+	6
SL1344_0205	SL0205	5'UTR	240111	240159	+	2
SL1344_0215	glnD	5'UTR	252812	253119	-	1
SL1344_0217	rpsB	5'UTR	254193	254292	+	1
SL1344_0218	tsf	5'UTR	255176	255275	+	1
SL1344_0221	dxr	5'UTR	257742	257841	+	6
SL1344_0224	yaeL	5'UTR	260604	260990	+	5
SL1344_0226	ompH	5'UTR	264828	264911	+	2
SL1344_0235	ldcC	5'UTR	275994	276016	+	1
SL1344_0256	gloB	5'UTR	302109	302208	-	1
SL1344_0288	sciX	5'UTR	337112	337306	+	1
SL1344_0300	sinR	5'UTR	348004	348087	+	1
SL1344_0305	SL0305	5'UTR	354520	354563	-	1
SL1344_0354	SL0354	5'UTR	407911	408033	+	6
SL1344_0361	SL0361	5'UTR	415097	415161	+	7
SL1344_0362	prpR	5'UTR	417199	417298	-	1
SL1344_0363	prpB	5'UTR	417363	417462	+	1
SL1344_0371	sbmA	5'UTR	429665	429946	+	1
SL1344_0378	SL0378	5'UTR	436361	436584	+	7
SL1344_0385	aroM	5'UTR	441214	441344	+	1
SL1344_0393	phoR	5'UTR	450940	451039	+	4
SL1344_0395	proY	5'UTR	453902	454137	+	1
SL1344_0397	SL0397	5'UTR	458162	458451	-	5
SL1344_0398	SL0398	5'UTR	458953	459052	-	1
SL1344_0400	tgt	5'UTR	460090	460306	+	1
SL1344_0401	yajC	5'UTR	461285	461456	+	2
SL1344_0403	secF	5'UTR	463625	463674	+	2
SL1344_0407	tsx	5'UTR	467887	467963	-	1	+
SL1344_0411	ribH	5'UTR	470486	470521	+	1
SL1344_0413	SL0413	5'UTR	471411	471510	+	4
SL1344_0427	thiJ	5'UTR	486304	486480	-	3
SL1344_0440	bolA	5'UTR	500450	500486	+	3
SL1344_0441	tig	5'UTR	501010	501150	+	2
SL1344_0444	lon	5'UTR	504954	505027	+	1
SL1344_0445	hupB	5'UTR	507473	507590	+	7		+
SL1344_0453	ybaO	5'UTR	515728	515753	+	1
SL1344_0466	hha	5'UTR	527838	528041	-	9
SL1344_0469	acrA	5'UTR	533101	533567	-	3
SL1344_0474	priC	5'UTR	539120	539206	-	1
SL1344_0478	SL0478	5'UTR	542177	542368	+	12
SL1344_0480	htpG	5'UTR	543369	543413	+	1
SL1344_0529	ppiB	5'UTR	598451	598505	-	1
SL1344_0556	pheP	5'UTR	623659	623686	+	1
SL1344_0568	SL0568	5'UTR	638216	638242	-	1
SL1344_0569	ramA	5'UTR	638338	638503	+	1
SL1344_0589	SL0589	5'UTR	662831	662930	+	5
SL1344_0619	SL0619	5'UTR	693044	693143	+	1
SL1344_0631	cobC	5'UTR	705091	705262	-	1
SL1344_0635	rlpB	5'UTR	708521	708600	-	1
SL1344_0653	gltJ	5'UTR	728161	728260	-	5	+
SL1344_0664	nagC	5'UTR	742324	742596	-	1		+
SL1344_0665	nagA	5'UTR	743483	743944	-	7	+	+
SL1344_0669	ybfM	5'UTR	748856	748944	+	7	+
SL1344_0675	fur	5'UTR	756258	756326	-	1
SL1344_0676	fldA	5'UTR	757070	757125	-	1
SL1344_0680	pgm	5'UTR	758898	759168	+	5
SL1344_0710	nei	5'UTR	793221	793335	+	1
SL1344_0711	SL0711	5'UTR	795145	795262	-	1
SL1344_0712	gltA	5'UTR	796649	797019	-	6
SL1344_0714	sdhC	5'UTR	797179	797402	+	3
SL1344_0718	sucA	5'UTR	800770	801155	+	10		+
SL1344_0736	SL0736	5'UTR	822709	822857	-	1	+
SL1344_0764	hutI	5'UTR	851064	851094	+	2
SL1344_0767	hutU	5'UTR	854135	854222	+	2
SL1344_0795	ybiH	5'UTR	884612	884639	-	2
SL1344_0797	dinG	5'UTR	886387	886511	+	3
SL1344_0800	ybiI	5'UTR	890529	890554	-	1
SL1344_0838	yliJ	5'UTR	934515	934563	-	1
SL1344_0840	deoR	5'UTR	936764	936807	-	1
SL1344_0844	SL0844	5'UTR	941066	941092	-	1
SL1344_0852	rimK	5'UTR	945792	945820	+	3
SL1344_0867	artP	5'UTR	961032	961067	-	1
SL1344_0868	SL0868	5'UTR	961777	961832	-	4
SL1344_0871	SL0871	5'UTR	964065	964135	-	1
SL1344_0877	SL0877	5'UTR	972088	972229	-	2
SL1344_0882	cspD	5'UTR	978561	978647	-	3	+	+
SL1344_0884	clpA	5'UTR	979049	979234	+	1
SL1344_0885	tnp	5'UTR	981603	981702	+	2
SL1344_0893	aat	5'UTR	988119	988148	-	1
SL1344_0897	lrp	5'UTR	993011	993278	+	2
SL1344_0898	ftsK	5'UTR	993819	993907	+	3
SL1344_0901	serS	5'UTR	1000128	1000358	+	1
SL1344_0906	ycaM	5'UTR	1007517	1007540	+	1
SL1344_0914	serC	5'UTR	1017979	1018041	+	2
SL1344_0918	rpsA	5'UTR	1022222	1022357	+	1
SL1344_0919	himD	5'UTR	1024113	1024186	+	2
SL1344_0930	mukE	5'UTR	1035931	1036071	+	2
SL1344_0933	SL0933	5'UTR	1043457	1043687	+	8	+
SL1344_0934	SL0934	5'UTR	1044188	1044263	+	1
SL1344_0936	ompF	5'UTR	1047440	1047551	-	4
SL1344_0999	SL0999	5'UTR	1104358	1104458	+	1
SL1344_1006	rmf	5'UTR	1113831	1113962	+	1	+
SL1344_1010	ompA	5'UTR	1118340	1118472	-	3	+	+
SL1344_1017	SL1017	5'UTR	1126062	1126123	-	1
SL1344_1040	hpaG	5'UTR	1144443	1144542	+	2
SL1344_1051	cbpA	5'UTR	1156242	1156297	-	1		+
SL1344_1058	wrbA	5'UTR	1162142	1162188	-	1
SL1344_1064	phoH	5'UTR	1170379	1170637	+	3
SL1344_1068	SL1068	5'UTR	1175757	1175782	+	1
SL1344_1079	csgD	5'UTR	1186519	1186665	-	1
SL1344_1083	SL1083	5'UTR	1188529	1188743	+	2
SL1344_1084	SL1084	5'UTR	1189126	1189153	+	1
SL1344_1090	msyB	5'UTR	1197307	1197337	-	2
SL1344_1098	SL1098	5'UTR	1204051	1204115	-	5
SL1344_1107	mviN	5'UTR	1210895	1211104	+	1
SL1344_1109	flgM	5'UTR	1213482	1213533	-	2
SL1344_1110	flgA	5'UTR	1214233	1214257	-	2
SL1344_1120	flgK	5'UTR	1221586	1221609	+	1
SL1344_1122	rne, ams	5'UTR	1227700	1228061	-	8	+
SL1344_1133	acpP	5'UTR	1236163	1236254	+	6
SL1344_1136	SL1136	5'UTR	1238471	1238819	+	3
SL1344_1137	tmk	5'UTR	1239531	1239765	+	5
SL1344_1140	ptsG	5'UTR	1242406	1242510	+	1
SL1344_1146	nagZ	5'UTR	1248257	1248748	+	6
SL1344_1147	SL1147	5'UTR	1249670	1249798	+	4		+
SL1344_1151	SL1151	5'UTR	1253515	1253569	+	1
SL1344_1153	mfd	5'UTR	1258484	1258615	-	1
SL1344_1171	SL1171	5'UTR	1278362	1278580	-	13
SL1344_1172	trmU	5'UTR	1279549	1279576	-	1
SL1344_1184	pagC	5'UTR	1288546	1289190	+	2	+
SL1344_1185	SL1185	5'UTR	1291243	1291605	-	1
SL1344_1190	SL1190	5'UTR	1295295	1295582	-	1		+
SL1344_1197	SL1197	5'UTR	1302143	1302169	+	1
SL1344_1198	SL1198	5'UTR	1302663	1302692	+	1
SL1344_1199	aadA	5'UTR	1303412	1303448	+	1
SL1344_1202	SL1202	5'UTR	1306396	1306458	-	1
SL1344_1210	SL1210	5'UTR	1309950	1309990	+	2
SL1344_1216	SL1216	5'UTR	1314261	1314455	-	1
SL1344_1220	SL1220	5'UTR	1320616	1320781	-	3	+
SL1344_1224A	SL1224A	5'UTR	1325466	1325565	-	3	+
SL1344_1225	gapA	5'UTR	1326542	1326695	-	4
SL1344_1235	SL1235	5'UTR	1337044	1337070	+	2
SL1344_1238	argD	5'UTR	1338989	1339046	+	2
SL1344_1243	SL1243	5'UTR	1345198	1345409	+	2
SL1344_1249	celC	5'UTR	1350200	1350471	+	4
SL1344_1252	SL1252	5'UTR	1352794	1353164	+	3
SL1344_1253	katE	5'UTR	1356220	1356272	-	1
SL1344_1271	pheS	5'UTR	1372317	1372530	+	6
SL1344_1273	himA	5'UTR	1375754	1375921	+	3
SL1344_1278	SL1278	5'UTR	1379519	1379650	+	1
SL1344_1300	SL1300	5'UTR	1406074	1406408	+	2		+
SL1344_1309	SL1309	5'UTR	1414696	1414840	+	1
SL1344_1310	lppB	5'UTR	1416149	1416248	-	1
SL1344_1312	pykF	5'UTR	1418137	1418419	-	2
SL1344_1320	ttrS	5'UTR	1428115	1428200	+	1
SL1344_1323	SL1323	5'UTR	1431940	1432000	-	6
SL1344_1326	spiR	5'UTR	1436451	1436618	-	1
SL1344_1331	sseA	5'UTR	1440133	1440509	+	4
SL1344_1359	cfa	5'UTR	1462236	1462446	-	14	+
SL1344_1366	rnt	5'UTR	1469202	1469228	-	1
SL1344_1368	nemA	5'UTR	1470876	1470975	-	2
SL1344_1371	SL1371	5'UTR	1471902	1471925	+	1
SL1344_1372	sodC	5'UTR	1472878	1472901	+	1
SL1344_1381	tyrS	5'UTR	1480274	1480338	+	2
SL1344_1398	fumA	5'UTR	1498969	1499038	+	1
SL1344_1405	rstA	5'UTR	1508874	1508895	-	2
SL1344_1408	SL1408	5'UTR	1512023	1512079	-	1
SL1344_1425	SL1425	5'UTR	1529743	1529965	-	1
SL1344_1443	SL1443	5'UTR	1548865	1548927	+	2
SL1344_1444	SL1444	5'UTR	1549758	1549800	-	1
SL1344_1465	hyaD2	5'UTR	1568150	1568411	-	1
SL1344_1466	hyaC2	5'UTR	1568899	1568927	-	2
SL1344_1492	SL1492	5'UTR	1600741	1600917	-	1
SL1344_1493	osmC	5'UTR	1601522	1601547	-	2
SL1344_1494	SL1494	5'UTR	1601980	1602033	+	2
SL1344_1495	rpsV	5'UTR	1602269	1602343	+	11
SL1344_1496	sfcA	5'UTR	1602588	1602663	+	1
SL1344_1504	SL1504	5'UTR	1613098	1613197	+	1
SL1344_1519	SL1519	5'UTR	1633616	1633879	-	5
SL1344_1524	srfA	5'UTR	1636599	1636623	+	1
SL1344_1541	rimL	5'UTR	1658435	1658510	-	1
SL1344_1542	SL1542	5'UTR	1658617	1658650	+	1
SL1344_1554	SL1554	5'UTR	1671456	1671479	-	1
SL1344_1556	trg	5'UTR	1674358	1674401	-	1
SL1344_1577	ldhA	5'UTR	1696792	1696881	+	4
SL1344_1578	hslJ	5'UTR	1697954	1697981	+	1
SL1344_1579	SL1579	5'UTR	1698592	1698739	-	7
SL1344_1590	ogt	5'UTR	1710445	1710515	+	1
SL1344_1593	SL1593	5'UTR	1713387	1713418	-	1
SL1344_1609	mppA	5'UTR	1730465	1730493	-	1
SL1344_1637	osmB	5'UTR	1756633	1756775	+	3
SL1344_1641	SL1641	5'UTR	1759853	1759909	-	1
SL1344_1644	acnA	5'UTR	1764284	1764536	-	1
SL1344_1646	topA	5'UTR	1769243	1769512	-	5
SL1344_1652	SL1652	5'UTR	1774254	1774585	-	2
SL1344_1659	SL1659	5'UTR	1782355	1782410	+	2
SL1344_1666	ispZ	5'UTR	1786620	1786951	+	2
SL1344_1670	cls	5'UTR	1789692	1789720	+	1
SL1344_1672	SL1672	5'UTR	1792375	1792737	-	2	+
SL1344_1676	oppB	5'UTR	1796340	1796685	-	15
SL1344_1677	oppA	5'UTR	1798093	1798254	-	3
SL1344_1682	hns	5'UTR	1804100	1804135	+	1
SL1344_1685	SL1685	5'UTR	1807802	1807938	-	3	+
SL1344_1687	purU	5'UTR	1808290	1808420	+	1
SL1344_1695	narL	5'UTR	1822323	1822923	+	3
SL1344_1698	chaB	5'UTR	1825840	1825863	-	1
SL1344_1710	SL1710	5'UTR	1837695	1837747	-	5
SL1344_1712	SL1712	5'UTR	1838601	1838670	+	1
SL1344_1724	treA	5'UTR	1851877	1851922	+	1
SL1344_1731	dadA	5'UTR	1860841	1860877	-	1
SL1344_1737	SL1737	5'UTR	1866593	1866653	-	5
SL1344_1746	SL1746	5'UTR	1872597	1872789	-	2
SL1344_1747	fadD	5'UTR	1874473	1874533	-	1
SL1344_1757	SL1757	5'UTR	1885629	1885885	-	1
SL1344_1762	SL1762	5'UTR	1888744	1888843	+	3
SL1344_1767	SL1767	5'UTR	1893481	1893683	-	1
SL1344_1775	proP	5'UTR	1901457	1901505	-	2
SL1344_1781	SL1781	5'UTR	1908023	1908046	+	1
SL1344_1782	pphA	5'UTR	1908908	1908937	-	1
SL1344_1783	SL1783	5'UTR	1909296	1909349	-	1
SL1344_1790	SL1790	5'UTR	1915280	1915354	-	1
SL1344_1792	SL1792	5'UTR	1916458	1916557	-	1
SL1344_1807	SL1807	5'UTR	1926218	1926357	-	1
SL1344_1813	opdB	5'UTR	1931425	1931574	-	5
SL1344_1814	SL1814	5'UTR	1932297	1932394	-	7
SL1344_1815	yebF	5'UTR	1932744	1932768	-	2
SL1344_1818	eda	5'UTR	1935152	1935502	-	1
SL1344_1820	zwf	5'UTR	1938711	1938768	-	2
SL1344_1822	pykA	5'UTR	1939894	1940044	+	8
SL1344_1828	ruvB	5'UTR	1947552	1947727	-	1
SL1344_1840	SL1840	5'UTR	1956619	1956644	+	1
SL1344_1858	motA	5'UTR	1978522	1978737	-	1
SL1344_1860	flhD	5'UTR	1979635	1979990	-	3
SL1344_1871	SL1871	5'UTR	1989920	1990014	-	1
SL1344_1872	SL1872	5'UTR	1990463	1990692	-	5	+	+
SL1344_1874A	SL1874A	5'UTR	1992854	1992953	-	2
SL1344_1876	uvrC	5'UTR	1995819	1995988	-	1
SL1344_1879	sdiA	5'UTR	1997949	1998026	-	1
SL1344_1883	fliY	5'UTR	2001559	2001700	-	3
SL1344_1886	SL1886	5'UTR	2003813	2003912	-	2
SL1344_1887	fliB	5'UTR	2005148	2005247	-	3
SL1344_1889	fliD	5'UTR	2006938	2006969	+	3
SL1344_1898	fliF	5'UTR	2014021	2014106	+	1
SL1344_1904	fliL	5'UTR	2020598	2020630	+	1
SL1344_1912	dsrB	5'UTR	2025852	2025871	-	2
SL1344_1915	SL1915	5'UTR	2029024	2029123	-	2
SL1344_1952	SL1952	5'UTR	2061305	2061523	-	1
SL1344_1979	SL1979	5'UTR	2082073	2082172	+	3
SL1344_2011	cbiA	5'UTR	2111517	2111918	-	3
SL1344_2037	gyrI	5'UTR	2133588	2133618	-	1
SL1344_2041	phsA	5'UTR	2138667	2138688	-	2
SL1344_2048	hisG	5'UTR	2147230	2147329	+	3
SL1344_2067	rfbH	5'UTR	2169955	2170107	-	6
SL1344_2074	rfbB	5'UTR	2176296	2176466	-	2
SL1344_2102	SL2102	5'UTR	2210180	2210206	+	1
SL1344_2117	SL2117	5'UTR	2231629	2231728	+	1
SL1344_2118	fbaB	5'UTR	2233734	2233801	-	1
SL1344_2120	SL2120	5'UTR	2235186	2235254	+	9
SL1344_2132	metG	5'UTR	2247422	2247454	+	1
SL1344_2135	SL2135	5'UTR	2251414	2251764	-	3
SL1344_2138	yehV	5'UTR	2253984	2254083	+	1
SL1344_2143	yehZ	5'UTR	2258709	2258750	-	2
SL1344_2149	yohF	5'UTR	2266480	2266504	-	1
SL1344_2163	SL2163	5'UTR	2279040	2279108	+	2
SL1344_2167	mglB	5'UTR	2285333	2285752	-	32	+
SL1344_2170	folE	5'UTR	2288829	2289036	-	1
SL1344_2177	lysP	5'UTR	2298074	2298179	-	1
SL1344_2191	SL2191	5'UTR	2311317	2311373	+	2
SL1344_2201	rplY	5'UTR	2324073	2324148	+	2
SL1344_2204	SL2204	5'UTR	2326350	2326376	+	1
SL1344_2221	SL2221	5'UTR	2343689	2343908	-	1
SL1344_2235	ada	5'UTR	2361912	2361919	-	1
SL1344_2237	ompC	5'UTR	2364128	2364373	-	1	+	+
SL1344_2239	rcsB	5'UTR	2367508	2367709	+	3
SL1344_2280	SL2280	5'UTR	2416806	2416825	-	1
SL1344_2283	SL2283	5'UTR	2418328	2418358	+	1
SL1344_2297	nuoA	5'UTR	2437215	2437519	-	5	+
SL1344_2298	SL2298	5'UTR	2437762	2437861	-	2
SL1344_2299	lrhA	5'UTR	2438780	2439167	-	3	+	+
SL1344_2305	SL2305	5'UTR	2445316	2445564	-	1
SL1344_2314	SL2314	5'UTR	2455036	2455098	+	1
SL1344_2316	SL2316	5'UTR	2457287	2457310	-	1
SL1344_2317	SL2317	5'UTR	2457987	2458512	-	3
SL1344_2323	hisJ	5'UTR	2462990	2463037	-	2
SL1344_2324	argT	5'UTR	2464010	2464065	-	2
SL1344_2325	ubiX	5'UTR	2464868	2465078	-	1
SL1344_2332	cvpA	5'UTR	2474096	2474515	-	11
SL1344_2333	dedD	5'UTR	2475081	2475333	-	8
SL1344_2334	folC	5'UTR	2476339	2476438	-	1
SL1344_2338	usg	5'UTR	2480004	2480247	-	2
SL1344_2346	SL2346	5'UTR	2486241	2486340	-	1
SL1344_2356	SL2356	5'UTR	2495613	2495742	-	1
SL1344_2360	fadL	5'UTR	2500011	2500104	+	5
SL1344_2361	vacJ	5'UTR	2502235	2502396	-	1
SL1344_2377	nupC	5'UTR	2522664	2523018	+	3
SL1344_2376	mntH	5'UTR	2522677	2522831	-	2
SL1344_2394	ptsH	5'UTR	2541849	2542301	+	6
SL1344_2396	crr	5'UTR	2544152	2544375	+	2
SL1344_2413	amiA	5'UTR	2557941	2558048	+	1
SL1344_2434	SL2434	5'UTR	2577506	2577605	-	2
SL1344_2450	purC	5'UTR	2600534	2600658	-	1
SL1344_2451	nlpB	5'UTR	2601743	2602230	-	2
SL1344_2457	SL2457	5'UTR	2605583	2605686	+	1
SL1344_2481	engA	5'UTR	2650646	2650803	-	2
SL1344_2484	hisS	5'UTR	2653862	2653927	-	1
SL1344_2486	yfgA	5'UTR	2656122	2656287	-	1
SL1344_2487	SL2487	5'UTR	2657580	2657720	-	2
SL1344_2488	ndk	5'UTR	2658218	2658251	-	1
SL1344_2498	pepB	5'UTR	2675118	2675377	-	4
SL1344_2506	SL2506	5'UTR	2681143	2681209	-	1
SL1344_2514	SL2514	5'UTR	2688666	2688765	-	1
SL1344_2517	glyA	5'UTR	2692652	2692874	-	1
SL1344_2525	yfhG	5'UTR	2703890	2704156	-	4
SL1344_2538	SL2538	5'UTR	2719376	2719406	+	1
SL1344_2541	recO	5'UTR	2721631	2721702	-	4
SL1344_2602	rseB	5'UTR	2779160	2779439	-	4
SL1344_2603	rseA	5'UTR	2779810	2780036	-	5		+
SL1344_2604	rpoE	5'UTR	2780417	2780633	-	1	+	+
SL1344_2616	pssA	5'UTR	2792627	2793067	+	1		+
SL1344_2620	clpB	5'UTR	2805103	2805222	-	8	+
SL1344_2621	SL2621	5'UTR	2805964	2806016	-	2
SL1344_2622	rluD	5'UTR	2806941	2806991	-	1
SL1344_2626	SL2626	5'UTR	2810700	2810734	-	1
SL1344_2627	tyrA	5'UTR	2811825	2812153	-	1
SL1344_2649	rps16	5'UTR	2828077	2828145	-	2
SL1344_2657	smpA	5'UTR	2836213	2836261	+	1
SL1344_2752	SL2752	5'UTR	2932979	2933078	-	1
SL1344_2763	SL2763	5'UTR	2950431	2950709	-	8	+	+
SL1344_2764	virK	5'UTR	2950920	2950948	+	1
SL1344_2770	SL2770	5'UTR	2957079	2957165	+	1
SL1344_2773	csiD	5'UTR	2960357	2960407	+	1
SL1344_2779	ygaU	5'UTR	2968177	2968204	-	5
SL1344_2780	SL2780	5'UTR	2968435	2968481	-	2	+
SL1344_2784	SL2784	5'UTR	2970828	2970900	+	1
SL1344_2786	SL2786	5'UTR	2971872	2971884	+	3
SL1344_2787	SL2787	5'UTR	2973642	2973741	-	1
SL1344_2803	gshA	5'UTR	2991068	2991297	-	1
SL1344_2806	csrA	5'UTR	2993713	2993839	-	2
SL1344_2839	fhlA	5'UTR	3026067	3026280	+	1
SL1344_2859	sicP	5'UTR	3046658	3047036	-	14	+
SL1344_2879	invH	5'UTR	3066873	3066964	+	1
SL1344_2882	SL2882	5'UTR	3069220	3069389	-	1
SL1344_2903	rpoS	5'UTR	3089048	3089613	-	10	+
SL1344_2905	pcm	5'UTR	3091046	3091494	-	8
SL1344_2906	surE	5'UTR	3091801	3092144	-	5
SL1344_2931	eno	5'UTR	3120126	3120617	-	5
SL1344_2937	relA	5'UTR	3126578	3126786	-	6
SL1344_2950	sdaC	5'UTR	3142111	3142233	+	6	+
SL1344_2952	exo	5'UTR	3144960	3145059	+	2
SL1344_2961	SL2961	5'UTR	3155716	3156154	-	4
SL1344_2963	SL2963	5'UTR	3157226	3157294	-	8
SL1344_2967	SL2967	5'UTR	3161112	3161277	-	5	+
SL1344_2983	mutH	5'UTR	3184797	3184842	+	1
SL1344_2985	SL2985	5'UTR	3186544	3186602	+	3
SL1344_2997	SL2997	5'UTR	3202299	3202320	-	1
SL1344_3017	prfB	5'UTR	3222348	3222606	-	2
SL1344_3026	SL3026	5'UTR	3229869	3229992	-	4
SL1344_3027	bglA	5'UTR	3229996	3230026	+	1
SL1344_3031	gcvT	5'UTR	3237403	3237510	-	2
SL1344_3034	pepP	5'UTR	3241503	3241845	-	2
SL1344_3045	pgk	5'UTR	3252576	3252809	-	5
SL1344_3052	tktA	5'UTR	3259060	3259345	-	1
SL1344_3054	speB	5'UTR	3261160	3261240	-	2
SL1344_3081	ansB	5'UTR	3287231	3287254	-	1
SL1344_3083	SL3083	5'UTR	3288515	3288770	-	3
SL1344_3086	SL3086	5'UTR	3290367	3290467	+	2
SL1344_3105	SL3105	5'UTR	3312161	3312492	-	1	+
SL1344_3108	exuT	5'UTR	3316427	3316594	-	1
SL1344_3146	sufI	5'UTR	3356584	3356629	-	1
SL1344_3157	icc	5'UTR	3367995	3368127	-	2	+
SL1344_3164	SL3164	5'UTR	3373692	3373789	+	2
SL1344_3185	rpoD	5'UTR	3396792	3397105	+	1
SL1344_3192	fadH	5'UTR	3406917	3406959	+	1
SL1344_3197	SL3197	5'UTR	3412882	3412981	+	2
SL1344_3199	SL3199	5'UTR	3415729	3415898	+	3	+
SL1344_3217	tdcA	5'UTR	3434117	3434145	-	1
SL1344_3255	pnp	5'UTR	3472088	3472237	-	1
SL1344_3258	rbfA	5'UTR	3474095	3474351	-	1
SL1344_3261	SL3261	5'UTR	3478971	3479170	-	1
SL1344_3264	secG	5'UTR	3482890	3482973	-	2
SL1344_3265	SL3265	5'UTR	3484450	3484704	-	1
SL1344_3267	SL3267	5'UTR	3485896	3485995	-	2
SL1344_3268	ftsH	5'UTR	3488041	3488083	-	1
SL1344_3271	greA	5'UTR	3489823	3490098	-	4
SL1344_3283	SL3283	5'UTR	3499569	3499705	-	1
SL1344_3288	SL3288	5'UTR	3503340	3503385	+	1
SL1344_3289	SL3289	5'UTR	3503781	3503948	+	1
SL1344_3292	rpoN	5'UTR	3505792	3505826	+	2
SL1344_3314	sspA	5'UTR	3532609	3532755	-	1
SL1344_3318	SL3318	5'UTR	3536087	3536186	-	1
SL1344_3331	mdh	5'UTR	3549035	3549216	-	2
SL1344_3335	SL3335	5'UTR	3551249	3551366	-	22
SL1344_3340	tldD	5'UTR	3557216	3557323	-	1
SL1344_3343	SL3343	5'UTR	3563320	3563612	-	4
SL1344_3346	mreB	5'UTR	3565980	3566020	-	1
SL1344_3352	accB	5'UTR	3571221	3571514	+	2
SL1344_3370	SL3370	5'UTR	3596691	3596717	-	2
SL1344_3375	fmu	5'UTR	3599842	3599941	+	1
SL1344_3379	yhdM	5'UTR	3603873	3604007	-	1
SL1344_3383	rpsD	5'UTR	3606419	3606495	-	1
SL1344_3410	bfr	5'UTR	3619333	3619355	-	1
SL1344_3412	tuf	5'UTR	3620969	3621364	-	4		+
SL1344_3415	rpsL	5'UTR	3624192	3624358	-	3
SL1344_3421	slyX	5'UTR	3627311	3627390	+	1
SL1344_3425	yheR	5'UTR	3631050	3631277	-	5
SL1344_3428	SL3428	5'UTR	3633920	3634366	-	1
SL1344_3432	SL3432	5'UTR	3636821	3636955	-	3
SL1344_3433	cap	5'UTR	3636956	3637127	+	8	+	+
SL1344_3434	yhfK	5'UTR	3637709	3637808	+	1
SL1344_3438	SL3438	5'UTR	3642597	3642623	-	1
SL1344_3446	SL3446	5'UTR	3657138	3657237	-	2
SL1344_3448	trpS	5'UTR	3658771	3658870	-	5
SL1344_3454	aroK	5'UTR	3664268	3664647	-	2
SL1344_3461	yrfE	5'UTR	3671384	3671408	-	3
SL1344_3462	yrfF	5'UTR	3671486	3671705	+	4
SL1344_3467	pckA	5'UTR	3677946	3678084	+	3
SL1344_3468	envZ	5'UTR	3681015	3681175	-	2
SL1344_3480	malQ	5'UTR	3695426	3695782	-	1
SL1344_3482	malT	5'UTR	3698360	3698421	+	1
SL1344_3485	rtcA	5'UTR	3702882	3703381	-	3
SL1344_3492	glpE	5'UTR	3709854	3709944	-	1
SL1344_3523	ugpB	5'UTR	3749000	3749102	-	1
SL1344_3533	rpoH	5'UTR	3758104	3758323	-	4
SL1344_3537	SL3537	5'UTR	3761605	3761668	+	1
SL1344_3542	SL3542	5'UTR	3766133	3766163	+	1
SL1344_3555	uspB	5'UTR	3781790	3781919	-	2	+	+
SL1344_3556	uspA	5'UTR	3782010	3782176	+	2
SL1344_3565	SL3565	5'UTR	3794638	3794783	-	14		+
SL1344_3596	dppA	5'UTR	3837304	3837518	-	1		+
SL1344_3607	SL3607	5'UTR	3850511	3850584	-	1	+
SL1344_3610	bisC	5'UTR	3853969	3854004	-	1
SL1344_3619	yafP	5'UTR	3860457	3860556	-	1
SL1344_3623	SL3623	5'UTR	3864582	3864681	+	4
SL1344_3627	xylR	5'UTR	3869316	3869466	+	1
SL1344_3647	selB	5'UTR	3894012	3894407	-	2
SL1344_3649	SL3649	5'UTR	3896107	3896135	-	1
SL1344_3652	mtlR	5'UTR	3899394	3899863	+	4
SL1344_3662	SL3662	5'UTR	3912670	3912769	+	1
SL1344_3665	cysE	5'UTR	3916254	3916370	-	3
SL1344_3690	kdtA	5'UTR	3940628	3940717	+	2
SL1344_3694	rpmB	5'UTR	3943777	3943917	-	6
SL1344_3697	dut	5'UTR	3945850	3946035	+	4
SL1344_3698	ttk	5'UTR	3946282	3946598	+	1
SL1344_3707	rpoZ	5'UTR	3954907	3955089	+	1
SL1344_3720	rhuM	5'UTR	3973010	3973046	+	1
SL1344_3738	SL3738	5'UTR	3996662	3996689	-	1
SL1344_3739	SL3739	5'UTR	3996758	3996857	+	1
SL1344_3756	uhpA	5'UTR	4012457	4012484	-	1
SL1344_3771	SL3771	5'UTR	4027701	4027737	-	3	+
SL1344_3777	SL3777	5'UTR	4031920	4031948	+	1
SL1344_3805	dnaA	5'UTR	4066339	4066627	-	2
SL1344_3806	rpmH	5'UTR	4066903	4066998	+	2
SL1344_3841	gidA	5'UTR	4105099	4105145	-	1
SL1344_3844	asnA	5'UTR	4106597	4106618	+	1
SL1344_3846	SL3846	5'UTR	4110558	4110772	-	1
SL1344_3848	rbsD	5'UTR	4112940	4112969	+	1
SL1344_3852	rbsK	5'UTR	4116665	4116921	+	19
SL1344_3861	ilvG	5'UTR	4130247	4130517	+	18	+
SL1344_3863	ilvE	5'UTR	4132348	4132441	+	1
SL1344_3869	ilvC	5'UTR	4138854	4138921	+	1
SL1344_3871	SL3871	5'UTR	4140845	4141097	+	1
SL1344_3875	trxA	5'UTR	4146298	4146380	+	1
SL1344_3893	hemC	5'UTR	4167551	4167675	-	7
SL1344_3894	cyaA	5'UTR	4167766	4167911	+	2
SL1344_3902	SL3902	5'UTR	4174233	4174627	+	6
SL1344_3906	corA	5'UTR	4179482	4179719	+	3
SL1344_3912	recQ	5'UTR	4183994	4184102	+	1
SL1344_3915	pldB	5'UTR	4187336	4187404	+	1
SL1344_3922	udp	5'UTR	4196368	4196408	+	1
SL1344_3923	yigN	5'UTR	4197021	4197309	+	1
SL1344_3925	SL3925	5'UTR	4199369	4199600	+	1
SL1344_3927	tatA	5'UTR	4202015	4202048	+	1
SL1344_3939	trkH	5'UTR	4214992	4215217	+	2
SL1344_3942	mobA	5'UTR	4224219	4224361	-	1
SL1344_3945	dsbA	5'UTR	4225471	4225636	+	2
SL1344_3950	SL3950	5'UTR	4231866	4231904	+	2
SL1344_3972	yihX	5'UTR	4258162	4258186	+	1
SL1344_3974	SL3974	5'UTR	4259601	4259648	+	1
SL1344_3976	SL3976	5'UTR	4261516	4261554	-	1
SL1344_3984	SL3984	5'UTR	4269247	4269387	-	1	+
SL1344_3998	rhaR	5'UTR	4281392	4281491	+	1
SL1344_4005	SL4005	5'UTR	4288567	4288666	+	1	+
SL1344_4011	pfkA	5'UTR	4293687	4293767	+	2
SL1344_4017	SL4017	5'UTR	4300238	4300458	+	5
SL1344_4023	SL4023	5'UTR	4304876	4304938	+	1
SL1344_4030	tpiA	5'UTR	4312471	4312610	-	2
SL1344_4037	SL4037	5'UTR	4318496	4318552	+	1
SL1344_4039	menA	5'UTR	4320522	4320621	-	6
SL1344_4041	hslV	5'UTR	4322460	4322519	-	1
SL1344_4044	priA	5'UTR	4326998	4327021	-	1
SL1344_4045	rpmE	5'UTR	4327098	4327200	+	3
SL1344_4064	SL4064	5'UTR	4352248	4352514	+	2
SL1344_4085	tuf2	5'UTR	4381834	4381933	+	4	+
SL1344_4086	secE	5'UTR	4383167	4383347	+	2
SL1344_4088	rplK	5'UTR	4384344	4384435	+	2
SL1344_4090	rplJ	5'UTR	4385616	4385991	+	3	+
SL1344_4097	SL4097	5'UTR	4397990	4398013	+	5
SL1344_4104	rsd	5'UTR	4404570	4404621	-	1
SL1344_4109	hupA	5'UTR	4407935	4408039	+	2
SL1344_4174	lexA	5'UTR	4480512	4480539	+	1
SL1344_4176	SL4176	5'UTR	4482710	4482780	+	4
SL1344_4182	dnaB	5'UTR	4487853	4487882	+	1
SL1344_4206	SL4206	5'UTR	4531566	4531588	-	1
SL1344_4211	acs	5'UTR	4536965	4536984	-	1
SL1344_4213	nrfA	5'UTR	4537302	4537395	+	22
SL1344_4262	dcuA	5'UTR	4591295	4591543	-	7		+
SL1344_4263	aspA	5'UTR	4592963	4593069	-	1
SL1344_4264	SL4264	5'UTR	4593241	4593263	+	1
SL1344_4266	groES	5'UTR	4595283	4595354	+	3
SL1344_4273	ecnB	5'UTR	4601021	4601059	+	12
SL1344_4274	ecnR	5'UTR	4601825	4601872	-	2
SL1344_4276	blc	5'UTR	4602949	4602973	-	1
SL1344_4286	yjeQ	5'UTR	4615296	4615363	-	1
SL1344_4290	SL4290	5'UTR	4618559	4618947	+	2
SL1344_4291	SL4291	5'UTR	4620061	4620466	+	1
SL1344_4293	mutL	5'UTR	4621962	4622273	+	3
SL1344_4294	miaA	5'UTR	4623923	4624122	+	4
SL1344_4295	hfQ	5'UTR	4625091	4625155	+	1
SL1344_4297	hflK	5'UTR	4626867	4627030	+	5
SL1344_4331	cycA	5'UTR	4655349	4655427	+	1
SL1344_4333	ytfF	5'UTR	4658680	4658700	-	1
SL1344_4339	SL4339	5'UTR	4663788	4663964	+	1	+
SL1344_4341	msrA	5'UTR	4666421	4666513	-	3
SL1344_4344	SL4344	5'UTR	4671913	4672144	+	1
SL1344_4387	mgtA	5'UTR	4720006	4720270	+	2		+
SL1344_4405	valS	5'UTR	4740452	4740541	-	1
SL1344_4408	SL4408	5'UTR	4742706	4742828	-	1
SL1344_4409	SL4409	5'UTR	4742778	4742936	+	1
SL1344_4419	SL4419	5'UTR	4756044	4756157	+	2
SL1344_4431	SL4431	5'UTR	4776418	4776588	-	1
SL1344_4438	trpS2	5'UTR	4783423	4783583	-	2
SL1344_4440	SL4440	5'UTR	4783982	4784223	+	1		+
SL1344_4448	SL4448	5'UTR	4793867	4794112	-	2
SL1344_4450	SL4450	5'UTR	4794989	4795040	+	1
SL1344_4456	hsdM	5'UTR	4801185	4801325	-	1
SL1344_4458	SL4458	5'UTR	4804949	4805048	+	1
SL1344_4464	SL4464	5'UTR	4810641	4810664	+	1
SL1344_4489	osmY	5'UTR	4836216	4836461	+	2
SL1344_4507	nadR	5'UTR	4856247	4856361	+	3
SL1344_4525	arcA	5'UTR	4876667	4877163	-	3	+
* Holmqvist et al. EMBO J. 2016,35:991-1011. doi: 10.15252/embj.201593360
