# Supplementary material for: In Vivo Cleavage Map Illuminates the Central Role of RNase E in Coding and Non-coding RNA Pathways
Source: Mol Cell. 2017 Jan 5;65(1):39–51. doi: 10.1016/j.molcel.2016.11.002 (PMC5222698; doi:10.1016/j.molcel.2016.11.002)
Supplement: Table S5. List of 3′UTR-sRNA Candidates: Related to Figure 3 [file mmc6.xlsx]

## Sheet: Table S5
Table S5. List of 3’UTR-sRNA candidates
Gene	Name	Hfq-coIP reads	WT-coIP reads	Enrichment factor	Overlap with known sRNA (candidate)	oligo probe
SL1344_0013	dnaJ	522.311	147.149	3.54954	STnc890	JVO-5954
SL1344_0036	SL1344_0036	543.635	38.5162	14.1145
SL1344_0065	dapB	284324	25097	11.329	DapZ	JVO-4661
SL1344_0159	acnB	82.2471	22.203	3.70432
SL1344_0221	dxr	239.238	48.8732	4.89508	STnc920	JVO-5957
SL1344_0227	lpxD	151.822	37.1595	4.08567
SL1344_0392	phoB	55.9324	10.0261	5.57867
SL1344_0519	ylbA	6259.72	367.062	17.0536	STnc960	JVO-5961
SL1344_0530	cysS	191.383	14.1623	13.5136
SL1344_0654	ybeJ	2661.2	95.5293	27.8574	SroC
SL1344_0666	nagB	76.7185	6.05537	12.6695
SL1344_0721	sucD	10339	1070.35	9.65949	RybD	JVO-5992
SL1344_0805	glnH	73.9542	21.806	3.39147
SL1344_0808	ompX	90.3605	14.3939	6.27769
SL1344_0884	clpA	85.9089	8.14001	10.5539
SL1344_0914	serC	85.6576	15.6182	5.48446	STnc1010	JVO-9590
SL1344_0931	mukB	404.989	80.1758	5.05126	STnc980	JVO-5963
SL1344_0937	asnS	185.101	30.7401	6.02148
SL1344_1121	flgL	8238.23	1351.28	6.09663	STnc840	JVO-4663
SL1344_1149	SL1344_1149	9371.11	142.98	65.5416	STnc850	JVO-4664
SL1344_1252	chbG	346.903	29.8467	11.6228	STnc2010	JVO-9591
SL1344_1252	chbG	804	75	10.72	STnc2010	JVO-5966
SL1344_1367	gloA	121.306	15.3535	7.90089
SL1344_1411	SL1344_1411	22.9402	2.41553	9.49694
SL1344_1426	dmsC	21.3247	2.44862	8.70884
SL1344_1568	SL1344_1568	23547.3	1196.02	19.6881
SL1344_1662	katN	210.41	7.37895	28.5149	STnc2030	JVO-5968
SL1344_1693	narK	51.8397	1.02577	50.5372	STnc2040	JVO-5969
SL1344_1761	manZ	35.577	8.53709	4.16735
SL1344_1776	SL1344_1776	219.134	57.2613	3.82691
SL1344_1820	zwf	203.482	19.0926	10.6576	STnc200	JVO-3144
SL1344_1822	pykA	86.9859	12.1769	7.1435
SL1344_1842	cutC	125.686	2.28317	55.0489	MicL
SL1344_2046	SL1344_2046	53.4193	8.07383	6.61636
SL1344_2058	gnd	42.9365	8.42127	5.09858
SL1344_2178	yeiE	71.8002	20.0522	3.58066
SL1344_2339	pdxB	36.8335	0.827237	44.5259
SL1344_2363	pgtE	27.5713	4.20236	6.5609
SL1344_2608	SL1344_2608	79.5187	9.62904	8.25822
SL1344_2620	clpB	845.052	270.713	3.12158
SL1344_2624	yfiA	1314	289	4.54671	STnc2090	JVO-5974
SL1344_2627	tyrA	39.6696	10.2577	3.86729
SL1344_3098	SL1344_3098	25.5609	2.11773	12.07
SL1344_3132	exbD	42.3262	8.33855	5.07597
SL1344_3178	bacA	23.8325	3.92662	6.06948
SL1344_3249	SL1344_3249	111.685	18.0669	6.18177
SL1344_3271	greA	94.9199	9.33123	10.1723
SL1344_3332	argR	141.375	18.0007	7.85385	sRNA22	JVO-9594
SL1344_3545	SL1344_3545	22.6171	5.39358	4.19333
SL1344_3567	SL1344_3567	80.9906	21.9714	3.68618
SL1344_3666	gpsA	283.862	39.6412	7.16078
SL1344_3738	STM3773	337.326	30.0452	11.2273	STnc4040
SL1344_3775	hslS	30.5151	6.46899	4.71713
SL1344_3828	glmS	209.19	49.5019	4.2259
SL1344_3878	SL1344_3878	62.7893	11.7137	5.36034
SL1344_3911	pldA	151.247	44.3068	3.41363
SL1344_4009	cpxP	8193.02	445.247	18.4011	CpxQ	JVO-4666
SL1344_4013	cdh	20.8221	5.62521	3.70156
SL1344_4163	malG	143.205	1.85301	77.2826	STnc810
SL1344_4169	malM	65.6972	13.5998	4.83075	STnc2130	JVO-5978
SL1344_4233	adi	197.451	12.6402	15.6209	STnc1180	JVO-5980
SL1344_4353	SL1344_4353	1516.96	93.5109	16.2223	STnc2160	JVO-5981
