# Supplementary material for: In Vivo Cleavage Map Illuminates the Central Role of RNase E in Coding and Non-coding RNA Pathways
Source: Mol Cell. 2017 Jan 5;65(1):39–51. doi: 10.1016/j.molcel.2016.11.002 (PMC5222698; doi:10.1016/j.molcel.2016.11.002)
Supplement: Table S6. Small RNAs Containing RNase E Cleavage Sites: Related to Figure 2 and Figure 3 [file mmc7.xlsx]

## Sheet: Table S6
Table S6. Small RNAs containing RNase E cleavage sites.
ncRNA	locus_tag	Start	End	Strand	Number of sites
tpke11	ncRNA0095	13514	13576	+	1
STnc1010	ncRNA0214	41629	41707	+	8
StyR-29	ncRNA0419	52537	52672	-	3
DapZ	ncRNA0010	74847	74924	+	8
STnc470	ncRNA0165	94653	94741	-	6
StyR-199	ncRNA0450	120107	120156	+	1
SgrS	ncRNA0071	128577	128815	+	14
StyR-51	ncRNA0427	176086	176167	+	2
sRNA1	ncRNA0107	257732	257816	+	6
StyR-44a	ncRNA0420	291072	291217	+	5
StyR-169	ncRNA0445	441095	441126	+	2
RdlE	ncRNA0054	466718	466783	-	6
ChiX	ncRNA0003	555494	555573	+	6
sRNA10	ncRNA0111	679292	679410	-	1
SroC	ncRNA0083	728173	728327	-	12
RybD	ncRNA0062	807346	807433	+	5
RybA	ncRNA0060	901188	901397	-	1
RybB	ncRNA0061	941813	941893	-	9
STnc490a	ncRNA0168	981624	981711	-	15
IsrB	ncRNA0025	1060741	1060834	+	1
STnc1080	ncRNA0219	1062745	1062806	-	2
STnc500	ncRNA0175	1172561	1172641	-	6
StyR-306	ncRNA0479	1204044	1204124	-	5
STnc840	ncRNA0203	1224246	1224318	+	2
STnc1090	ncRNA0220	1252560	1252626	-	1
STnc850	ncRNA0204	1252605	1252674	+	5
STnc490b	ncRNA0169	1270920	1271007	-	15
STnc520	ncRNA0177	1290590	1290674	-	2
STnc1210	ncRNA0230	1292957	1293012	+	2
STnc1640	ncRNA0260	1345903	1345970	+	12
STnc540	ncRNA0179	1376238	1376364	+	4
RprA	ncRNA0058	1401685	1401790	-	9
StyR-327	ncRNA0482	1440136	1440315	+	4
STnc730	ncRNA0193	1462356	1462446	-	12
MgrR	ncRNA0043	1550746	1550843	+	18
IsrF	ncRNA0028	1586723	1587018	-	1
STnc1110	ncRNA0222	1643465	1643658	+	4
RydC	ncRNA0064	1686527	1686590	+	7
FnrS	ncRNA0013	1706784	1706905	-	9
STnc1270	ncRNA0232	1789382	1789602	-	7
STnc2040	ncRNA0281	1819355	1819407	-	3
STnc490c	ncRNA0170	1872588	1872675	+	15
SroD	ncRNA0084	1872740	1872842	-	3
SraC	ncRNA0078	1925543	1925852	+	24
SdsR	ncRNA0070	1925621	1925723	-	22
RyeF	ncRNA0065	1958513	1958819	-	4
STnc490d	ncRNA0171	2003753	2003840	+	15
DsrA	ncRNA0011	2026216	2026303	-	3
STnc1650	ncRNA0261	2133038	2133100	+	1
SibA	ncRNA0072	2211623	2211781	+	1
STnc1150	ncRNA0224	2222979	2223134	+	9
CyaR	ncRNA0009	2228847	2228931	+	4
STnc740	ncRNA0194	2240284	2240365	-	14
STnc490e	ncRNA0172	2577497	2577584	+	15
RyfA	ncRNA0066	2672651	2672945	+	2
StyR-88	ncRNA0429	2681155	2681263	-	3
GlmY	ncRNA0015	2705381	2705564	-	9
StyR-44b	ncRNA0421	2800185	2800329	-	2
RyfD	ncRNA0067	2805090	2805222	-	8
STnc2090	ncRNA0284	2808307	2808466	+	19
rpsP-leader	ncRNA0100	2828093	2828145	-	2
SsrA	ncRNA0086	2855136	2855498	+	3
MicA	ncRNA0044	2989429	2989505	+	4
InvR	ncRNA0023	3067499	3067586	+	11
crRNA1	ncRNA0005	3099171	3100233	-	1
CsrB	ncRNA0007	3138161	3138522	-	2
GcvB	ncRNA0014	3156779	3156984	+	13
OmrA	ncRNA0048	3191584	3191670	-	1
STnc290	ncRNA0149	3215639	3215781	-	4
SsrS	ncRNA0087	3242819	3243000	+	4
SibC	ncRNA0073	3243669	3243814	+	3
STnc750	ncRNA0195	3261186	3261273	-	2
SibD	ncRNA0074	3382993	3383144	-	1
SraF	ncRNA0079	3412774	3412960	+	3
RnpB	ncRNA0057	3435508	3435882	-	3
STnc490f	ncRNA0173	3485887	3485974	+	15
GraL	ncRNA0017	3489916	3489970	-	1
ArcZ	ncRNA0002	3511800	3511918	+	3
mreB-leader	ncRNA0098	3566010	3566249	-	3
StyR-44c	ncRNA0422	3591601	3591745	-	2
rpsL-leader	ncRNA0099	3624232	3624439	-	2
STnc1590	ncRNA0258	3633247	3633422	-	22
CrpT	ncRNA0004	3636872	3636955	-	3
STnc490g	ncRNA0174	3657129	3657216	+	15
YrlB	ncRNA0091	3704353	3704443	-	1
StyR-296	ncRNA0476	3758033	3758323	-	5
STnc770	ncRNA0197	3778180	3778332	-	4
RdlD	ncRNA0053	3829661	3829727	+	6
STnc780	ncRNA0198	3858678	3858992	-	12
Msr	ncRNA0047	4072486	4072528	+	2
StyR-329a	ncRNA0484	4081219	4081302	-	3
StyR-44d	ncRNA0423	4123183	4123327	+	2
StyR-44e	ncRNA0424	4219508	4219651	+	1
Spf	ncRNA0075	4230504	4230612	+	1
CsrC	ncRNA0008	4231595	4231838	+	6
STnc870	ncRNA0205	4292542	4292599	+	6
OxyS	ncRNA0050	4364306	4364423	-	5
StyR-44f	ncRNA0425	4374472	4374615	+	1
StyR-55	ncRNA0428	4385776	4385866	+	1
STnc1460	ncRNA0246	4403810	4404049	-	3
StyR-44g	ncRNA0426	4417752	4417894	+	1
lysC-leader	ncRNA0097	4461058	4461442	-	1
STnc2130	ncRNA0287	4475779	4475869	+	6
SraL	ncRNA0081	4526162	4526302	-	6
STnc1180	ncRNA0227	4559883	4559976	-	1
STnc440	ncRNA0162	4580485	4580565	+	9
SLnc0039	ncRNA0388	4776443	4776588	-	1
					622
