# Supplementary material for: In Vivo Cleavage Map Illuminates the Central Role of RNase E in Coding and Non-coding RNA Pathways
Source: Mol Cell. 2017 Jan 5;65(1):39–51. doi: 10.1016/j.molcel.2016.11.002 (PMC5222698; doi:10.1016/j.molcel.2016.11.002)
Supplement: Table S7. Temperature-Upshift-Induced Changes in WT Samples: Related to Figure 1 [file mmc8.xlsx]

## Sheet: Table S7
Table S7. Temperature upshift induced changes in WT samples
Accession no.	Position	Strand	WT-28°C_R1	WT-28°C_R2	WT-44°C_R1	WT-44°C_R2	BaseMean	Log2 foldchange	P-value	Adjusted P-value	Upstream(-10bp)	Base	Downstream(+10bp)
NC_016810.1	4179	+	1	2	34	19	14.43	3.62	0.00176	0.04659	TATGGCCTGG	A	AAATGTGCGG
NC_016810.1	4180	+	0	0	80	24	27.15	6.29	0	0.00127	ATGGCCTGGA	A	AATGTGCGGG
NC_016810.1	4181	+	1	1	78	1	21.36	4.25	0.00117	0.03838	TGGCCTGGAA	A	ATGTGCGGGT
NC_016810.1	4182	+	1	1	145	8	40.82	5.19	2e-05	0.00334	GGCCTGGAAA	A	TGTGCGGGTC
NC_016810.1	4405	+	0	1	11	40	13.12	4.47	0.0006	0.02603	CGCAAATTTG	C	TACTACTTTG
NC_016810.1	4411	+	20	19	330	204	147.76	3.58	3e-05	0.00421	TTTGCTACTA	C	TTTGAAGCCG
NC_016810.1	4412	+	43	47	541	414	268.29	3.27	7e-05	0.0072	TTGCTACTAC	T	TTGAAGCCGT
NC_016810.1	4413	+	0	0	145	43	49.08	6.99	0	0.00015	TGCTACTACT	T	TGAAGCCGTG
NC_016810.1	4850	+	1	1	53	13	17.75	4.25	0.00041	0.02099	GTATGGCTTG	T	TTCTCGGAAC
NC_016810.1	4883	-	0	0	30	7	9.68	4.96	0.00065	0.02723	TCCACGCTCT	C	TTTAAACTTC
NC_016810.1	4982	+	0	1	38	8	12.26	4.35	0.001	0.0348	GCCTGCGGAT	T	TTGCCGCCCT
NC_016810.1	7001	-	0	0	37	2	10.28	4.89	0.00095	0.03361	CGGCGTGGTA	T	ATGGCGCGTG
NC_016810.1	7002	-	1	2	58	14	19.53	4	0.00058	0.02565	CCGGCGTGGT	A	TATGGCGCGT
NC_016810.1	10692	-	18	35	0	0	12.34	-5.3	0.0002	0.01353	GCAAAGCTCG	C	TTGTCGAGCG
NC_016810.1	11837	+	4	3	118	29	40.18	3.96	0.00014	0.01116	GACGAAGAAG	T	TCAACGTGAC
NC_016810.1	13373	+	0	1	59	14	19.31	4.96	0.0001	0.00904	CTGGCGCAGG	T	TTCCCAGAAA
NC_016810.1	13483	+	6	15	66	175	66.01	3.33	0.00036	0.01911	CGACGCTGAG	T	TTGAAGAAGT
NC_016810.1	13499	+	4	8	45	69	31.93	3.05	0.0016	0.04476	GAAGTAAAAG	A	TAAAAAATAA
NC_016810.1	14722	+	145	183	855	2277	873.85	3.1	0.00023	0.01453	TCTTTGACGA	T	TTGACTCGCT
NC_016810.1	14723	+	6	4	147	78	60.86	4.13	1e-05	0.00261	CTTTGACGAT	T	TGACTCGCTA
NC_016810.1	14731	+	1	3	39	108	38.22	4.65	1e-05	0.00241	ATTTGACTCG	C	TAATCTTTTC
NC_016810.1	14732	+	0	1	17	37	13.95	4.59	0.00035	0.01876	TTTGACTCGC	T	AATCTTTTCC
NC_016810.1	14734	+	4	8	59	285	89.63	4.45	1e-05	0.00156	TGACTCGCTA	A	TCTTTTCCCG
NC_016810.1	14735	+	0	2	21	26	12.47	3.87	0.00166	0.04552	GACTCGCTAA	T	CTTTTCCCGT
NC_016810.1	14736	+	18	27	164	451	166.76	3.57	5e-05	0.0056	ACTCGCTAAT	C	TTTTCCCGTT
NC_016810.1	14737	+	22	29	213	319	148.24	3.24	0.00012	0.00997	CTCGCTAATC	T	TTTCCCGTTG
NC_016810.1	14738	+	103	153	1059	1267	657.35	3.09	0.00012	0.00995	TCGCTAATCT	T	TTCCCGTTGT
NC_016810.1	14739	+	32	28	258	252	145.94	2.94	0.00046	0.02228	CGCTAATCTT	T	TCCCGTTGTA
NC_016810.1	41573	+	3	8	52	93	39.51	3.49	0.00032	0.01801	TTGATAACGA	T	TCGCTGATGA
NC_016810.1	41580	+	1	1	56	28	22.29	4.61	7e-05	0.0069	CGATTCGCTG	A	TGAAAGCCCG
NC_016810.1	41581	+	0	0	23	8	8.08	4.75	0.00118	0.03842	GATTCGCTGA	T	GAAAGCCCGT
NC_016810.1	41621	+	0	0	16	12	7.23	4.64	0.00157	0.04418	TCACCTGGGG	C	TAATGGAATA
NC_016810.1	41642	+	19	22	295	84	108.86	3.04	0.00092	0.03318	ATTATAAAAA	A	TTAAGTATGC
NC_016810.1	41643	+	7	11	386	77	125.54	4.36	1e-05	0.00163	TTATAAAAAA	T	TAAGTATGCC
NC_016810.1	41644	+	0	1	70	16	22.71	5.17	4e-05	0.00528	TATAAAAAAT	T	AAGTATGCCA
NC_016810.1	41645	+	0	0	37	6	11.28	5.12	0.00041	0.0208	ATAAAAAATT	A	AGTATGCCAC
NC_016810.1	41646	+	0	1	47	26	19.13	5.01	6e-05	0.00653	TAAAAAATTA	A	GTATGCCACT
NC_016810.1	41648	+	3	3	226	192	109.2	5.62	0	1e-05	AAAAATTAAG	T	ATGCCACTTA
NC_016810.1	41649	+	7	20	326	467	209.07	4.65	0	0.00011	AAAATTAAGT	A	TGCCACTTAG
NC_016810.1	41650	+	0	0	79	9	23.13	5.98	2e-05	0.00343	AAATTAAGTA	T	GCCACTTAGG
NC_016810.1	46208	+	10	14	571	32	164.65	4.22	7e-05	0.00702	TCTGCACCGA	T	TTTTTAGCAG
NC_016810.1	57218	+	8	16	217	39	72.69	3.22	0.00109	0.03676	GCTTATCCGG	T	TTTGTAGGTC
NC_016810.1	57825	+	0	3	108	35	37.93	4.93	1e-05	0.00239	ACCCACGCGG	T	TTTTGCGCCG
NC_016810.1	57826	+	3	3	118	19	37.4	4.03	0.00019	0.01311	CCCACGCGGT	T	TTTGCGCCGG
NC_016810.1	58693	+	20	24	0	1	10.83	-4.15	0.00143	0.04234	CGAAGAAAAT	A	TTGTTTTCGA
NC_016810.1	58897	+	33	44	0	4	19.38	-3.57	0.00168	0.0459	GAAAAACCAG	C	ACAATCGTTG
NC_016810.1	74832	+	0	0	18	10	7.26	4.63	0.00161	0.04492	TGGGGCTGGA	T	GTATTATAGC
NC_016810.1	74846	+	687	1005	102	36	437.31	-3.22	0.00019	0.01282	TTATAGCGAC	T	AAATACCTTC
NC_016810.1	74855	+	2574	3582	40	182	1521.25	-4.33	0	0.00047	CTAAATACCT	T	CGTGATGTGG
NC_016810.1	74856	+	1721	2597	10	185	1070.54	-3.92	0.00011	0.00992	TAAATACCTT	C	GTGATGTGGT
NC_016810.1	74857	+	530	729	4	47	312.7	-4.1	3e-05	0.00389	AAATACCTTC	G	TGATGTGGTT
NC_016810.1	74858	+	233	314	10	34	141.34	-3.26	0.00025	0.01502	AATACCTTCG	T	GATGTGGTTG
NC_016810.1	74876	+	154	231	0	4	92.17	-5.71	0	7e-05	TTGTGGTAAT	C	AAGATTAATT
NC_016810.1	74877	+	47	94	0	3	33.51	-4.66	3e-05	0.00372	TGTGGTAATC	A	AGATTAATTG
NC_016810.1	74878	+	46	45	0	0	22.19	-6.05	1e-05	0.00236	GTGGTAATCA	A	GATTAATTGA
NC_016810.1	74879	+	46	100	0	6	35.25	-3.9	0.00033	0.01819	TGGTAATCAA	G	ATTAATTGAT
NC_016810.1	74880	+	30	36	0	0	15.87	-5.63	6e-05	0.00671	GGTAATCAAG	A	TTAATTGATT
NC_016810.1	74900	+	30	72	0	3	24.19	-4.21	0.00022	0.01406	TACAAAGGGC	A	ATATATTATT
NC_016810.1	74901	+	37	62	0	1	23.52	-5.2	2e-05	0.00337	ACAAAGGGCA	A	TATATTATTG
NC_016810.1	74902	+	67	108	0	2	41.74	-5.38	0	0.00056	CAAAGGGCAA	T	ATATTATTGC
NC_016810.1	76778	+	56	98	0	10	38.6	-3.36	0.002	0.04983	CCGGTAAAAG	A	TATGGACAGA
NC_016810.1	77125	+	70	156	1	3	53.18	-5.01	0	0.00048	GGCGTGTGAG	T	TTGACTACTC
NC_016810.1	77126	+	13	19	0	0	7.59	-4.65	0.00149	0.04331	GCGTGTGAGT	T	TGACTACTCC
NC_016810.1	77278	+	31	49	1	0	19.14	-4.91	8e-05	0.00747	GGTGCGCAAA	A	TCATTGAAAA
NC_016810.1	77281	+	32	55	3	3	21.96	-3.3	0.00147	0.04304	GCGCAAAATC	A	TTGAAAAAGA
NC_016810.1	78147	+	14	40	1	0	12.55	-4.32	0.00083	0.03127	ACTTTGAGAA	A	TTCGCCGGTG
NC_016810.1	78416	+	20	31	0	0	12.05	-5.27	0.00022	0.01416	TTTAACCTGA	C	CAACATCGAC
NC_016810.1	79696	+	51	107	0	2	36.62	-5.2	0	0.00119	GACCCAAGAA	A	TTATCCCGCC
NC_016810.1	79739	+	34	79	2	3	27.29	-3.83	0.00024	0.01489	GTGCTGCCGT	T	CAACAAATTC
NC_016810.1	79872	+	26	55	0	0	18.76	-5.83	3e-05	0.00416	CCATGAAGAA	A	CAGGGCCGTG
NC_016810.1	93487	+	0	0	8	23	7.86	4.72	0.00126	0.03996	GGAAACATGA	C	TTTGCGCGGA
NC_016810.1	93617	-	1	6	25	66	24.65	3.39	0.00153	0.04392	CATAAGACGT	T	TTTGCATGGT
NC_016810.1	94741	-	22	46	183	338	148.63	2.85	0.00086	0.03174	GGGCACTGGC	A	TGAAATAATA
NC_016810.1	94742	-	3	4	39	69	29.23	3.61	0.00034	0.0186	AGGGCACTGG	C	ATGAAATAAT
NC_016810.1	94765	-	0	4	43	29	19.46	3.74	0.00103	0.03542	AAAGCTCTGA	T	TGCGCCATAA
NC_016810.1	100815	+	32	51	0	1	19.82	-4.97	6e-05	0.00644	TAGTGGCGGC	A	ATTTTTTTTG
NC_016810.1	108415	+	76	108	6	5	46.57	-3.59	0.00012	0.01019	AGCGTAACGT	T	TTGGGGAGTC
NC_016810.1	121481	+	0	0	29	14	11.17	5.2	0.00027	0.01607	TGTTACTTAA	T	TTTATCGCCT
NC_016810.1	121482	+	2	3	109	26	36.5	4.27	7e-05	0.00691	GTTACTTAAT	T	TTATCGCCTG
NC_016810.1	121606	+	4	3	41	42	23.08	3.23	0.00156	0.04407	ATATGGACAA	T	TTGTTTCTTC
NC_016810.1	121611	+	0	0	15	12	6.97	4.59	0.00181	0.0471	GACAATTTGT	T	TCTTCTCTGA
NC_016810.1	121695	+	1	0	73	10	21.81	4.98	0.0001	0.00902	TTTAATGCCC	A	TCTGGTCGCC
NC_016810.1	121832	+	0	2	34	17	13.41	3.95	0.00137	0.0414	TGGCGAGCAG	T	TTGTCTGTCG
NC_016810.1	125988	-	4	2	81	30	30.44	3.76	0.00034	0.01846	GAGAAGAAGG	A	CAATTACGCC
NC_016810.1	126800	-	2	3	529	8	143.02	5.73	0	0.00058	CTAACGCCGA	A	CTCAACGGGG
NC_016810.1	126801	-	33	38	1178	14	332.01	3.6	0.00167	0.04569	ACTAACGCCG	A	ACTCAACGGG
NC_016810.1	128730	+	0	2	30	18	12.85	3.9	0.00155	0.04404	ATTGAAGCCA	A	TTGCAGACAT
NC_016810.1	128731	+	3	0	147	77	58.94	5.38	0	0.00037	TTGAAGCCAA	T	TGCAGACATC
NC_016810.1	128737	+	0	1	72	30	26.74	5.44	1e-05	0.00206	CCAATTGCAG	A	CATCATGTGT
NC_016810.1	128739	+	8	9	49	118	46.56	3.07	0.00109	0.03663	AATTGCAGAC	A	TCATGTGTGA
NC_016810.1	128750	+	27	30	145	351	139.86	2.95	0.00066	0.02737	TCATGTGTGA	C	TGAGTATTGG
NC_016810.1	128754	+	15	20	348	197	149.6	3.77	1e-05	0.00232	GTGTGACTGA	G	TATTGGTGTA
NC_016810.1	128755	+	1	3	174	23	52.65	4.98	1e-05	0.00186	TGTGACTGAG	T	ATTGGTGTAG
NC_016810.1	141580	+	2	2	45	39	22.62	3.92	0.00025	0.01529	GATGCATTGG	A	CATTGAATGG
NC_016810.1	142268	+	12	21	272	83	100.39	3.27	0.00039	0.0201	ACCTCATCGG	T	TTTACCAACG
NC_016810.1	142734	+	13	25	229	117	98.64	3.08	0.00049	0.023	TCCATACCGA	A	TTAACGGCCA
NC_016810.1	142815	+	22	21	0	0	10.5	-5.09	0.0004	0.02061	GAGTAACGTC	G	GTGTATCCAA
NC_016810.1	142817	+	17	27	1	0	10.64	-4.11	0.00161	0.04492	GTAACGTCGG	T	GTATCCAAAC
NC_016810.1	142856	+	31	33	0	1	15.76	-4.66	0.00022	0.01407	CCTCAGCGTT	A	GTAGATACTT
NC_016810.1	142857	+	20	35	0	2	13.39	-3.83	0.00171	0.04609	CTCAGCGTTA	G	TAGATACTTA
NC_016810.1	142897	+	12	35	545	143	190.49	3.71	7e-05	0.00714	AAGGCGACCA	A	TTTGGGGTTG
NC_016810.1	142898	+	4	8	131	22	42.92	3.41	0.00096	0.03383	AGGCGACCAA	T	TTGGGGTTGG
NC_016810.1	148217	+	7	5	267	41	83.82	4.24	3e-05	0.00434	AACTATACCA	A	TGCGTTAGCG
NC_016810.1	148222	+	2	2	76	6	22.56	3.76	0.0015	0.04349	TACCAATGCG	T	TAGCGGCGCT
NC_016810.1	151058	+	1	0	34	7	11.01	4.11	0.00196	0.04922	ATCGCAGGGT	T	TTTCTACCCT
NC_016810.1	152786	+	11	25	163	101	76.64	2.79	0.00163	0.04505	TTTCAGAAGG	T	CTTTATTGCG
NC_016810.1	152787	+	34	50	733	582	359.18	3.82	0	0.00095	TTCAGAAGGT	C	TTTATTGCGT
NC_016810.1	152788	+	8	8	168	98	72.8	3.8	3e-05	0.00411	TCAGAAGGTC	T	TTATTGCGTT
NC_016810.1	152789	+	1	2	93	43	36.03	4.88	1e-05	0.00164	CAGAAGGTCT	T	TATTGCGTTG
NC_016810.1	152791	+	43	67	647	865	413.26	3.64	1e-05	0.00172	GAAGGTCTTT	A	TTGCGTTGCA
NC_016810.1	161151	+	21	34	1	1	13.47	-3.86	0.00126	0.03993	TCGCTGAAAT	A	TGAAGTAATC
NC_016810.1	164251	+	1	8	101	21	33.91	3.48	0.00135	0.04134	TGGCGCAAGC	A	TTGGCCGGGT
NC_016810.1	176088	+	4	5	163	5	46.5	3.71	0.00132	0.04094	GAATTAGTTT	T	TTCTGGCAGA
NC_016810.1	180779	+	1	5	59	24	22.92	3.48	0.00132	0.04099	TATCAACAAT	A	TGTTGTCTGA
NC_016810.1	187011	+	2	9	496	12	136.56	4.89	2e-05	0.00357	GCTGGCACAG	A	AAATGGTCGG
NC_016810.1	187012	+	32	30	3269	70	896.8	5.08	0	0.00123	CTGGCACAGA	A	AATGGTCGGT
NC_016810.1	187013	+	1	1	418	4	111.98	6.2	0	0.00042	TGGCACAGAA	A	ATGGTCGGTC
NC_016810.1	200624	-	2	5	59	128	48.94	4.35	1e-05	0.00232	AATTAACAAT	T	TGGGATGGTG
NC_016810.1	200625	-	110	103	661	662	392.05	2.53	0.00179	0.04695	AAATTAACAA	T	TTGGGATGGT
NC_016810.1	200631	-	1	3	15	58	19.37	3.69	0.00112	0.03742	ACTAAAAAAT	T	AACAATTTGG
NC_016810.1	200632	-	29	48	161	438	169.91	2.83	0.00114	0.03761	TACTAAAAAA	T	TAACAATTTG
NC_016810.1	200641	-	2	2	82	76	41.65	4.77	0	0.00099	CTTAATTGCT	A	CTAAAAAATT
NC_016810.1	200643	-	0	2	54	20	19.69	4.46	0.0002	0.01353	TACTTAATTG	C	TACTAAAAAA
NC_016810.1	203835	+	4	1	71	24	26.09	3.71	0.00068	0.02808	GCTGTGTTGG	T	CGCTGATCCA
NC_016810.1	203878	+	7	13	331	61	107.42	4.01	4e-05	0.00509	TAAGCGCTGA	C	TGGGGAGATG
NC_016810.1	211466	-	0	2	44	9	14.3	3.98	0.00154	0.04394	TGCCTGAGAA	T	TTCCAAAGCA
NC_016810.1	212473	-	0	0	43	3	12.12	5.13	0.00046	0.02215	AATTTTTCTG	A	CCGTGCCGGA
NC_016810.1	215413	-	23	26	0	0	11.83	-5.25	0.00024	0.01483	GATTAGCCGC	T	ATTTTTGCTC
NC_016810.1	215414	-	68	84	0	10	38.97	-3.37	0.00185	0.04773	TGATTAGCCG	C	TATTTTTGCT
NC_016810.1	221639	+	1	3	43	25	18.52	3.66	0.00094	0.03357	GCATTAGTCT	T	TACTCTATCG
NC_016810.1	221644	+	1	1	58	8	17.61	4.7	0.00029	0.01679	AGTCTTTACT	C	TATCGGGCGT
NC_016810.1	221646	+	1	2	52	14	17.94	3.89	0.00084	0.03128	TCTTTACTCT	A	TCGGGCGTGC
NC_016810.1	221980	+	0	1	37	18	14.49	4.64	0.00029	0.01705	GGGGCGTCGA	T	TTATAACCCG
NC_016810.1	223727	+	31	27	0	0	14.25	-5.48	0.00011	0.00964	TTCATCAGAG	A	TATACCAATG
NC_016810.1	223729	+	52	58	0	1	26.83	-5.37	1e-05	0.002	CATCAGAGAT	A	TACCAATGGC
NC_016810.1	224030	+	19	22	0	0	9.88	-5.01	0.00051	0.02356	TTCCAGTCAG	T	AAAAGAAGCG
NC_016810.1	224031	+	16	17	0	0	7.79	-4.68	0.00137	0.0414	TCCAGTCAGT	A	AAAGAAGCGT
NC_016810.1	224323	+	28	29	0	0	13.84	-5.45	0.00012	0.01007	GCTGAAAGAA	A	TTCAATTCAA
NC_016810.1	225578	+	21	23	0	0	10.65	-5.11	0.00038	0.01971	AAAGACACTA	A	TCTGAAAGGG
NC_016810.1	225719	+	23	26	0	1	12.08	-4.3	0.00085	0.03142	GGCGATCCGG	C	TAATAGCTTC
NC_016810.1	228349	+	12	26	0	0	8.79	-4.84	0.00086	0.03174	TGCTCACGTT	A	TTGTTGTTAC
NC_016810.1	231290	+	198	236	0	1	104.64	-7.12	0	0	TTCAGGGATA	G	ATTGTCTGAT
NC_016810.1	237094	+	15	19	1002	108	300.02	4.63	0	0.00098	TATTGATGAG	C	TTTAGGGGGG
NC_016810.1	237095	+	3	3	305	15	85.84	5.01	1e-05	0.00196	ATTGATGAGC	T	TTAGGGGGGC
NC_016810.1	237096	+	1	0	70	3	19.53	4.7	0.0004	0.0205	TTGATGAGCT	T	TAGGGGGGCT
NC_016810.1	239300	+	9	18	148	84	66.4	2.99	0.0009	0.0328	CTGATTTCGA	T	TAAAGCGGTG
NC_016810.1	255042	+	1	1	28	18	12.39	3.81	0.00164	0.04516	CTCCCTAAAA	T	AGTTCGAGTT
NC_016810.1	255050	+	0	1	73	7	21.26	4.99	0.00013	0.01028	AATAGTTCGA	G	TTGCAGGAAG
NC_016810.1	255051	+	1	1	96	9	28.11	4.77	9e-05	0.00824	ATAGTTCGAG	T	TGCAGGAAGG
NC_016810.1	256040	+	1	7	285	8	79.09	4.58	0.0001	0.00913	ACGTGACTGG	C	TTCATCCGCT
NC_016810.1	257717	+	8	17	187	78	74.72	3.26	0.00039	0.02008	CTGTACGCAG	A	TATAAACTCA
NC_016810.1	257718	+	3	4	95	14	30.28	3.57	0.00107	0.03625	TGTACGCAGA	T	ATAAACTCAT
NC_016810.1	257719	+	1	1	60	11	19.1	4.33	0.00036	0.019	GTACGCAGAT	A	TAAACTCATT
NC_016810.1	257724	+	0	2	72	4	20.45	4.35	0.00071	0.02854	CAGATATAAA	C	TCATTCCACC
NC_016810.1	257727	+	1	7	130	32	44.11	4.01	0.00016	0.01194	ATATAAACTC	A	TTCCACCGCT
NC_016810.1	259924	+	173	246	21	18	109.63	-3.07	0.0003	0.01714	GGATTTAGTA	A	TTAGGACTGG
NC_016810.1	259925	+	47	64	1	1	26.97	-4.82	2e-05	0.00318	GATTTAGTAA	T	TAGGACTGGG
NC_016810.1	260986	+	16	27	0	1	10.35	-4.09	0.00177	0.04671	CTAACGGAAG	G	TTTTATGCTG
NC_016810.1	264675	+	240	366	19	32	156.37	-3.21	0.00014	0.01092	CGGGTATCGC	A	TTACAATGGA
NC_016810.1	264681	+	41	45	0	3	21.55	-4.06	0.00037	0.01953	TCGCATTACA	A	TGGATGTCCC
NC_016810.1	264730	+	25	41	1	2	16.3	-3.7	0.00111	0.03723	CCAGCCGTTT	A	AAAAGTACGA
NC_016810.1	266462	+	11	4	275	23	82.33	3.81	0.00042	0.02104	TTTCCGGCCT	G	TCACATTCAT
NC_016810.1	280171	-	5	3	77	23	28.12	3.28	0.00172	0.04618	AAGCGAACGA	T	TTGATCTTAC
NC_016810.1	286545	-	0	1	50	7	15.18	4.6	0.00048	0.02264	CCCTGGTCGG	T	TACTCCGCAA
NC_016810.1	288807	+	20	24	0	1	10.83	-4.15	0.00143	0.04234	AATAAGCGTT	A	TGGATAAAAG
NC_016810.1	288811	+	62	61	3	2	31.06	-4.01	9e-05	0.00875	AGCGTTATGG	A	TAAAAGATGA
NC_016810.1	288982	+	26	32	1	2	14.68	-3.55	0.00193	0.0489	GAGGAAAGCG	T	AATATACGCC
NC_016810.1	289055	+	7518	8619	898	1133	4412.56	-2.72	0.00061	0.02626	AGACAATCTG	T	GTGGGCACTC
NC_016810.1	290712	+	24085	26329	4389	1348	13695.8	-2.8	0.00123	0.03923	CACCTCCTTA	C	CTTAAAGAAG
NC_016810.1	290800	+	1	1	46	6	14.15	3.89	0.0019	0.04851	GCTCAGGTGG	T	TAGAGCGCAC
NC_016810.1	291101	+	402	780	33	70	301.42	-3.15	0.00019	0.01296	TCACTGCGAA	G	TTTTGCTCTT
NC_016810.1	291107	+	230	413	14	40	164.16	-3.19	0.00027	0.01606	CGAAGTTTTG	C	TCTTTAAAAA
NC_016810.1	291108	+	390	669	44	54	273.67	-3.09	0.00016	0.01205	GAAGTTTTGC	T	CTTTAAAAAT
NC_016810.1	291109	+	6058	10677	501	973	4296.32	-3.16	0.00011	0.00973	AAGTTTTGCT	C	TTTAAAAATC
NC_016810.1	291110	+	13313	22881	1076	2182	9323.38	-3.13	0.00013	0.0105	AGTTTTGCTC	T	TTAAAAATCT
NC_016810.1	291115	+	25	22	0	1	11.79	-4.26	0.00099	0.03461	TGCTCTTTAA	A	AATCTGGATC
NC_016810.1	291116	+	287	430	1	31	177.82	-3.91	0.00016	0.012	GCTCTTTAAA	A	ATCTGGATCA
NC_016810.1	291117	+	9638	16653	69	1281	6505.9	-3.73	0.00026	0.01542	CTCTTTAAAA	A	TCTGGATCAA
NC_016810.1	291118	+	361	599	15	50	242.27	-3.48	7e-05	0.00727	TCTTTAAAAA	T	CTGGATCAAG
NC_016810.1	291639	+	36	43	2	3	20.28	-3.41	0.00128	0.04009	TGGGGGGACC	A	TCCTCCAAGG
NC_016810.1	291773	+	171	262	16	36	115.62	-2.73	0.00159	0.04465	GCCCCACCAC	T	AAGCCAGTGG
NC_016810.1	292253	+	104	120	13	12	60.44	-2.83	0.00136	0.04138	ATACCGGAGA	A	TGTTATCACG
NC_016810.1	292386	+	145	190	17	8	86.55	-3.34	0.00018	0.0124	GCCAGGATGT	T	GGCTTAGAAG
NC_016810.1	292539	+	38	39	3	2	20.01	-3.38	0.00147	0.04297	ATTGACGGAG	C	GAAGCGACGT
NC_016810.1	292944	+	282	297	19	53	158.73	-2.72	0.00177	0.04671	CGACGAGGCA	C	TACGGTGCTG
NC_016810.1	293207	+	50	73	2	5	30.96	-3.6	0.00035	0.01873	AACACAGCAC	T	GTGCAAACAC
NC_016810.1	293485	+	18	28	375	113	138.24	3.25	0.00033	0.01825	CCCGTGAACC	T	TTACTATAGC
NC_016810.1	293486	+	27	41	312	150	136.06	2.68	0.00187	0.04803	CCGTGAACCT	T	TACTATAGCT
NC_016810.1	293506	+	44	64	1608	214	504.19	3.82	7e-05	0.0069	TTGACACTGA	A	CATTGAGCCT
NC_016810.1	293513	+	5	7	149	12	45.24	3.4	0.00174	0.04622	TGAACATTGA	G	CCTTGATGTG
NC_016810.1	293521	+	1	1	62	5	18.13	4.18	0.00084	0.03128	GAGCCTTGAT	G	TGTAGGATAG
NC_016810.1	293782	+	60	80	2	7	35.7	-3.47	0.00046	0.02215	GCGCGAGCAG	G	TGCGAAAGCA
NC_016810.1	294068	+	156	159	14	13	83.54	-3.2	0.00023	0.01473	TGCTCCTAGT	A	CGAGAGGACC
NC_016810.1	294169	+	134	164	12	18	79.22	-2.98	0.00062	0.02643	AAAGCATCTA	A	GCACGAAACT
NC_016810.1	294349	+	137	223	4	3	86.59	-5.03	0	0.00011	GATTGAGAAG	A	CAACAATTTT
NC_016810.1	294506	+	321	449	37	28	199.98	-3.21	0.00011	0.00941	GAGCACAAAG	A	ATTTGCCTGG
NC_016810.1	294507	+	2341	3388	218	429	1524.8	-2.84	0.00049	0.02303	AGCACAAAGA	A	TTTGCCTGGC
NC_016810.1	294535	+	4	5	147	7	42.77	3.64	0.00134	0.04117	GCGCGGTGGT	C	CCACCTGACC
NC_016810.1	294597	+	4	10	566	2	153.33	4.57	0.0002	0.01339	AGTGTGGGGT	C	TCCCCATGCG
NC_016810.1	294598	+	4	6	337	5	92.7	4.43	0.00016	0.012	GTGTGGGGTC	T	CCCCATGCGA
NC_016810.1	294820	+	8	16	1313	9	354.64	5.01	2e-05	0.00357	GAATTCGGTG	G	AGCGGTAGTT
NC_016810.1	300044	-	2	4	75	22	26.72	3.65	0.00063	0.02661	GGCGATTCGC	T	TTCCAGTATC
NC_016810.1	304189	+	62	80	3	10	37.26	-3.03	0.00174	0.04622	GATTCAAAAG	G	TGAGAAAAAG
NC_016810.1	304254	+	17	29	0	0	10.8	-5.13	0.00035	0.01893	AGCGGGAACA	T	CACGGAGCGG
NC_016810.1	304259	+	7	16	1318	9	355.95	5.07	2e-05	0.00317	GAACATCACG	G	AGCGGTAGTT
NC_016810.1	335689	+	1	2	67	22	23.91	4.3	0.00014	0.01116	GTGTGGACGG	T	TTGTCAGTCA
NC_016810.1	336351	+	0	0	20	19	10.04	5.08	0.00038	0.01995	TCTGGATATA	T	TTGATGATTT
NC_016810.1	336359	+	1	3	38	50	23.45	4.01	0.0002	0.01331	TATTTGATGA	T	TTTATGATAA
NC_016810.1	336634	+	0	0	30	7	9.43	4.91	0.00077	0.03002	ACGCCGGTGG	C	GAGCGTGACG
NC_016810.1	337226	+	0	0	30	3	8.68	4.74	0.0014	0.04185	GAAAAAGAGG	T	TCCGGAGGAG
NC_016810.1	348065	+	0	0	29	13	10.92	5.17	0.00031	0.01748	TGATATAAGA	A	TTTCTTTTAT
NC_016810.1	349347	-	1	0	50	8	15.49	4.54	0.00048	0.02275	AATAGCTGGT	C	CTGTGGGTTC
NC_016810.1	350917	+	3	6	67	28	26.8	3.16	0.00196	0.04918	GTAGGGCTAT	T	TTACTTGCCA
NC_016810.1	350935	+	5	5	496	26	140.05	5.06	0	0.00107	CCATTTTGGA	C	CTGGGCAGTG
NC_016810.1	351041	+	2	2	110	8	32.05	4.22	0.0003	0.01721	TACGCTCCGG	T	TTTTGCGCGC
NC_016810.1	351062	+	11	21	358	109	129.34	3.68	6e-05	0.00658	TGTCCGTGTC	C	AAACTGGCTG
NC_016810.1	351065	+	1	2	171	6	47.4	4.98	4e-05	0.00493	CCGTGTCCAA	A	CTGGCTGCGC
NC_016810.1	351078	+	4	3	68	20	24.71	3.29	0.00197	0.04927	GGCTGCGCCA	A	TAACGCCTGG
NC_016810.1	359875	+	0	0	26	6	8.37	4.76	0.00117	0.03839	AAGCTATGGC	T	TTCAGTGAAC
NC_016810.1	361526	-	5	9	79	90	46.66	3.39	0.00024	0.01497	GCGGTACTGG	C	TGATGATAAT
NC_016810.1	364296	+	1	0	39	18	15.09	4.6	0.00029	0.0168	AGCGACTGGA	A	TACACGCTAC
NC_016810.1	365088	+	4	8	144	42	51.35	3.69	0.00018	0.01275	TAGTCATAAA	A	TTATCGGTCT
NC_016810.1	365089	+	2	0	125	11	36.35	4.97	5e-05	0.00559	AGTCATAAAA	T	TATCGGTCTG
NC_016810.1	390393	+	0	0	12	35	11.92	5.27	0.00022	0.01412	AGGTTATCGC	T	TCTGATATTA
NC_016810.1	390409	+	0	0	21	8	7.55	4.66	0.0015	0.04339	TATTAAAAGT	A	TAAGCGTTAC
NC_016810.1	390415	+	0	0	5	48	13.32	5.3	0.00024	0.01492	AAGTATAAGC	G	TTACGTTTAT
NC_016810.1	390416	+	0	0	4	26	7.56	4.61	0.0019	0.0485	AGTATAAGCG	T	TACGTTTATG
NC_016810.1	407912	+	1	1	66	13	21.18	4.47	0.00019	0.01313	TCTTAACTTT	C	AGCTACGCGT
NC_016810.1	407968	+	0	1	50	35	22.18	5.22	2e-05	0.00349	GTTTTTTTGT	T	TTGCCGTTAT
NC_016810.1	409964	+	6	6	105	27	37.43	3.19	0.00158	0.0445	TGAATTCCGT	T	TTAAAGCCAC
NC_016810.1	410072	+	2	3	55	26	22.22	3.63	0.0007	0.0284	GGTGAGCGGT	T	TTCAGGTGGA
NC_016810.1	415118	+	0	1	17	25	10.95	4.28	0.00105	0.03581	CCTTTTTGTT	C	TGATAAAGCG
NC_016810.1	415121	+	0	1	20	19	10.25	4.19	0.00141	0.04204	TTTTGTTCTG	A	TAAAGCGATG
NC_016810.1	415122	+	2	0	26	25	13.68	3.84	0.00156	0.04404	TTTGTTCTGA	T	AAAGCGATGA
NC_016810.1	417427	+	71	125	3	14	50.21	-3.09	0.00136	0.04138	TGGTGAATAC	A	TCTTGAATAA
NC_016810.1	419075	+	23	19	1	0	10.62	-4.1	0.0017	0.04609	CCGAGCATGA	G	TTCAACGCCT
NC_016810.1	428355	-	1	2	23	44	17.78	3.92	0.00055	0.02467	ACCGATTGCT	A	TTCCTGCATC
NC_016810.1	436530	+	1	1	26	35	16.11	4.19	0.00037	0.01962	TACTTTCAGC	C	TCTAGGCAGT
NC_016810.1	436543	+	0	2	61	41	26.8	4.91	2e-05	0.00334	TAGGCAGTGG	T	TCTTCATAGT
NC_016810.1	436545	+	0	0	22	15	9.57	5.01	0.00049	0.02303	GGCAGTGGTT	C	TTCATAGTGA
NC_016810.1	436556	+	0	1	11	40	12.91	5.36	0.00017	0.01223	TTCATAGTGA	T	AACGTCACCC
NC_016810.1	444432	+	3	6	41	63	28.68	3.28	0.00094	0.03357	AGACGTCCGT	A	TACCAGCAAC
NC_016810.1	444457	+	2	4	76	21	26.73	3.65	0.00067	0.02755	ACATGGCGGA	A	AACGAGAGCA
NC_016810.1	461862	+	33	50	0	4	20.64	-3.66	0.00121	0.03887	GCTGGTCGTC	G	TGATTATCGT
NC_016810.1	466782	-	14	8	450	11	127.26	3.84	0.0007	0.02834	CCTCAACTTG	T	CTGGAGTCAA
NC_016810.1	468098	+	3	2	39	28	18.56	3.33	0.00194	0.04892	TATTACCAAT	C	CATGTCATAA
NC_016810.1	469167	+	0	0	29	7	9.42	4.92	0.00072	0.02883	AATTACGTGC	C	ACTGGGGAGC
NC_016810.1	469920	+	3	1	105	28	35.8	4.42	5e-05	0.00603	GCGCGACGGT	A	TTGGCTGACG
NC_016810.1	471433	+	12	13	241	68	86.76	3.4	0.00028	0.01653	CAAAAAGTGA	T	TCACAGGCCG
NC_016810.1	479428	-	0	0	32	2	8.96	4.73	0.00148	0.0431	TCACGATTGG	C	TTTTGCGCCA
NC_016810.1	485618	+	0	1	18	20	9.97	4.15	0.0016	0.04483	CGCCCGTAAA	A	TAACTGCCGG
NC_016810.1	485706	-	1	2	45	12	15.59	3.69	0.00173	0.04622	ATAAGAATGA	T	TGCCGGATGG
NC_016810.1	485707	-	2	4	86	15	27.88	3.67	0.00082	0.031	AATAAGAATG	A	TTGCCGGATG
NC_016810.1	491211	+	1	2	21	35	15	3.68	0.00134	0.04124	AGAATGTCGA	T	TTACTGAAAG
NC_016810.1	493553	-	22	31	0	0	12.6	-5.33	0.00018	0.01258	TAACAACTAC	A	TCGACAGGGA
NC_016810.1	493555	-	25	25	0	0	12.17	-5.28	0.00021	0.01399	TTTAACAACT	A	CATCGACAGG
NC_016810.1	493557	-	176	179	2	5	88.1	-5.05	0	0.00011	TATTTAACAA	C	TACATCGACA
NC_016810.1	493561	-	39	49	1	0	21.36	-5.06	4e-05	0.00493	TGTGTATTTA	A	CAACTACATC
NC_016810.1	493725	-	31	42	2	2	18.43	-3.55	0.00113	0.03748	CGAGTATGAT	G	TTTAAGCAAT
NC_016810.1	494561	-	12	20	0	0	7.52	-4.64	0.00155	0.04404	CTGTTCTCTA	T	TCTGTTTGCT
NC_016810.1	501010	+	248	394	17	41	166.19	-3.11	0.0003	0.01721	ATAATGCGCC	G	TCTTATATAT
NC_016810.1	505134	+	0	0	46	31	19.91	5.96	2e-05	0.00264	CGGGAAAAAT	C	TATCCGTTGT
NC_016810.1	507366	+	24	47	200	505	195.64	3.18	0.00025	0.0152	GGAATGCAGG	T	TGTAACCGCA
NC_016810.1	507488	+	111	123	5	15	61.11	-3.23	0.00044	0.0218	GGTCTGCCAC	C	ATTAACGGGT
NC_016810.1	511165	-	0	0	21	7	7.3	4.61	0.00177	0.04671	AAAAACCGGG	T	TAAGGTGATT
NC_016810.1	517933	+	0	1	76	4	21.3	4.93	0.00019	0.01312	GGCGCAGCAG	A	TTGGCTGGTA
NC_016810.1	518635	+	1	0	24	14	10.12	4.06	0.00192	0.0487	TTAACGACGG	C	TTTAACGAAA
NC_016810.1	524658	+	2	5	98	18	32.01	3.69	0.00063	0.02652	GCGATAAAAA	T	TTCCGGCGAA
NC_016810.1	527066	-	0	1	27	12	10.35	4.18	0.00157	0.04423	GCGGCAGAGA	A	TTAGGTAAAC
NC_016810.1	527841	-	0	0	33	18	13.22	5.43	0.00012	0.01007	CATAGGTAGA	A	TTTATGTCTG
NC_016810.1	527966	-	8	4	68	69	38.28	3.21	0.00084	0.03128	CAGCTATGGT	A	TTAATACGCA
NC_016810.1	528043	-	0	0	23	6	7.58	4.64	0.00165	0.04532	AAAATTAAGT	A	CAATGAAGAC
NC_016810.1	528355	-	0	1	63	9	19.11	4.9	0.00016	0.01174	CGATGAAAAG	T	TTTTTAGAGT
NC_016810.1	537582	-	1	1	32	16	12.95	3.86	0.00142	0.04219	AACGGAAGGG	T	TGCAAAAGGG
NC_016810.1	540304	+	21	27	1	0	11.75	-4.25	0.001	0.03475	GCACTGCTAT	T	TTAGCCAGAG
NC_016810.1	543374	+	7	10	127	40	47.61	3.1	0.00131	0.04082	CCCTCAACGT	A	TTTTTACCAT
NC_016810.1	543375	+	6	10	291	61	95.94	4.15	2e-05	0.00329	CCTCAACGTA	T	TTTTACCATT
NC_016810.1	543376	+	2	5	296	31	87.6	4.99	0	0.00105	CTCAACGTAT	T	TTTACCATTA
NC_016810.1	543377	+	0	3	327	38	96.57	6.03	0	0.00015	TCAACGTATT	T	TTACCATTAA
NC_016810.1	545295	+	2	2	150	31	48.38	4.87	1e-05	0.00164	CTGATAACGC	T	CATCTGACTG
NC_016810.1	545297	+	5	4	162	107	71.8	4.52	0	0.00056	GATAACGCTC	A	TCTGACTGCC
NC_016810.1	545298	+	0	3	77	17	24.77	4.72	9e-05	0.0086	ATAACGCTCA	T	CTGACTGCCG
NC_016810.1	545299	+	4	5	996	168	307.23	6.49	0	0	TAACGCTCAT	C	TGACTGCCGG
NC_016810.1	545300	+	0	1	143	23	43.76	5.96	0	0.00054	AACGCTCATC	T	GACTGCCGGA
NC_016810.1	545314	+	0	0	28	5	8.65	4.79	0.00113	0.03758	TGCCGGATGG	C	GACGCGAAGC
NC_016810.1	545341	+	0	0	4	29	8.31	4.72	0.00139	0.04177	TCCGGCCTAC	G	GCGAGTACTG
NC_016810.1	545342	+	3	9	39	99	37.78	3.3	0.00085	0.03147	CCGGCCTACG	G	CGAGTACTGT
NC_016810.1	545344	+	1	6	14	131	37.99	3.91	0.00047	0.02264	GGCCTACGGC	G	AGTACTGTTT
NC_016810.1	545359	-	1	0	62	3	17.42	4.57	0.00061	0.02623	GCTTATCCGG	C	CTACAAACAG
NC_016810.1	545385	-	5	5	372	26	106.99	4.88	1e-05	0.00156	TATAAAAAAT	G	CCGGATGGCG
NC_016810.1	555492	+	3	3	95	53	39.82	4.21	3e-05	0.00383	GACAATCTGA	A	GATCCGAAGC
NC_016810.1	555495	+	298	484	16674	1476	4960.85	4.22	2e-05	0.00312	AATCTGAAGA	T	CCGAAGCGAA
NC_016810.1	555496	+	136	143	9939	367	2786.74	4.69	1e-05	0.00207	ATCTGAAGAT	C	CGAAGCGAAA
NC_016810.1	555497	+	6	8	808	9	219.18	5.08	1e-05	0.00257	TCTGAAGATC	C	GAAGCGAAAG
NC_016810.1	563781	-	5	9	76	66	39.87	3.16	0.00073	0.02905	GATCGAACTG	C	TTAAACAGGC
NC_016810.1	573259	-	86	113	0	13	50.8	-3.38	0.00174	0.04622	GACCCAATGT	A	TCGCTATCAA
NC_016810.1	587389	-	6	5	51	55	29.94	3.01	0.00185	0.04768	CTGATTATTT	T	TAATTTAGCT
NC_016810.1	587390	-	67	72	574	682	355.91	3.05	0.00017	0.01226	CCTGATTATT	T	TTAATTTAGC
NC_016810.1	587391	-	29	33	268	219	140.55	2.86	0.00063	0.02652	TCCTGATTAT	T	TTTAATTTAG
NC_016810.1	587392	-	15	24	244	119	103.45	3.09	0.00043	0.02148	CTCCTGATTA	T	TTTTAATTTA
NC_016810.1	587395	-	24	33	273	314	164.24	3.23	0.0001	0.00896	GCCCTCCTGA	T	TATTTTTAAT
NC_016810.1	587396	-	16	26	117	208	92.82	2.83	0.00106	0.03613	AGCCCTCCTG	A	TTATTTTTAA
NC_016810.1	628646	+	4	5	268	26	79.5	4.53	2e-05	0.00334	TAGCGCCCGA	T	TTTGATGACA
NC_016810.1	628652	+	0	1	55	1	15	4.4	0.00141	0.04205	CCGATTTTGA	T	GACACGCCAG
NC_016810.1	628654	+	8	8	225	31	71.12	3.66	0.00032	0.01788	GATTTTGATG	A	CACGCCAGGG
NC_016810.1	628655	+	0	0	35	6	10.49	5.04	0.00053	0.02413	ATTTTGATGA	C	ACGCCAGGGA
NC_016810.1	636644	+	1	2	125	20	38.74	4.88	2e-05	0.00297	TTCAGACCAA	A	TTCAGCGTCG
NC_016810.1	638319	-	1	0	32	10	11.24	4.17	0.00148	0.04311	TATAGAAAGC	A	AAGATACGCC
NC_016810.1	638340	+	5	15	120	141	71.51	3.55	9e-05	0.00859	ATGAGTGCTT	A	CTCACTCATA
NC_016810.1	638483	+	0	0	67	35	26.46	6.31	0	0.00107	CGCTGACGAG	T	TTGATAGAGG
NC_016810.1	638901	+	2	6	82	59	38.24	3.86	0.0001	0.00883	ATGACATAAT	A	TTCCAGCGCG
NC_016810.1	638924	+	0	0	4	35	9.81	4.92	0.00079	0.03039	GAGCAACAGA	A	ACCATAAACA
NC_016810.1	638947	+	1	2	35	35	18.7	4	0.00035	0.01893	ACAACAAAGT	A	TAAAGCTGGT
NC_016810.1	639118	+	0	0	7	30	9.35	4.92	0.00071	0.02872	TAAACGTAAG	T	TAAAACGCCA
NC_016810.1	643392	-	11	20	0	0	7.25	-4.58	0.00181	0.04714	GTATTGTCGC	G	CTATGGGACG
NC_016810.1	643441	+	27	36	0	1	15.29	-4.62	0.00025	0.01525	AATATTATCA	A	TATATTTCAC
NC_016810.1	643443	+	98	123	0	2	53.47	-5.71	0	0.00018	TATTATCAAT	A	TATTTCACCT
NC_016810.1	643484	+	65	80	0	1	35.05	-5.72	0	0.00059	TAAACACAGG	G	TTATAATGAA
NC_016810.1	643485	+	86	74	0	1	39.6	-5.87	0	0.00041	AAACACAGGG	T	TATAATGAAA
NC_016810.1	643487	+	18	24	0	0	10.03	-5.03	0.00048	0.02277	ACACAGGGTT	A	TAATGAAAGA
NC_016810.1	644051	+	11	28	0	0	8.93	-4.86	0.00083	0.03127	CCGCGTATGG	A	TATTGACGAC
NC_016810.1	645828	+	17	37	1	0	12.75	-4.35	0.00071	0.02862	TCCTTAACGT	G	TTGCCGCTGG
NC_016810.1	652999	-	18	15	0	0	7.92	-4.7	0.00133	0.04099	TTATTACTGA	G	TCTCGCCGCG
NC_016810.1	653105	-	215	240	1	4	111.2	-5.76	0	1e-05	ACATAACCAA	A	TAAGATAGAT
NC_016810.1	653107	-	22	35	0	0	13.44	-5.42	0.00014	0.01087	TAACATAACC	A	AATAAGATAG
NC_016810.1	653130	+	55	45	0	0	24.68	-6.17	1e-05	0.00169	ATGTGCAGCC	A	TTGAATGGAT
NC_016810.1	655566	+	30	48	0	0	18.39	-5.82	3e-05	0.00427	GTTAGCGAAC	T	AAAAATAGAA
NC_016810.1	655567	+	35	46	0	0	19.35	-5.88	2e-05	0.0036	TTAGCGAACT	A	AAAATAGAAA
NC_016810.1	655601	+	36	62	0	0	22.99	-6.09	1e-05	0.00207	TATACACAAA	A	TCATTCAAGA
NC_016810.1	655604	+	22	37	0	0	13.87	-5.46	0.00012	0.01005	ACACAAAATC	A	TTCAAGAAGC
NC_016810.1	657643	+	14	27	0	0	9.55	-4.96	0.0006	0.02615	TACGCCATGA	G	TTCGCCGGGC
NC_016810.1	660762	+	27	32	0	1	14.45	-4.55	0.00034	0.01856	GACAACAACT	A	TGAATAAATC
NC_016810.1	663448	+	1	3	68	25	25.13	4.07	0.00021	0.01399	AATTTTTCCG	T	TTGCGGCAGG
NC_016810.1	663449	+	1	0	33	16	13	4.4	0.00061	0.02623	ATTTTTCCGT	T	TGCGGCAGGA
NC_016810.1	669615	+	1	4	224	4	61.33	4.73	0.0001	0.00887	TAATCCTTTT	C	GCTGTTACAG
NC_016810.1	669619	+	1	1	49	8	15.44	4.03	0.00111	0.03723	CCTTTTCGCT	G	TTACAGCCTT
NC_016810.1	669678	+	31	31	388	145	153.91	2.95	0.00082	0.03107	TACGCTATGG	A	TTTCGAGTTG
NC_016810.1	669679	+	10	14	262	47	86.72	3.45	0.00042	0.02103	ACGCTATGGA	T	TTCGAGTTGC
NC_016810.1	669714	+	8	4	261	2	72.55	3.77	0.00189	0.04825	TAATTTGCAA	G	ACGAGTCGTA
NC_016810.1	669729	+	1	6	85	22	29.51	3.62	0.00085	0.03142	GTCGTACTGG	C	TCTGAAGTTA
NC_016810.1	669733	+	0	0	39	3	11.06	5.02	0.00062	0.02646	TACTGGCTCT	G	AAGTTACCTA
NC_016810.1	676657	+	4	3	60	58	32.1	3.71	0.00019	0.01297	TTGCGCTCGC	T	TTTGTCGCCA
NC_016810.1	676782	+	1	1	19	46	17.01	4.24	0.00034	0.0186	AATATCGGGC	A	TTTGTACTAA
NC_016810.1	691891	+	0	1	45	6	13.61	4.45	0.0008	0.03063	GGGGCGTTGG	T	TTTGGTCAGT
NC_016810.1	692359	+	0	0	34	4	9.99	4.93	0.00077	0.02996	GTACTGGTAT	C	CGACACAGCA
NC_016810.1	697805	-	0	0	24	6	7.84	4.68	0.00147	0.04297	AGTTGTTATT	T	TTTTTACGTA
NC_016810.1	708603	-	0	0	21	7	7.3	4.61	0.00177	0.04671	GGCAAAATAT	C	TTGATGGCGT
NC_016810.1	713002	+	41	40	0	4	20.75	-3.67	0.00121	0.03888	TCATCGGCGC	A	TTGTTTAAAA
NC_016810.1	714811	+	1	3	41	26	18.25	3.65	0.00099	0.03462	CTGTATCCGG	T	ATTTGCGGCC
NC_016810.1	714812	+	8	7	106	79	51.46	3.38	0.00024	0.01481	TGTATCCGGT	A	TTTGCGGCCA
NC_016810.1	714813	+	1	0	180	28	54.86	6.16	0	0.00027	GTATCCGGTA	T	TTGCGGCCAG
NC_016810.1	714814	+	2	3	131	26	42.05	4.45	4e-05	0.0046	TATCCGGTAT	T	TGCGGCCAGA
NC_016810.1	715419	+	0	0	18	31	12.51	5.37	0.00015	0.01144	TCGCGAAGAT	C	TTTACTATCG
NC_016810.1	722043	-	1	1	65	8	19.67	4.33	0.00042	0.02112	TTATTACCGA	T	TTCGACGCGG
NC_016810.1	726466	-	17	20	0	0	8.91	-4.87	0.00079	0.03037	CACCTGTCGA	T	CATCGAAAAC
NC_016810.1	727814	-	30	23	1	0	13.19	-4.39	0.00062	0.02643	TCCTCAATGA	T	CTGTCTGGGA
NC_016810.1	728789	-	80	95	5	11	46.18	-3.07	0.00097	0.03399	GATATTAAAG	A	TTTCCCGGAT
NC_016810.1	729847	-	2	0	73	2	20.35	4.1	0.00171	0.04609	CGTGGCAACA	T	TTCCAGATGG
NC_016810.1	731330	-	2	1	63	15	21.17	4.04	0.00047	0.02243	TCGGCACCCA	C	TTCAGCGATG
NC_016810.1	731342	-	0	1	67	7	19.67	4.9	0.00017	0.0123	TCAATGACGC	T	TTCGGCACCC
NC_016810.1	732108	-	2	3	142	36	47.72	4.64	1e-05	0.00214	GCCTGATAAG	C	GTAGCGCCAT
NC_016810.1	732126	-	2	2	93	11	27.79	4.07	0.00042	0.02105	CATTCATGCC	T	TTTGTAGGCC
NC_016810.1	732282	-	0	0	26	6	8.37	4.76	0.00117	0.03839	TGGGTTACGA	T	CATATCGACG
NC_016810.1	732630	-	2	4	60	23	23	3.46	0.00118	0.03853	TGATCCTCGA	T	TTACAGTTGG
NC_016810.1	732982	-	0	0	40	5	11.82	5.16	0.00038	0.01994	AAACGACGCC	T	TTATCATTCT
NC_016810.1	732983	-	0	0	31	5	9.44	4.89	0.00084	0.03128	TAAACGACGC	C	TTTATCATTC
NC_016810.1	733744	-	30	28	297	140	127.7	2.77	0.00145	0.0427	TAATTTCCTT	A	GATGCCGGTA
NC_016810.1	737403	-	39	64	1	7	25.74	-3.47	0.00171	0.04609	AAAAAGCTCG	C	TTCGGCGAGC
NC_016810.1	737494	-	4	7	1346	5	359.63	5.84	0	0.00066	AGTACGACAA	T	TGGGGTATCG
NC_016810.1	737612	-	6	8	1369	5	366.48	5.58	0	0.00127	AAATAATTTG	T	TGGGGTATCG
NC_016810.1	737622	-	8	28	0	0	8.1	-4.71	0.00132	0.04096	ACCGGTTCGA	A	AATAATTTGT
NC_016810.1	737825	-	7	7	1296	5	347.25	5.5	1e-05	0.00156	CGCGACGGTA	T	TGGGGTATCG
NC_016810.1	738433	+	2	1	79	11	24.4	4.19	0.00036	0.01902	CACTCAATGG	C	TTTGGCGGAA
NC_016810.1	740760	-	5	2	121	49	46.04	4.14	5e-05	0.00553	TTCACGAGCT	C	TATAAAGCGG
NC_016810.1	740762	-	8	6	550	141	184.11	5.17	0	9e-05	TATTCACGAG	C	TCTATAAAGC
NC_016810.1	746739	+	1	3	20	55	19.94	3.75	0.00076	0.02967	TATTTTCTGC	A	AAGCCACTTT
NC_016810.1	748858	+	68	91	7	7	41.54	-3.1	0.00083	0.03124	TATTTAACGT	A	GTAAATGAGG
NC_016810.1	751459	-	3	5	44	66	30.01	3.49	0.00044	0.02156	TTTACGTCGT	T	CATTACAAGA
NC_016810.1	751469	-	5	11	62	84	41.09	3.03	0.00117	0.03839	TGATTTTTGT	T	TTACGTCGTT
NC_016810.1	751741	-	1	0	162	6	44.6	5.7	1e-05	0.00199	CGGCCTGGCA	G	CGCCTGCGTT
NC_016810.1	751742	-	1	0	85	3	23.5	4.91	0.0002	0.01353	TCGGCCTGGC	A	GCGCCTGCGT
NC_016810.1	751762	-	0	0	29	4	8.67	4.76	0.00124	0.03952	CGTCCCCGGC	T	ACCAAACGAT
NC_016810.1	751763	-	3	2	240	104	90.69	5.51	0	7e-05	TCGTCCCCGG	C	TACCAAACGA
NC_016810.1	755702	+	0	0	15	24	9.97	5.07	0.00041	0.02079	CCTGCTCTCC	T	GAGATGCGAT
NC_016810.1	757566	-	16	14	0	0	7.37	-4.6	0.00173	0.04622	GATGGCGCGC	T	ATCCATCCGG
NC_016810.1	759455	+	2	2	95	21	31.34	4.29	0.0001	0.00902	CCGGCCTTCA	T	TTCCGTGCTG
NC_016810.1	759456	+	2	0	92	6	26.37	4.52	0.00031	0.01776	CGGCCTTCAT	T	TCCGTGCTGG
NC_016810.1	759675	+	0	0	30	2	8.43	4.66	0.0018	0.04701	ATACCAACGT	C	ACTAAAGTGG
NC_016810.1	768483	-	0	0	44	3	12.38	5.15	0.00043	0.02138	ATTGAACATT	T	TTTCCGCAAG
NC_016810.1	768484	-	0	3	82	11	25.06	4.3	0.00036	0.01912	TATTGAACAT	T	TTTTCCGCAA
NC_016810.1	774235	+	0	1	25	12	9.82	4.11	0.00194	0.04895	CGTTTACAGG	A	TAACCTTGCG
NC_016810.1	795388	-	22	43	187	268	131.56	2.73	0.00122	0.03901	TAAACGCGAT	T	TTAAATCGGC
NC_016810.1	795389	-	158	214	1514	1496	862.92	2.93	0.00024	0.01483	ATAAACGCGA	T	TTTAAATCGG
NC_016810.1	795734	-	0	0	24	13	9.59	5.01	0.00051	0.0235	TGGGCTTCGG	T	CACCGTGTTT
NC_016810.1	795739	-	0	0	24	10	8.84	4.88	0.00077	0.03002	CCTGATGGGC	T	TCGGTCACCG
NC_016810.1	795740	-	3	2	318	73	103.56	5.62	0	8e-05	GCCTGATGGG	C	TTCGGTCACC
NC_016810.1	795748	-	1	2	65	35	26.35	4.88	3e-05	0.00389	TTCTTTCCGC	C	TGATGGGCTT
NC_016810.1	795756	-	2	3	167	5	46.58	4.4	0.0002	0.01354	AAGAATGATT	C	TTTCCGCCTG
NC_016810.1	795758	-	2	1	83	9	24.95	4.19	0.0004	0.02044	ACAAGAATGA	T	TCTTTCCGCC
NC_016810.1	796679	-	3	6	188	59	66.54	4.42	1e-05	0.00169	TTCCGGCAGT	C	TTAAGCAATA
NC_016810.1	797388	+	48	62	5	1	27.89	-3.6	0.00058	0.02567	TAAGAACAGC	A	TGTGGGCGTT
NC_016810.1	797686	+	5	4	68	63	35.95	3.55	0.00024	0.01497	ATGTTAATGG	A	TTTTGGCTAT
NC_016810.1	800540	+	277	343	31	47	168.69	-2.7	0.00115	0.038	CTGTCACAGC	A	TTATGAACTG
NC_016810.1	800643	+	1	2	97	5	27.59	4.32	0.00038	0.0198	GTAGTTGTAG	T	GGTTGCCGGA
NC_016810.1	801853	+	49	75	1	4	30.59	-3.99	0.00013	0.01049	GAGGGGGGAG	A	TGCGCTGATA
NC_016810.1	802120	+	23	29	0	2	12.96	-3.78	0.00198	0.04956	AACCCATCGC	A	TCTGGAAATT
NC_016810.1	802189	+	40	66	4	1	26.25	-3.74	0.0004	0.02034	GACGAACCGA	G	CAGCAACAAA
NC_016810.1	802981	+	0	0	38	2	10.55	4.92	0.00087	0.032	GATGAAGGCA	T	TCCGGTGCGC
NC_016810.1	803301	+	1	3	106	10	31.43	4.26	0.00024	0.01499	CGGTCTGGTG	A	TGCTGTTGCC
NC_016810.1	803304	+	4	7	137	14	42.29	3.45	0.00136	0.04138	TCTGGTGATG	C	TGTTGCCGCA
NC_016810.1	804099	+	86	111	5	7	50.2	-3.59	0.00011	0.00952	ATCGAAACTG	A	CAAAGTGGTA
NC_016810.1	806534	+	1	1	71	1	19.51	4.14	0.00158	0.04453	TGCCAGGGCT	T	CACCGGTAGC
NC_016810.1	808815	+	0	0	38	2	10.55	4.92	0.00087	0.032	TTTCATCATT	A	CTGTTTCCTT
NC_016810.1	811816	+	0	0	10	17	6.89	4.57	0.00192	0.0486	GCTATGCAAT	A	TACAAAATCA
NC_016810.1	811837	+	1	2	69	7	20.41	4.4	0.00046	0.0223	TTTAAGTTGC	A	TCGCGGCGGC
NC_016810.1	813737	+	0	0	37	2	10.28	4.89	0.00095	0.03361	ATTATTGAGG	T	TTCCGGAGTA
NC_016810.1	814011	+	0	0	65	8	19.18	5.76	5e-05	0.00574	AGGCGAACAG	T	TTTTTGGGAA
NC_016810.1	814012	+	2	1	77	5	22.37	4	0.00102	0.03532	GGCGAACAGT	T	TTTTGGGAAC
NC_016810.1	816614	+	9	11	145	77	62.38	3.28	0.00031	0.0176	CAAAGCGCGT	C	TTCCGGCAAC
NC_016810.1	817246	+	0	1	47	2	13.13	4.3	0.00166	0.04541	ATGAGCAGTA	A	CTTCAGACAT
NC_016810.1	817948	+	0	0	31	10	10.69	5.12	0.00038	0.0198	GCGAAAGCAG	T	TTATCAGCAG
NC_016810.1	821273	+	0	0	7	24	7.85	4.71	0.00134	0.04117	CGCTTTCCCG	T	TAATGGTGAT
NC_016810.1	835578	-	42	59	4656	147	1291.55	5.01	0	0.00099	CCTTATCCGG	C	CTACGAGCAA
NC_016810.1	835610	-	0	1	276	6	74.67	6.34	0	0.00043	GTAATCACCT	T	TGCCGGATGG
NC_016810.1	835611	-	7	4	525	29	148.81	4.98	1e-05	0.00134	AGTAATCACC	T	TTGCCGGATG
NC_016810.1	835612	-	21	32	599	53	184.13	3.37	0.00084	0.03128	AAGTAATCAC	C	TTTGCCGGAT
NC_016810.1	835616	-	1	2	92	12	28.02	4.43	0.00015	0.01141	AGCGAAGTAA	T	CACCTTTGCC
NC_016810.1	835617	-	13	11	169	60	65.58	3.04	0.00111	0.03721	AAGCGAAGTA	A	TCACCTTTGC
NC_016810.1	845116	+	10	7	503	5	138.45	4.21	0.00036	0.01913	TTCGCCTCCT	C	TTCAACGCTG
NC_016810.1	851913	+	24	29	146	247	113.08	2.76	0.00117	0.03838	ATCTTGATGA	A	GTGGGCGTCG
NC_016810.1	852907	+	2	1	37	22	16.04	3.71	0.00118	0.03844	CGTGCGGCGA	A	TACGCAGGCG
NC_016810.1	854112	-	0	0	34	12	11.99	5.27	0.00022	0.01425	ACTTGTCTAT	A	CAAGTAAGCA
NC_016810.1	855480	+	0	3	75	6	21.96	4.08	0.00102	0.03532	GCGGCAAAAA	C	TGGGGCTGGC
NC_016810.1	855619	+	3	0	47	26	19.75	3.88	0.00082	0.031	TCCGACGCGG	T	TTCCGACTGG
NC_016810.1	855639	+	0	0	10	22	8.14	4.78	0.00103	0.03542	GCCGCTGTTA	A	ATGCGTTGCT
NC_016810.1	855640	+	29	31	182	661	227.9	3.56	7e-05	0.00688	CCGCTGTTAA	A	TGCGTTGCTG
NC_016810.1	855641	+	2	0	23	53	19.88	4.34	0.00025	0.01516	CGCTGTTAAA	T	GCGTTGCTGA
NC_016810.1	855643	+	3	3	75	80	41.02	4.27	2e-05	0.00263	CTGTTAAATG	C	GTTGCTGAAT
NC_016810.1	855645	+	30	52	675	659	362.41	3.88	0	0.00071	GTTAAATGCG	T	TGCTGAATAC
NC_016810.1	855646	+	1	0	36	9	12.04	4.25	0.0012	0.03868	TTAAATGCGT	T	GCTGAATACC
NC_016810.1	855652	+	27	46	142	418	159.18	2.81	0.00137	0.0414	GCGTTGCTGA	A	TACCGCCAGC
NC_016810.1	855653	+	0	3	57	52	28.7	4.61	4e-05	0.00461	CGTTGCTGAA	T	ACCGCCAGCG
NC_016810.1	857518	-	6	9	170	52	61.49	3.64	0.00015	0.0116	CGATGTTCAG	T	TAAACGCTGT
NC_016810.1	857535	+	0	1	31	3	8.94	4.77	0.00126	0.03996	ATCGCCGTGA	T	CGAGGCGCTG
NC_016810.1	857718	-	18	23	0	0	9.82	-5	0.00052	0.02396	AGACGGCGTC	A	TTCAGACGCG
NC_016810.1	865828	+	6	9	29	176	55.22	3.45	0.0006	0.02603	GACTAACGGG	A	TTGTCGAAAA
NC_016810.1	875827	-	0	1	26	23	12.83	4.49	0.00047	0.02243	CTATCTGTGG	T	TTTGCGCCTT
NC_016810.1	878983	-	7	11	110	106	59.83	3.4	0.00015	0.0115	ACTAAGCAAA	T	TTATCTTAAG
NC_016810.1	880203	-	2	2	60	12	19.83	3.65	0.00138	0.04159	GCAAAGTCTG	T	TTCTGGCCGG
NC_016810.1	883924	-	0	1	49	15	16.91	4.81	0.00017	0.01223	AAAAAACCTG	T	CGTTATCGGA
NC_016810.1	883940	-	0	0	31	12	11.19	5.19	0.00029	0.0168	GGAGTCTGGA	C	TGATGAAAAA
NC_016810.1	883961	-	6	6	204	76	75.85	4.21	1e-05	0.00196	TTCTGCACGG	T	TTAACGCAAA
NC_016810.1	883972	-	1	4	74	12	23.68	3.68	0.00123	0.03928	CATCGATCTT	A	TTCTGCACGG
NC_016810.1	884004	-	0	1	42	5	12.56	4.34	0.00121	0.03888	GCGGAGCTGA	T	TTACCAGACG
NC_016810.1	893620	+	0	3	41	27	18.22	3.97	0.00063	0.02652	GTTTTCTCAT	C	TTTGGCCGCA
NC_016810.1	894141	-	32	47	1	1	19.25	-4.36	0.00017	0.01226	TCACTCACGA	A	ATCGGCTTTG
NC_016810.1	894397	-	22	19	1	0	10.35	-4.06	0.00191	0.04853	GGCGTAAAGA	A	AGAAGAAGCG
NC_016810.1	898557	+	71	108	533	905	409.49	2.91	0.00038	0.01983	AAATGAACTT	A	AATTGATGGA
NC_016810.1	898558	+	0	0	58	7	17.08	5.61	8e-05	0.00799	AATGAACTTA	A	ATTGATGGAT
NC_016810.1	898599	+	4	1	60	32	25.18	3.69	0.0006	0.0261	AATAATCTGG	A	TGAATGTATC
NC_016810.1	898732	+	3	6	56	38	26.39	3.16	0.00161	0.04495	TCGCAAAGAG	T	TTCCCATTAA
NC_016810.1	899257	+	3	6	60	37	27.2	3.2	0.00141	0.04201	GCAGAGCCGT	A	TTCGTAGCGT
NC_016810.1	903238	-	8	9	228	25	70.63	3.57	0.00056	0.02508	CCTGGCCGTC	A	CCAACGAGCC
NC_016810.1	905985	+	6	7	207	34	66.35	3.87	0.00013	0.01086	ATATATACTC	T	TAGAGCCTAT
NC_016810.1	905986	+	1	1	198	28	59.83	5.79	0	0.00032	TATATACTCT	T	AGAGCCTATC
NC_016810.1	906010	+	3	6	67	28	26.8	3.16	0.00196	0.04918	TTAGGGCTAT	T	TTACTTGCCA
NC_016810.1	906028	+	5	5	496	26	140.05	5.06	0	0.00107	CCATTTTGGA	C	CTGGGCAGTG
NC_016810.1	906134	+	1	2	114	6	32.33	4.53	0.00017	0.0124	TACGCTCCGG	T	TTTTGCGCGC
NC_016810.1	906155	+	12	20	364	89	126	3.62	0.00011	0.00968	TGTCCGTGTC	C	AAACTGGCTG
NC_016810.1	906158	+	1	2	166	6	46.08	4.95	4e-05	0.00528	CCGTGTCCAA	A	CTGGCTGCGC
NC_016810.1	906171	+	3	2	66	17	22.95	3.59	0.00112	0.03733	GGCTGCGCCA	A	TAACGCCTGG
NC_016810.1	908069	+	4	4	120	7	35.42	3.53	0.00189	0.04825	GGATTGAAAG	C	TAAACACTGA
NC_016810.1	916431	+	3	0	55	6	16.59	3.96	0.00177	0.04671	AGTGATTGCG	A	TTCACGGCGG
NC_016810.1	916865	+	1	1	30	17	12.67	3.84	0.00152	0.04369	GTTACGAGCA	A	TTGCTGGCGG
NC_016810.1	917071	+	0	3	51	12	17.11	3.83	0.00153	0.04392	TGTTATGCCA	A	CAACGCCAGC
NC_016810.1	917384	+	8	6	226	66	79.72	4.03	3e-05	0.004	GATGAACTGG	A	TAGCCGCGAT
NC_016810.1	918697	+	0	1	117	34	39.64	5.91	0	0.00049	CGTGGCCTGG	T	TGCTTGAGCG
NC_016810.1	918700	+	1	4	58	17	20.7	3.53	0.00155	0.04404	GGCCTGGTTG	C	TTGAGCGTGT
NC_016810.1	918701	+	2	6	150	52	54.47	4.31	2e-05	0.00292	GCCTGGTTGC	T	TGAGCGTGTC
NC_016810.1	918752	+	0	0	43	5	12.62	5.23	0.0003	0.01742	CCGCACGAGT	T	TTCCGGCGGT
NC_016810.1	918814	+	1	7	56	61	31.8	3.61	0.00042	0.02115	TCCTAAAGTG	A	TTATTGCCGA
NC_016810.1	918815	+	1	2	31	28	15.89	3.77	0.00092	0.03311	CCTAAAGTGA	T	TATTGCCGAT
NC_016810.1	922306	+	0	0	22	8	7.82	4.71	0.00133	0.04099	CGGTGGCGAT	T	TTCTCTATTC
NC_016810.1	922413	+	3	1	45	28	19.94	3.66	0.00089	0.03232	GACACGACGA	T	TTTGTTTAGC
NC_016810.1	922491	+	5	3	72	32	29.05	3.35	0.00104	0.03548	ACGTCAATTA	T	TTCCGCGGCA
NC_016810.1	924301	+	6	4	36	84	33.02	3.25	0.00106	0.03597	AAAAACGACC	A	TACTATTAAG
NC_016810.1	924312	+	2	0	28	22	13.45	3.81	0.00173	0.04622	TACTATTAAG	T	TGAACCCTGG
NC_016810.1	924314	+	5	4	132	66	53.62	4.1	2e-05	0.00334	CTATTAAGTT	G	AACCCTGGTA
NC_016810.1	924754	+	0	1	33	35	17.68	4.93	8e-05	0.00785	CTCCTGAGGA	A	TCCCCAGCAA
NC_016810.1	924765	+	1	0	134	10	38.2	5.61	1e-05	0.00203	TCCCCAGCAA	A	CCAAGACAGG
NC_016810.1	924788	-	4	8	71	48	33.56	3.12	0.00122	0.03901	CAATTAGATC	A	CATAACACTA
NC_016810.1	924791	+	6	4	190	105	78.98	4.49	0	0.00064	TGTTATGTGA	T	CTAATTGATT
NC_016810.1	930929	-	1	0	31	84	29.47	5.49	1e-05	0.00156	TTTTTTCTGG	C	TTTTGTTGGC
NC_016810.1	931234	+	0	1	37	12	12.99	4.46	0.00061	0.02632	TATAACCTGG	A	CTACGCCTGA
NC_016810.1	931235	+	0	0	22	8	7.82	4.71	0.00133	0.04099	ATAACCTGGA	C	TACGCCTGAA
NC_016810.1	932198	+	0	0	18	12	7.76	4.73	0.00119	0.03868	AATTAACGTA	T	AATACAGTGT
NC_016810.1	941886	-	53	102	593	443	303.61	2.69	0.00106	0.03618	ATTGCCACTG	C	TTTTCTTTGA
NC_016810.1	960173	-	0	0	7	25	8.1	4.75	0.0012	0.03868	GAATCGATGG	A	TGCTAATAAC
NC_016810.1	961911	+	77	92	8	8	44.76	-3.02	0.00098	0.03432	ACTATGCAGT	T	TTCAACAACC
NC_016810.1	965819	-	2	3	88	16	28.45	3.91	0.0004	0.02044	GGCGCAGCAG	C	TTCGGGAAGC
NC_016810.1	966503	-	6	10	61	74	38.39	2.91	0.00172	0.04618	CGATGACCCT	A	CTGTTAACGC
NC_016810.1	968995	-	1	3	44	65	28.79	4.29	5e-05	0.00603	CAGTATCCGG	T	CACGCTAGTG
NC_016810.1	969001	-	0	6	111	27	37.35	4.11	0.00025	0.01536	TGGCGACAGT	A	TCCGGTCACG
NC_016810.1	977499	+	0	1	38	10	12.76	4.42	0.00074	0.02934	ACGCCAGCTA	T	TTCCAAATAA
NC_016810.1	977554	+	0	0	26	4	7.87	4.65	0.00171	0.04609	AATATGCCGG	T	TATTGTTATT
NC_016810.1	979030	+	0	3	40	18	15.7	3.75	0.00163	0.04505	TGTTACAAAA	A	TTCTTTTCTT
NC_016810.1	981255	+	9	8	39	162	54.98	3.26	0.0008	0.03062	GCTCAGTTGG	A	TCAGAAAGGC
NC_016810.1	981256	+	5	4	75	117	51.3	4.05	2e-05	0.00324	CTCAGTTGGA	T	CAGAAAGGCG
NC_016810.1	981646	-	13	13	289	109	109.97	3.7	5e-05	0.00541	CGCAAGATGT	T	TTAACAAATC
NC_016810.1	985915	+	1	2	62	15	20.84	4.09	0.00041	0.02079	TTTTGCGTGG	T	TTGTGCATGT
NC_016810.1	986821	+	0	0	27	5	8.39	4.75	0.00126	0.03993	AACTTAATGG	A	CGCAAAAAAG
NC_016810.1	987040	-	205	296	12	34	130.62	-3.09	0.00043	0.02153	CTAATACCAT	G	TTCCGCGTAG
NC_016810.1	988007	-	1	0	11	31	10.93	4.15	0.00151	0.04358	CCCTGCCCGG	T	TGTTAATGGC
NC_016810.1	989761	-	1	1	31	14	12.18	3.77	0.002	0.04991	TTCCGGCTGG	T	TCCTGTCCGC
NC_016810.1	994616	+	15	21	226	65	84.56	2.87	0.00192	0.04873	CCGGGCGCGT	A	TTTTGCGCGG
NC_016810.1	994617	+	6	8	404	9	112.39	4.31	0.00016	0.01187	CGGGCGCGTA	T	TTTGCGCGGC
NC_016810.1	994618	+	2	6	264	4	72.6	4.41	0.00022	0.01422	GGGCGCGTAT	T	TTGCGCGGCG
NC_016810.1	994619	+	2	2	207	3	56.18	4.79	9e-05	0.00858	GGCGCGTATT	T	TGCGCGGCGC
NC_016810.1	995417	+	1	5	63	20	22.98	3.47	0.00155	0.04404	GTATCAACCG	A	TTCCGGAGCC
NC_016810.1	997501	+	1	0	35	15	13.28	4.42	0.00058	0.02552	TGATTACTGG	T	TTAATTAAAG
NC_016810.1	998696	+	1	3	67	21	23.87	3.99	0.00033	0.01832	ATCCGTCAAA	A	TTTACGTTTA
NC_016810.1	998697	+	4	9	209	80	78.25	4.2	1e-05	0.00203	TCCGTCAAAA	T	TTACGTTTAC
NC_016810.1	998698	+	2	1	54	20	20.04	4	0.00045	0.02182	CCGTCAAAAT	T	TACGTTTACT
NC_016810.1	998779	+	0	0	18	12	7.76	4.73	0.00119	0.03868	TCGCTCGATT	T	TTCTGATAAT
NC_016810.1	1007499	+	33	30	0	0	15.44	-5.59	7e-05	0.00744	AATTCCCCGC	T	TCATTTATAG
NC_016810.1	1010956	+	0	1	11	30	10.62	4.21	0.00143	0.04232	CAGACACAAG	T	TTTATTTGAG
NC_016810.1	1011507	+	0	0	18	12	7.76	4.73	0.00119	0.03868	AATTGATGCT	A	TTCTAAGAAG
NC_016810.1	1011692	-	0	0	12	20	8.17	4.8	0.00096	0.03388	GCAGGACGTT	A	TTACTCGTAC
NC_016810.1	1014037	-	2	1	73	7	21.81	4	0.00086	0.03165	GACATACTGG	G	TCATTTACCT
NC_016810.1	1014213	-	0	0	29	2	8.17	4.62	0.00199	0.04962	ATGTTTATGA	T	TCCTATGGGT
NC_016810.1	1015437	-	35	60	0	0	22.3	-6.05	1e-05	0.00232	TTTTATAAAA	A	TGTATGGCGC
NC_016810.1	1019097	+	12	5	65	97	45.8	2.96	0.00185	0.04768	CGCTGACCGA	T	TTCATGATCG
NC_016810.1	1019108	+	1	0	34	28	16.26	4.73	0.00016	0.01178	TTCATGATCG	A	TTTTGAGCGT
NC_016810.1	1019109	+	8	7	300	153	121.24	4.58	0	0.00027	TCATGATCGA	T	TTTGAGCGTC
NC_016810.1	1019110	+	0	0	81	14	24.91	6.12	1e-05	0.00227	CATGATCGAT	T	TTGAGCGTCG
NC_016810.1	1019593	+	0	1	20	24	11.5	4.34	0.00081	0.03076	ATCTGGTCGA	T	TCGCTGCGTC
NC_016810.1	1020501	-	0	1	39	6	12.02	4.3	0.00128	0.04009	AGCCCGTCGA	C	TGGCGCAACA
NC_016810.1	1024018	+	6	11	530	52	157.07	4.67	1e-05	0.00142	TTCAAAGCAG	C	TAAAGGCGAG
NC_016810.1	1024143	+	0	1	70	6	20.21	4.92	0.00017	0.0124	CCTTAATCAA	T	CTCACGGCTG
NC_016810.1	1043339	+	0	0	49	27	19.7	5.94	2e-05	0.0029	AGATGGACGT	A	TGCAATATCG
NC_016810.1	1046019	-	124	128	7	10	65.57	-3.5	0.0001	0.00903	GCTCACCAGC	G	TTAAAAAAGC
NC_016810.1	1047495	-	37	39	106	559	186.21	2.91	0.0017	0.04609	TATTGACGGA	A	TTTATTGACG
NC_016810.1	1066614	+	0	0	23	5	7.33	4.58	0.00199	0.04962	AAAAATTAAA	C	TCGGTGCCGT
NC_016810.1	1069127	+	25	31	1	0	13.7	-4.46	0.00046	0.02225	TCGGACCGGA	A	TGAGGCAAAG
NC_016810.1	1070359	-	0	0	16	12	7.23	4.64	0.00157	0.04418	CGATTCGGAC	A	TTCATCCCCC
NC_016810.1	1070361	-	0	0	54	30	21.77	6.07	1e-05	0.00209	ATCGATTCGG	A	CATTCATCCC
NC_016810.1	1097162	+	0	1	13	27	10.4	4.19	0.00144	0.04259	TACCACGAGA	A	TTAGAATCAG
NC_016810.1	1097168	+	1	0	15	142	39.74	5.72	0	0.0012	GAGAATTAGA	A	TCAGAATCTA
NC_016810.1	1097858	+	0	0	33	9	10.97	5.14	0.00036	0.01922	TGAACGCCGG	T	TTGTGGGATA
NC_016810.1	1112976	+	0	3	64	25	23.8	4.32	0.00018	0.01275	GTATGCAAGG	C	TTCCAGCCTG
NC_016810.1	1113900	+	1	0	35	20	14.53	4.56	0.00032	0.01801	CGTGTAGTGT	G	ATTGCACATT
NC_016810.1	1120028	-	4	4	63	33	26.85	3.29	0.00117	0.03839	TTCTACATTA	A	TTACCCAGCC
NC_016810.1	1123838	+	1	0	40	14	14.35	4.51	0.00043	0.02146	GTTGGGTCAG	T	TTGATGCGTA
NC_016810.1	1126876	-	0	0	16	22	9.73	5.04	0.00044	0.02182	TTAACGACGA	A	CTTCGCGCCG
NC_016810.1	1127026	-	5	8	114	30	40.7	3.24	0.0012	0.03874	GGGTATCTAT	T	TCCCGGGAGG
NC_016810.1	1130147	-	25	56	884	54	265.87	3.3	0.0015	0.04337	CTGTTAACGT	C	TCGCGAGGGC
NC_016810.1	1130738	-	4	4	37	52	24.73	3.18	0.00158	0.04449	TTTATCCTGA	T	TTCCTCGGGC
NC_016810.1	1131275	-	0	0	75	16	23.83	6.09	1e-05	0.00233	CCTTTATTAA	T	TACATCTGTC
NC_016810.1	1134113	-	18	19	0	0	8.97	-4.88	0.00077	0.02996	GAATCTTTGG	T	GGAAATGTAA
NC_016810.1	1134119	-	43	50	0	3	23.16	-4.16	0.00024	0.01486	AGACCAGAAT	C	TTTGGTGGAA
NC_016810.1	1134120	-	20	19	0	0	9.53	-4.95	0.00061	0.02623	AAGACCAGAA	T	CTTTGGTGGA
NC_016810.1	1134122	-	35	69	0	1	24.44	-5.24	2e-05	0.00298	ACAAGACCAG	A	ATCTTTGGTG
NC_016810.1	1134123	-	15	15	0	0	7.3	-4.59	0.00176	0.04664	GACAAGACCA	G	AATCTTTGGT
NC_016810.1	1134125	-	86	126	0	7	52.03	-4.25	6e-05	0.00625	GAGACAAGAC	C	AGAATCTTTG
NC_016810.1	1134126	-	25	32	0	0	13.64	-5.44	0.00013	0.01033	AGAGACAAGA	C	CAGAATCTTT
NC_016810.1	1134138	-	14	36	0	1	11.69	-4.24	0.00109	0.0367	ATGCCCTTTA	C	AAGAGACAAG
NC_016810.1	1134264	-	33	39	0	3	18.08	-3.81	0.00099	0.03454	CCAGTACCGA	A	GAAGAGGCGC
NC_016810.1	1137253	+	0	0	43	3	12.12	5.13	0.00046	0.02215	AGCGTGCGGA	A	TGTCCAGTAG
NC_016810.1	1141185	+	6	12	90	96	51.97	3.21	0.00042	0.02102	GCGGGAGCTA	A	TTTAGAGCCT
NC_016810.1	1141186	+	6	7	147	114	70.49	4.05	1e-05	0.00184	CGGGAGCTAA	T	TTAGAGCCTA
NC_016810.1	1141187	+	0	0	44	27	18.38	5.86	2e-05	0.00355	GGGAGCTAAT	T	TAGAGCCTAT
NC_016810.1	1141188	+	0	1	46	23	18.12	4.94	9e-05	0.00824	GGAGCTAATT	T	AGAGCCTATC
NC_016810.1	1141201	+	5	7	61	56	32.98	3.08	0.00124	0.03956	AGCCTATCCC	A	TTAGGGTTAT
NC_016810.1	1141336	+	1	2	105	10	30.95	4.53	0.00012	0.01007	TACGCTCCGG	T	TTTTGCGCGC
NC_016810.1	1141357	+	11	19	350	80	119.56	3.63	0.00012	0.01007	TGTCCGTGTC	C	AAACTGGCTG
NC_016810.1	1141359	+	1	2	68	5	19.92	3.93	0.0013	0.04048	TCCGTGTCCA	A	ACTGGCTGCG
NC_016810.1	1141360	+	1	1	163	5	44.82	5.24	2e-05	0.00368	CCGTGTCCAA	A	CTGGCTGCGC
NC_016810.1	1141373	+	3	2	61	16	21.38	3.49	0.00161	0.04488	GGCTGCGCCA	A	TAACGCCTGG
NC_016810.1	1156819	+	0	0	33	3	9.47	4.84	0.00105	0.03576	CATCTACGAT	T	TTGTGTCTTC
NC_016810.1	1161651	-	0	2	55	17	19.21	4.42	0.00027	0.01587	GGCGCAACGA	C	TATCGCTGGA
NC_016810.1	1162157	-	2	8	117	92	56.16	4.12	2e-05	0.00297	CCTGATTAAT	C	TGAGGAGTAG
NC_016810.1	1162713	+	0	0	17	12	7.49	4.68	0.00136	0.04138	CAACAGCAAG	A	CGCTGAGCGT
NC_016810.1	1164302	-	0	0	46	10	14.66	5.49	0.00011	0.00992	TGAACGGGTA	T	TATGCCTGGC
NC_016810.1	1164303	-	1	1	98	6	27.89	4.72	0.00014	0.01086	GTGAACGGGT	A	TTATGCCTGG
NC_016810.1	1164304	-	0	0	49	8	14.95	5.48	0.00012	0.01021	CGTGAACGGG	T	ATTATGCCTG
NC_016810.1	1165431	-	1	0	614	33	170.83	7.36	0	1e-05	GCATTGCCAT	T	TTGCTGGAAG
NC_016810.1	1167472	-	0	0	32	4	9.46	4.87	0.00092	0.03318	AAATTGCGCA	A	TCAAAAATCC
NC_016810.1	1167899	-	0	1	27	14	10.85	4.25	0.0012	0.03877	GATAGAGCGA	A	TAACAGGAGT
NC_016810.1	1167924	-	6	5	178	132	82.76	4.47	0	0.00047	ATTTTCCGCT	A	ACTATTGGTT
NC_016810.1	1169134	+	1	1	18	29	12.5	3.83	0.00153	0.04392	TATGACCTGG	A	TGATTCTGTG
NC_016810.1	1169138	+	0	0	21	16	9.55	5.01	0.00049	0.02297	ACCTGGATGA	T	TCTGTGTCTG
NC_016810.1	1172043	-	12	7	138	107	68.02	3.42	0.00017	0.0123	TGTCACTCAG	T	TTATATCTTT
NC_016810.1	1172636	-	8	17	135	278	110.97	3.84	2e-05	0.00272	ACAGATTACT	C	TCCAGTGATG
NC_016810.1	1172641	-	29	37	240	462	194.74	3.25	0.00011	0.00986	GAGCAACAGA	T	TACTCTCCAG
NC_016810.1	1180511	-	45	64	1	3	26.4	-4.77	3e-05	0.0045	TCACCGCCAT	A	TTTAAGTTGA
NC_016810.1	1180642	-	0	0	30	5	9.18	4.86	0.00092	0.03318	TATGTATCCC	C	CAAACCAAGG
NC_016810.1	1180879	-	50	66	1	3	28.21	-4.86	2e-05	0.0034	TCACCGCCAT	A	TTTAAGTTGA
NC_016810.1	1196909	-	17	23	502	281	212.49	4.09	0	0.00059	CCCGTGGTGA	A	TATCGAGCGG
NC_016810.1	1196993	-	0	0	36	2	10.02	4.86	0.00103	0.03544	GAATTCCAGC	T	TGAACCCCCG
NC_016810.1	1202628	-	0	0	14	15	7.45	4.68	0.00136	0.04138	TCGCTGCGGA	T	TTTGCGTTGG
NC_016810.1	1204088	-	2	2	17	49	17.72	3.54	0.00155	0.04404	CGCATTGAAC	C	TCGAGAACCG
NC_016810.1	1204095	-	0	0	62	18	20.89	5.96	2e-05	0.00299	AAAAACACGC	A	TTGAACCTCG
NC_016810.1	1204629	-	0	1	49	18	17.66	4.88	0.00012	0.01005	TTGCTATATA	C	TGGATTTAAC
NC_016810.1	1206393	-	0	2	96	5	27.05	4.7	0.00021	0.01387	CAAGATTAGG	G	TACAGGCAAC
NC_016810.1	1213276	-	0	0	48	5	13.94	5.34	0.00021	0.014	TTAAAAACGG	C	TATCCGTAAC
NC_016810.1	1213561	-	5	7	280	44	87.87	4.36	2e-05	0.00278	TGTGTAAAGA	T	TTTGTCGCGG
NC_016810.1	1214960	+	1	0	33	12	12	4.27	0.00102	0.03525	GTTTTTCAGG	T	GGACGCCGCG
NC_016810.1	1217514	+	13	20	0	0	7.8	-4.69	0.00134	0.04123	GTCCGACCGG	G	CAGTTAACCA
NC_016810.1	1220654	+	84	128	16	4	55.38	-2.96	0.00184	0.04755	CTCTGAACGA	A	CTGAAAGCGA
NC_016810.1	1223915	+	21	25	0	0	11.07	-5.16	0.00032	0.01782	CAATTGCCGC	A	CTCAAGACCC
NC_016810.1	1229099	+	16	22	0	0	9.05	-4.89	0.00073	0.0291	GCGGGAACCG	G	TCTTAAACGT
NC_016810.1	1231287	+	32	29	0	2	15.45	-4.02	0.00084	0.03128	TTCAAGCCTG	T	CATACTGACT
NC_016810.1	1236176	+	4	3	66	21	24.43	3.28	0.00196	0.04925	ACCTGCCGGG	A	TTTAGTTGCA
NC_016810.1	1236190	+	1	4	50	21	19.58	3.47	0.00164	0.04519	AGTTGCAAAT	T	TTTCAACATT
NC_016810.1	1236201	+	13	14	267	56	91.12	3.35	0.00049	0.02297	TTTCAACATT	T	TATACACTAC
NC_016810.1	1236208	+	6	10	78	65	40.63	3	0.00123	0.03923	ATTTTATACA	C	TACGAAAACC
NC_016810.1	1236362	+	2	10	144	57	54.97	3.83	0.00012	0.00993	TGGGCGCAGA	T	TCTCTTGACA
NC_016810.1	1236417	+	262	374	3055	1416	1312.68	2.74	0.00098	0.03444	TGATACTGAG	A	TTCCGGACGA
NC_016810.1	1247135	+	2	9	274	29	82.13	4.38	4e-05	0.00531	TCATTATCGG	T	TTTACTGGTA
NC_016810.1	1247136	+	1	0	117	6	32.7	5.37	3e-05	0.00434	CATTATCGGT	T	TTACTGGTAT
NC_016810.1	1247144	+	1	2	110	13	33.02	4.64	7e-05	0.0069	GTTTTACTGG	T	ATGACGCGCG
NC_016810.1	1249674	+	1	3	151	27	47.57	4.87	1e-05	0.00203	AAAGGTTCAT	T	TTCACGCCGG
NC_016810.1	1252646	+	2	1	35	25	16.27	3.74	0.00103	0.03542	AGTTAGCCCC	T	CATTCGCTCA
NC_016810.1	1253546	+	1	1	66	90	40.43	5.44	0	0.00041	TACGACACCC	A	TTCATCTGCT
NC_016810.1	1253547	+	1	1	20	32	13.77	3.96	0.00092	0.03311	ACGACACCCA	T	TCATCTGCTA
NC_016810.1	1253548	+	0	0	20	18	9.79	5.05	0.00043	0.02146	CGACACCCAT	T	CATCTGCTAA
NC_016810.1	1253562	+	0	0	23	17	10.33	5.12	0.00035	0.01873	CTGCTAAAGG	T	CATCACTATG
NC_016810.1	1253771	+	0	0	9	20	7.38	4.65	0.00153	0.04392	GTCTTTCCGT	A	TTACCTCTGT
NC_016810.1	1253840	+	1	0	45	49	24.42	5.28	1e-05	0.00243	ATTAACCCTC	A	TTAATGCCGC
NC_016810.1	1255044	-	5	8	206	11	60.27	3.66	0.00088	0.03211	GAAAACGCTA	T	TGCATAAGCG
NC_016810.1	1262971	+	2	2	64	21	23.14	3.91	0.00039	0.02031	TAAACGTCTG	T	TGCGTGAACG
NC_016810.1	1270942	-	13	13	289	109	109.97	3.7	5e-05	0.00541	CGCAAGATGT	T	TTAACAAATC
NC_016810.1	1274427	-	6	4	90	25	32.54	3.2	0.00184	0.04755	CAGAAATCAG	T	TTTGTCGGCG
NC_016810.1	1274497	-	1	0	54	24	20.55	5.02	5e-05	0.00604	GATAACCTGA	T	TTCTGCGCTA
NC_016810.1	1274603	-	2	2	36	35	19.24	3.69	0.00068	0.02786	GATCAGCCGG	A	TTTCCCAGCA
NC_016810.1	1275520	-	12	20	1221	42	340.79	4.77	1e-05	0.00223	GCTCGCCATT	T	TCTGCCGCTG
NC_016810.1	1275521	-	279	384	13332	537	3816.39	4	0.00014	0.01124	TGCTCGCCAT	T	TTCTGCCGCT
NC_016810.1	1275522	-	19	23	1269	38	355.04	4.44	5e-05	0.00553	TTGCTCGCCA	T	TTTCTGCCGC
NC_016810.1	1275523	-	6	21	258	76	93.06	3.52	0.00023	0.01449	TTTGCTCGCC	A	TTTTCTGCCG
NC_016810.1	1276242	-	15	10	127	164	80.82	3.3	0.0002	0.01327	CTAGACTGTT	C	TTATTGTTAA
NC_016810.1	1282751	+	20	34	0	0	12.68	-5.34	0.00018	0.01244	TTATCAGGAG	A	ATTTTTTAAT
NC_016810.1	1290068	+	1	2	88	3	24.71	4.15	0.00084	0.03128	AGTCCCCAGC	C	GCCACTAGCT
NC_016810.1	1290174	+	21	33	0	0	12.75	-5.35	0.00017	0.0123	TATTACCTCA	G	TGTCAGGCTG
NC_016810.1	1290175	+	21	20	0	0	9.74	-4.99	0.00055	0.02483	ATTACCTCAG	T	GTCAGGCTGA
NC_016810.1	1290384	+	22	20	0	1	10.54	-4.11	0.00167	0.04569	GGGCGTCCAG	T	CAAATAGTTA
NC_016810.1	1290385	+	31	38	1	1	17.08	-4.19	0.00034	0.01856	GGCGTCCAGT	C	AAATAGTTAA
NC_016810.1	1290386	+	18	17	0	0	8.55	-4.81	0.00095	0.03359	GCGTCCAGTC	A	AATAGTTAAT
NC_016810.1	1290387	+	29	30	0	2	14.83	-3.97	0.00102	0.03522	CGTCCAGTCA	A	ATAGTTAATG
NC_016810.1	1290388	+	10	24	0	0	7.81	-4.68	0.0014	0.04192	GTCCAGTCAA	A	TAGTTAATGT
NC_016810.1	1290411	+	49	92	0	5	34.15	-4.09	0.00016	0.012	CTCGCGAACC	A	TATTGACTGT
NC_016810.1	1290412	+	57	67	0	6	31.15	-3.74	0.00059	0.026	TCGCGAACCA	T	ATTGACTGTG
NC_016810.1	1290413	+	40	43	0	0	19.9	-5.91	2e-05	0.00334	CGCGAACCAT	A	TTGACTGTGG
NC_016810.1	1291718	+	1	2	70	10	21.7	4.1	0.00052	0.02373	AAGATATCGA	A	TTTTTCTACG
NC_016810.1	1291754	+	2	4	62	18	22.28	3.39	0.00174	0.04622	AAAATTCCAG	T	CAGTTGGCAA
NC_016810.1	1292340	+	0	0	16	13	7.48	4.68	0.00135	0.04136	TGATGTTGAA	C	TTTTGAATAG
NC_016810.1	1292491	+	1	0	57	12	18.34	4.79	0.00017	0.0123	CTGCGACGCC	A	GCTTACGATC
NC_016810.1	1292503	+	0	1	6	52	14.8	4.56	0.00056	0.02495	CTTACGATCT	G	CAAAAGCGCG
NC_016810.1	1292583	+	0	0	61	9	18.37	5.73	5e-05	0.00603	ATTGAAACGG	T	TGGCGGCAAC
NC_016810.1	1292584	+	1	0	76	36	29.37	5.49	1e-05	0.00147	TTGAAACGGT	T	GGCGGCAACC
NC_016810.1	1292595	+	0	0	23	14	9.58	5.01	0.0005	0.0232	GGCGGCAACC	T	GAATATTACG
NC_016810.1	1292598	+	1	1	33	17	13.46	3.92	0.00115	0.03799	GGCAACCTGA	A	TATTACGGGT
NC_016810.1	1292600	+	0	0	35	8	11.25	5.15	0.00035	0.01892	CAACCTGAAT	A	TTACGGGTAA
NC_016810.1	1292648	+	4	4	68	63	35.67	3.71	0.00014	0.01099	GACGCACTGG	A	TTTATCGTGG
NC_016810.1	1292649	+	0	1	31	24	14.4	4.65	0.00026	0.01569	ACGCACTGGA	T	TTATCGTGGT
NC_016810.1	1292662	+	0	0	26	9	9.12	4.91	0.00072	0.02881	ATCGTGGTAT	T	CGTAAGGCGG
NC_016810.1	1292704	+	0	0	20	8	7.29	4.62	0.0017	0.04609	TGCCTGAACA	T	GCTAAGGTGA
NC_016810.1	1292712	+	0	1	40	36	19.78	5.08	4e-05	0.00526	CATGCTAAGG	T	GAATAATGCG
NC_016810.1	1292726	+	0	0	9	31	9.88	5.02	0.00052	0.02373	TAATGCGAAA	C	TGGAACAGGG
NC_016810.1	1292749	+	1	0	64	12	20.19	4.91	0.00011	0.00988	TCTTGTTGGT	C	GAGATTTACC
NC_016810.1	1292766	+	0	0	29	3	8.42	4.7	0.00154	0.04404	TACCAGGAGA	T	CCCTGAAAGC
NC_016810.1	1292821	+	0	1	17	39	14.45	4.63	0.0003	0.01714	CAAAGGCGAT	T	GAACACAAAT
NC_016810.1	1292824	+	2	3	33	86	31.41	4.11	9e-05	0.00824	AGGCGATTGA	A	CACAAATCAT
NC_016810.1	1292827	+	0	1	57	27	22.03	5.19	3e-05	0.00409	CGATTGAACA	C	AAATCATAAT
NC_016810.1	1292832	+	3	3	32	72	27.92	3.71	0.00033	0.01824	GAACACAAAT	C	ATAATCGCGT
NC_016810.1	1292837	+	1	1	33	19	13.96	3.97	0.00091	0.03289	CAAATCATAA	T	CGCGTTAATG
NC_016810.1	1292854	+	1	0	37	33	18.31	4.89	8e-05	0.00765	AATGGAGGCC	C	GTTTAGACGG
NC_016810.1	1292857	+	0	0	12	19	7.92	4.76	0.00109	0.03663	GGAGGCCCGT	T	TAGACGGGCC
NC_016810.1	1292944	+	1	0	29	20	12.94	4.41	0.00055	0.02492	TGACCTCTAT	A	TTATCCCGTG
NC_016810.1	1292947	+	0	2	33	29	16.39	4.25	0.00039	0.02016	CCTCTATATT	A	TCCCGTGCCA
NC_016810.1	1294577	+	0	3	75	9	22.71	4.16	0.00064	0.02697	TATGCATTAA	T	TTAGCGGCTA
NC_016810.1	1294849	+	6	8	30	112	39.27	3.08	0.0018	0.04706	ATCCTTTATT	A	ACAACTGCTT
NC_016810.1	1295017	-	1	3	40	30	18.98	3.71	0.00075	0.02944	TCATATCCGT	T	TTATGGTAAA
NC_016810.1	1303294	+	12	21	299	134	120.27	3.55	6e-05	0.00659	TATTATCCTT	A	TCAGTTAAAG
NC_016810.1	1306039	-	0	2	86	7	24.9	4.64	0.00021	0.01399	CGGGAGCAGA	T	TTGAACGTCG
NC_016810.1	1306120	-	2	3	55	17	19.97	3.45	0.00171	0.04609	TTCGAGTTGC	T	TAAAGGCGGC
NC_016810.1	1306124	-	16	32	1616	353	526.58	5.04	0	8e-05	ATAATTCGAG	T	TGCTTAAAGG
NC_016810.1	1306131	-	0	3	88	34	32.39	4.74	3e-05	0.004	ACCCAAAATA	A	TTCGAGTTGC
NC_016810.1	1306143	-	0	0	17	13	7.74	4.73	0.00118	0.03847	CATCTAATAT	A	TACCCAAAAT
NC_016810.1	1308025	+	11	21	0	0	7.18	-4.57	0.00191	0.04852	AAAGTGGGCA	A	TTCTTTGATT
NC_016810.1	1308549	+	2	0	37	15	14.08	3.85	0.00173	0.04622	TTAACATCGA	C	TTTTTGTCGC
NC_016810.1	1310161	+	1	2	99	21	32.12	4.66	4e-05	0.00493	AAGTGGATGG	T	TTCAACTTCG
NC_016810.1	1313016	+	0	3	20	40	15.92	3.78	0.00138	0.04159	AAATGACAAT	T	TATCGCTAAA
NC_016810.1	1317338	+	0	0	20	8	7.29	4.62	0.0017	0.04609	TATCCTCCTG	A	TCGCGAATAT
NC_016810.1	1323864	-	0	0	21	9	7.8	4.72	0.00128	0.04009	GAGCACCTGA	T	TTGTCGCGCA
NC_016810.1	1326572	-	12	7	141	52	55.06	3.08	0.00128	0.04009	CAGGCAACCT	T	TTATTCACTA
NC_016810.1	1326694	-	6	13	293	73	100.1	4.01	3e-05	0.00402	GTGGTTTCAA	G	CCGAAAGGAA
NC_016810.1	1326873	+	2	9	219	22	65.84	4.08	0.00016	0.012	TTAAAGTGAG	A	TGTGAGCAAA
NC_016810.1	1327981	-	0	1	44	4	12.84	4.34	0.00127	0.03998	CAGGGCCAGG	C	TGTCGCCAGG
NC_016810.1	1345344	+	0	0	13	20	8.44	4.85	0.00083	0.03127	ACGGTTAAAG	T	TAATCACGAC
NC_016810.1	1345929	+	20	23	249	387	172.94	3.69	1e-05	0.00232	CGGTCTTGTC	G	ACAACACAAT
NC_016810.1	1350415	+	4	4	64	55	32.62	3.58	0.00026	0.01575	ACGCACTGAA	A	TTCTAAACTC
NC_016810.1	1353824	+	9	13	207	138	94.44	3.77	2e-05	0.00298	GCGCCTATTG	T	TACCCCCGCT
NC_016810.1	1353833	+	1	2	44	32	20.33	4.11	0.00023	0.01449	GTTACCCCCG	C	TTAACTGAAC
NC_016810.1	1353834	+	7	4	204	98	81.2	4.39	0	0.00106	TTACCCCCGC	T	TAACTGAACT
NC_016810.1	1353908	+	0	1	41	25	17.3	4.89	0.0001	0.00923	GTCCTGGCAG	T	TTTCTTGATA
NC_016810.1	1353909	+	4	4	135	132	70.63	4.67	0	0.00034	TCCTGGCAGT	T	TTCTTGATAT
NC_016810.1	1353916	+	2	1	34	73	28	4.49	4e-05	0.00528	AGTTTTCTTG	A	TATTTAGCTC
NC_016810.1	1353918	+	7	2	53	71	34.12	3.38	0.00078	0.03021	TTTTCTTGAT	A	TTTAGCTCCT
NC_016810.1	1353919	+	0	0	30	14	11.43	5.23	0.00025	0.01507	TTTCTTGATA	T	TTAGCTCCTG
NC_016810.1	1364997	-	41	70	0	2	26.56	-4.77	3e-05	0.0045	AGGCACTGCG	C	ATCATGCTGC
NC_016810.1	1364999	-	21	20	0	0	10.01	-5.02	0.00049	0.02303	ATAGGCACTG	C	GCATCATGCT
NC_016810.1	1365152	-	27	33	1	1	14.92	-4	0.00072	0.02892	AAGCCAATAA	T	TTCTCGCACT
NC_016810.1	1371463	+	0	1	145	97	62.79	6.57	0	4e-05	CAGTGGTCGA	A	TCCTTCCCAA
NC_016810.1	1371466	+	6	3	143	14	43.59	3.64	0.00088	0.03221	TGGTCGAATC	C	TTCCCAACGA
NC_016810.1	1371473	+	4	10	85	55	39.43	3.16	0.00094	0.0334	ATCCTTCCCA	A	CGAAGATCGA
NC_016810.1	1372172	+	2	1	167	30	52.41	5.23	0	0.00089	ATATCGCCGT	A	TTCGACAAAG
NC_016810.1	1372378	+	0	2	30	57	22.6	4.68	7e-05	0.00691	CGTTTCTTTT	T	TTACTTTAGC
NC_016810.1	1372389	+	1	0	37	15	13.81	4.47	0.00049	0.02293	TTACTTTAGC	A	CCTGATCCCA
NC_016810.1	1376010	+	1	1	104	8	29.98	4.83	8e-05	0.00747	GTTGAACTGT	T	TTTCGAAGAG
NC_016810.1	1376202	+	0	0	27	9	9.39	4.95	0.00065	0.02706	GTCGAAAACG	C	TTCGCCCAAA
NC_016810.1	1376221	+	13	12	104	226	90.11	3.48	0.0001	0.00903	AAGAAGAGTA	A	TCAGATCCAG
NC_016810.1	1376226	+	6	4	388	30	112.57	4.78	1e-05	0.00186	GAGTAATCAG	A	TCCAGGCATA
NC_016810.1	1376274	+	2	8	461	30	131.6	5.06	0	0.0011	TACGCTGCCA	T	CCCGAAAGTA
NC_016810.1	1376275	+	0	1	217	12	60.57	6.22	0	0.00042	ACGCTGCCAT	C	CCGAAAGTAG
NC_016810.1	1379064	+	1	0	30	10	10.71	4.11	0.00179	0.04701	ACTGTTCCGG	C	TTTGTGGTAG
NC_016810.1	1379211	+	0	2	32	15	12.63	3.87	0.00184	0.04755	GCGAAAGTGG	T	TTACATGTTG
NC_016810.1	1379505	+	8	2	81	39	33.8	3.19	0.00188	0.04804	TGAATATTGG	T	TTATAATCAG
NC_016810.1	1379948	+	0	0	19	8	7.02	4.57	0.00194	0.04896	AGATAGCGAA	C	TTTTTTCCCG
NC_016810.1	1382122	-	206	255	1	9	112.91	-4.9	0	0.00028	AATAATAATC	A	TTGTGAGTTT
NC_016810.1	1382294	-	16	24	200	126	93.84	2.92	0.00075	0.02954	GATACGGAAG	T	TTTGTTGGAA
NC_016810.1	1386870	+	56	83	3	7	35.49	-3.33	0.00061	0.02632	ATATGTTGGA	A	TTTGTGGTCA
NC_016810.1	1386997	+	101	136	1	17	61.05	-3.24	0.00151	0.04362	GAACTGAAGA	A	GTAGTGTAAT
NC_016810.1	1386998	+	45	65	2	3	27.39	-3.85	0.0002	0.01327	AACTGAAGAA	G	TAGTGTAATA
NC_016810.1	1387021	+	14	31	0	1	10.43	-4.09	0.00177	0.04671	GGATGGCGGC	G	TTAACGTCGC
NC_016810.1	1397375	-	3	0	117	67	48.51	5.12	0	0.00086	CAATTGATGG	T	TACGGCATGT
NC_016810.1	1397382	-	0	1	14	29	11.16	4.29	0.00103	0.03545	TGCAAAACAA	T	TGATGGTTAC
NC_016810.1	1401613	+	0	0	13	53	16.69	5.68	6e-05	0.0062	AATATTATTT	G	TTCGTTGCAG
NC_016810.1	1407273	+	35	53	977	78	298.59	3.34	0.00094	0.03352	TGAGATTATT	C	TTATGCCCCT
NC_016810.1	1407345	+	11	10	255	18	77.05	3.35	0.00158	0.04451	AACCCTTAAG	C	CTGTATTGAA
NC_016810.1	1407391	-	0	1	28	15	11.36	4.31	0.00095	0.03374	GACCTTAGTT	T	TTTACGCGCC
NC_016810.1	1407392	-	3	3	72	20	25.49	3.54	0.00094	0.03343	AGACCTTAGT	T	TTTTACGCGC
NC_016810.1	1407393	-	1	2	70	24	25.2	4.37	0.0001	0.00904	CAGACCTTAG	T	TTTTTACGCG
NC_016810.1	1414872	+	15	16	161	88	72.07	2.86	0.00131	0.04065	ACGCTAACTA	T	TATCGGCGCG
NC_016810.1	1415264	+	3	3	33	42	20.68	3.29	0.00159	0.04465	AGGGCAAAAG	A	TCCCCAACCC
NC_016810.1	1415265	+	0	1	24	17	10.8	4.25	0.00114	0.03761	GGGCAAAAGA	T	CCCCAACCCG
NC_016810.1	1431985	-	8	10	249	60	85.14	3.82	7e-05	0.00704	GAGATAACAT	T	TTGCGCCATT
NC_016810.1	1436480	-	0	0	51	4	14.48	5.36	0.00021	0.01399	GTGCCAAAGA	T	TTTGCAACAG
NC_016810.1	1440371	-	5	5	524	27	147.7	5.13	0	0.00089	CCATTTTGAA	C	CTGGGCAGTG
NC_016810.1	1448810	+	0	0	23	10	8.58	4.84	0.00086	0.03182	TATAGAACAG	G	TTCTGTTGGC
NC_016810.1	1449523	+	0	0	12	16	7.17	4.63	0.0016	0.04476	CTGGATACGC	T	TACAGCGGAG
NC_016810.1	1455808	+	0	0	14	15	7.45	4.68	0.00136	0.04138	GGCCGACGCT	A	TTAGCTGTAA
NC_016810.1	1458672	-	0	0	66	23	23.2	6.11	1e-05	0.00201	CCGTTGTCAC	C	TACAACGTTG
NC_016810.1	1458679	-	0	0	17	16	8.49	4.86	0.00079	0.03042	TTCGTCCCCG	T	TGTCACCTAC
NC_016810.1	1462265	-	0	0	25	4	7.61	4.61	0.00192	0.0486	TGTTTTAAGG	T	TCTGATCACC
NC_016810.1	1462416	-	15	19	237	324	151.79	3.84	1e-05	0.00141	ATTATTAGGC	A	TTAACGGGAA
NC_016810.1	1462417	-	0	4	34	50	22.33	3.94	0.00045	0.0221	AATTATTAGG	C	ATTAACGGGA
NC_016810.1	1462418	-	2	2	32	57	23.68	3.97	0.00021	0.01394	TAATTATTAG	G	CATTAACGGG
NC_016810.1	1462420	-	3	4	34	156	49.66	4.29	3e-05	0.00419	GATAATTATT	A	GGCATTAACG
NC_016810.1	1462421	-	0	1	75	73	38.29	5.94	0	0.00033	CGATAATTAT	T	AGGCATTAAC
NC_016810.1	1462422	-	9	8	167	200	98.32	4.15	0	0.00088	ACGATAATTA	T	TAGGCATTAA
NC_016810.1	1462423	-	14	11	195	416	161.73	4.29	0	0.00047	TACGATAATT	A	TTAGGCATTA
NC_016810.1	1462424	-	0	1	63	29	24.11	5.31	2e-05	0.00292	TTACGATAAT	T	ATTAGGCATT
NC_016810.1	1462425	-	3	13	367	315	179.33	5.13	0	4e-05	ATTACGATAA	T	TATTAGGCAT
NC_016810.1	1462426	-	6	20	294	558	223.08	4.78	0	0.0001	TATTACGATA	A	TTATTAGGCA
NC_016810.1	1462427	-	1	8	52	145	51.95	4.12	6e-05	0.00625	ATATTACGAT	A	ATTATTAGGC
NC_016810.1	1462428	-	0	3	76	160	60.72	5.6	0	0.00018	TATATTACGA	T	AATTATTAGG
NC_016810.1	1474891	-	23	25	0	0	11.62	-5.22	0.00026	0.01554	CTCACCGCGT	T	TAAAAACATG
NC_016810.1	1474892	-	42	73	4	1	28.27	-3.85	0.00025	0.01529	GCTCACCGCG	T	TTAAAAACAT
NC_016810.1	1474893	-	152	221	0	22	94.01	-3.5	0.00132	0.04099	TGCTCACCGC	G	TTTAAAAACA
NC_016810.1	1477239	-	1	2	56	36	24.5	4.37	7e-05	0.00733	GGCAGCCAGG	T	TACCGTCTCT
NC_016810.1	1477727	-	5	6	73	42	32.44	3.15	0.00119	0.03859	AGCTATAGGG	A	TGCTGAAATA
NC_016810.1	1477735	-	14	11	259	50	87.15	3.35	0.00059	0.02583	TATAATTTAG	C	TATAGGGATG
NC_016810.1	1479499	+	19	17	0	0	8.83	-4.85	0.00084	0.03128	AAGCGTTGAG	A	TTTTCAGTAT
NC_016810.1	1481600	+	1	0	75	1	20.35	4.65	0.00063	0.02662	TATTGTCTGA	T	TTGCTGGAAA
NC_016810.1	1483192	+	12	15	192	81	77.48	3.17	0.00047	0.02252	TGTAGAACAG	T	TTCATCGGTA
NC_016810.1	1483210	+	0	0	42	6	12.6	5.25	0.00028	0.01627	GTAACTCCTT	T	TTGCTGAGGT
NC_016810.1	1490636	+	1	0	34	19	14.01	4.51	0.00039	0.02021	GCATGTTGTT	C	CACGGGAATG
NC_016810.1	1492774	-	3	14	360	154	137.44	4.65	0	0.00042	TTATTGCCTG	T	TGTAGGAAAG
NC_016810.1	1492784	-	4	3	33	49	22.71	3.21	0.0018	0.04706	GGTCTGACGT	T	TATTGCCTGT
NC_016810.1	1501202	+	0	0	33	4	9.72	4.9	0.00084	0.03128	GCCAGTGAAA	T	TTTGGGCGGC
NC_016810.1	1502181	+	1	2	12	53	17.12	3.82	0.00111	0.03723	TGGCATTAGG	A	TACCTTAGCG
NC_016810.1	1511057	-	0	3	89	7	25.91	4.29	0.00048	0.02293	GCCATCAGGC	T	TTCTCGCCGG
NC_016810.1	1515622	-	13	14	152	170	89.22	3.39	9e-05	0.00849	ATCATTCAAG	A	TGCATCGCGG
NC_016810.1	1523274	+	0	0	36	2	10.02	4.86	0.00103	0.03544	TGGCTTATAT	T	TTCGAAGCAT
NC_016810.1	1523730	+	0	0	23	8	8.08	4.75	0.00118	0.03842	GGTGGTAGGG	A	TTCAGGAGGG
NC_016810.1	1533738	+	1	3	137	20	42.12	4.69	3e-05	0.004	CAAAAAAGAG	T	TTTAAATGTC
NC_016810.1	1545696	-	3	8	139	46	50.76	3.81	0.00012	0.01007	ATGATGCCTG	T	TACCCAATCC
NC_016810.1	1550767	+	39	59	325	289	181.09	2.58	0.00171	0.04609	CTCGCAAGAA	T	TTGCCCGGTA
NC_016810.1	1550768	+	1	6	153	20	46.98	4.2	0.00014	0.01099	TCGCAAGAAT	T	TGCCCGGTAG
NC_016810.1	1550776	+	25	37	296	304	168.94	3.16	0.00014	0.01089	ATTTGCCCGG	T	AGCGTATAAG
NC_016810.1	1550963	-	0	1	22	20	11.03	4.29	0.001	0.03475	TATTTTCCGG	A	TTTCTGGCCG
NC_016810.1	1551061	-	3	0	92	16	29.15	4.32	0.00025	0.01529	TGTACGAGGT	T	TTTTAAAAAA
NC_016810.1	1553739	-	1	1	36	15	13.75	3.94	0.00113	0.03758	AGTCAGATGA	A	TTAGGCGTGC
NC_016810.1	1555462	+	3	5	184	115	79.27	4.85	0	0.00021	TGATCATCAG	T	TCCGCTTCCA
NC_016810.1	1557447	-	2	4	105	114	57.65	4.78	0	0.00043	CCAGGAAGAG	A	TGATGATCGT
NC_016810.1	1557504	-	1	0	9	37	11.91	4.24	0.0012	0.03877	CGCCGCCTTT	A	TTGATGGCCC
NC_016810.1	1557576	-	0	1	42	104	37.31	5.87	0	0.00047	TAAAATTCAG	T	TCGCGTTAAC
NC_016810.1	1557582	-	0	0	16	36	13.23	5.43	0.00012	0.0102	TTACCCTAAA	A	TTCAGTTCGC
NC_016810.1	1557956	-	6	7	55	167	59.42	3.78	8e-05	0.00755	TATTAACCAG	A	CTATTCACGA
NC_016810.1	1568927	-	9	5	215	28	67.37	3.7	0.00037	0.01939	CTCTGCACAG	C	TTCGATCCCT
NC_016810.1	1571786	-	3	4	46	34	22.33	3.22	0.0017	0.04609	TGATGCCCAC	A	CTAACTATAG
NC_016810.1	1581031	+	23	39	309	183	141.99	2.9	0.00066	0.02737	TTATGCACAT	A	AGAGGAGACA
NC_016810.1	1581032	+	0	1	31	10	10.9	4.23	0.00139	0.04182	TATGCACATA	A	GAGGAGACAT
NC_016810.1	1583956	-	0	1	51	66	30.19	5.63	0	0.00095	TTTAGTCATC	A	ACCAGGAGGT
NC_016810.1	1601988	+	2	1	188	38	59.96	5.42	0	0.00042	ACGAATTAAT	T	TTCTGCGAGC
NC_016810.1	1601989	+	0	0	61	9	18.37	5.73	5e-05	0.00603	CGAATTAATT	T	TCTGCGAGCC
NC_016810.1	1602287	+	5	8	85	71	43.28	3.38	0.0003	0.01717	AGGGGTTACG	T	TTCTTTCGCG
NC_016810.1	1602288	+	2	18	212	155	99.13	4	3e-05	0.00433	GGGGTTACGT	T	TCTTTCGCGT
NC_016810.1	1602289	+	1	2	69	27	25.69	4.41	8e-05	0.00765	GGGTTACGTT	T	CTTTCGCGTA
NC_016810.1	1602290	+	1	1	56	26	21.79	4.58	8e-05	0.00779	GGTTACGTTT	C	TTTCGCGTAA
NC_016810.1	1602305	+	4	2	133	80	56.68	4.66	0	0.00086	GCGTAAGCGA	A	TTTGTCCTTA
NC_016810.1	1605662	+	0	0	27	6	8.64	4.8	0.00105	0.03583	CGTTAAACGA	T	TTGCTGTGGT
NC_016810.1	1605775	-	1	1	103	1	27.96	4.56	0.00046	0.02222	CGGAAGCAAA	A	AAAGAGAGCG
NC_016810.1	1605818	-	6	2	51	43	26.31	3.18	0.00195	0.04913	GCGAAGAAAC	A	TCATCCACGC
NC_016810.1	1605820	-	6	8	111	196	81.68	4.17	0	0.00118	GGGCGAAGAA	A	CATCATCCAC
NC_016810.1	1605980	-	0	1	64	2	17.63	4.65	0.00059	0.02601	TTCGCGCAGT	A	TTTCCCCATG
NC_016810.1	1607957	-	3	2	131	10	38.38	4.19	0.00025	0.01519	TCCAAAACGG	A	TGCTGATCCA
NC_016810.1	1612413	+	3	9	70	42	31.73	3.05	0.00195	0.04913	GACCGACGTT	C	TGCCAGAGTT
NC_016810.1	1633689	-	0	0	56	6	16.3	5.54	0.00011	0.00968	GGATTATCTT	T	TTTACAATTA
NC_016810.1	1633690	-	0	0	41	5	12.09	5.18	0.00035	0.01894	TGGATTATCT	T	TTTTACAATT
NC_016810.1	1637348	+	2	3	86	25	29.96	4.25	9e-05	0.00877	GCTGCCGTGG	T	TATCGCCGCC
NC_016810.1	1643518	+	3	3	66	35	27.66	3.7	0.00033	0.01828	GTCGTGCTGA	T	TAATGTCTTT
NC_016810.1	1643521	+	0	0	31	7	9.94	4.99	0.00059	0.02599	GTGCTGATTA	A	TGTCTTTGCT
NC_016810.1	1643525	+	5	9	214	45	71.09	3.92	8e-05	0.00757	TGATTAATGT	C	TTTGCTGCTG
NC_016810.1	1643526	+	0	0	25	4	7.61	4.61	0.00192	0.0486	GATTAATGTC	T	TTGCTGCTGC
NC_016810.1	1643541	+	4	3	128	19	40.32	3.92	0.00027	0.0159	TGCTGCAGGA	C	TTTTGGGTCT
NC_016810.1	1648131	-	0	1	117	4	32.14	5.39	4e-05	0.005	GTCCAAAAAA	T	TTGGGGCACA
NC_016810.1	1648191	-	17	19	216	191	113.3	3.33	9e-05	0.0085	AGGGTTTATT	T	TTATGGCGGA
NC_016810.1	1650959	-	1	0	21	18	10.33	4.1	0.00163	0.04509	GGCGATTGAT	A	TGCTTGACGC
NC_016810.1	1686492	+	0	0	13	33	11.69	5.26	0.00023	0.01451	GTAATTGCTT	A	TTTTATTTGT
NC_016810.1	1686519	+	0	0	12	18	7.67	4.72	0.00123	0.03923	AATAAGTATA	A	TACCCGCTTC
NC_016810.1	1686521	+	0	0	17	12	7.49	4.68	0.00136	0.04138	TAAGTATAAT	A	CCCGCTTCCG
NC_016810.1	1686526	+	369	423	6744	11127	4755.49	4.29	0	0.00011	ATAATACCCG	C	TTCCGATGTA
NC_016810.1	1686532	+	6	3	255	121	99.95	4.91	0	0.0002	CCCGCTTCCG	A	TGTAGACCCG
NC_016810.1	1686533	+	1	5	235	90	85.95	5.29	0	0.00015	CCGCTTCCGA	T	GTAGACCCGT
NC_016810.1	1688168	-	2	0	60	28	23.41	4.57	0.0001	0.00897	GCGACGACGT	C	TTTCAAAGCG
NC_016810.1	1693269	-	0	0	22	6	7.32	4.6	0.00187	0.04794	TAGCGATGGC	T	TTCATACCGC
NC_016810.1	1693342	-	6	2	60	52	30.94	3.41	0.00074	0.02936	AGTAACCAGG	T	ATGACGTCTG
NC_016810.1	1698598	+	3	1	44	30	20.17	3.68	0.0008	0.03053	ACATCGCCGC	T	TTCATCCCTG
NC_016810.1	1706833	-	2	0	184	15	52.94	5.44	1e-05	0.00161	AATTACTGCA	T	AGCACAATTG
NC_016810.1	1706841	-	3	2	85	16	27.72	3.83	0.00054	0.0243	CTTTTTTGAA	T	TACTGCATAG
NC_016810.1	1706842	-	14	18	281	102	107.17	3.39	0.00017	0.01226	CCTTTTTTGA	A	TTACTGCATA
NC_016810.1	1706855	-	0	0	42	7	12.85	5.29	0.00023	0.01473	TATTGTCTTA	C	TTCCTTTTTT
NC_016810.1	1712034	+	29	26	1	1	14	-3.91	0.00107	0.03625	TTTTTCTCAT	T	TATTGATCTG
NC_016810.1	1714775	-	10	21	87	332	113.18	3.54	0.00014	0.01092	AGGTGCTTGA	A	TTTACCATGA
NC_016810.1	1715149	-	0	0	39	4	11.31	5.08	0.0005	0.02326	CATTGCGCTG	T	TATGTAAGAT
NC_016810.1	1722778	+	0	1	31	9	10.4	4.15	0.00188	0.04817	TGCATACTGA	T	TATTGGGCAA
NC_016810.1	1724825	+	0	2	32	64	24.88	4.8	4e-05	0.00486	TATTGTAGTG	G	CTACTACAAT
NC_016810.1	1724846	+	0	0	14	27	10.45	5.12	0.00034	0.01869	ATCATAAAGG	A	CATCCTGATG
NC_016810.1	1724862	+	0	0	15	38	13.47	5.44	0.00012	0.01005	TGATGACGCT	A	TTTCGCAACA
NC_016810.1	1724885	+	5	11	193	263	120.46	4.57	0	0.0002	TCTGTACTGG	T	TTTAGGGGGA
NC_016810.1	1725246	+	1	2	208	115	84.43	6.03	0	2e-05	TTATTATCGG	T	TCCGTGAATG
NC_016810.1	1725254	+	1	0	38	30	17.82	4.85	9e-05	0.00875	GGTTCCGTGA	A	TGGCGATCGG
NC_016810.1	1725265	+	1	2	125	104	59.74	5.59	0	0.0001	TGGCGATCGG	A	TGCCCGTACC
NC_016810.1	1725271	+	0	0	21	11	8.3	4.81	0.00095	0.03359	TCGGATGCCC	G	TACCGGGAAT
NC_016810.1	1725441	+	0	1	54	19	19.23	4.99	8e-05	0.00756	TGATGCACAG	T	TTCATGGCGA
NC_016810.1	1726431	-	0	0	39	4	11.31	5.08	0.0005	0.02326	GCAGTCAGTG	T	TAAGCGCTAT
NC_016810.1	1734779	-	0	0	18	26	11.26	5.23	0.00023	0.01473	TCGTCGTCAG	C	TTATCGGTCA
NC_016810.1	1734791	-	0	3	22	36	15.45	3.74	0.00151	0.04359	TCTCGGTGAT	T	TTCGTCGTCA
NC_016810.1	1734792	-	2	2	45	41	23.12	3.95	0.00022	0.01407	GTCTCGGTGA	T	TTTCGTCGTC
NC_016810.1	1734822	+	2	0	65	9	19.99	4.24	0.00063	0.02661	CGTTATCGAT	C	CACGGCAATG
NC_016810.1	1735482	-	1	1	136	13	39.69	5.22	1e-05	0.00242	ACTGGGTCGC	T	TTAGGCGGCT
NC_016810.1	1735972	-	2	2	62	21	22.61	3.88	0.00044	0.02165	TGGAAACCGT	T	TGAGTGACGG
NC_016810.1	1735973	-	1	1	112	46	41.59	5.44	0	0.0005	GTGGAAACCG	T	TTGAGTGACG
NC_016810.1	1736219	-	0	2	10	62	18.56	4.33	0.00047	0.02252	AGCGGACTCT	G	TTTCGTCGTT
NC_016810.1	1736586	-	0	2	16	32	12.65	3.88	0.00171	0.04609	GCCTGGACGG	A	TTATTTGCAT
NC_016810.1	1736890	-	0	0	28	3	8.15	4.66	0.00171	0.04609	CGCCTGGCCC	A	CACCGACGCG
NC_016810.1	1750962	+	0	1	34	10	11.7	4.32	0.00105	0.03587	CAATGGCTCA	C	CAGAGCGCCC
NC_016810.1	1753215	-	18	36	140	349	136.81	3.05	0.00051	0.02355	TAAGATTAAA	C	TTAGAGCATG
NC_016810.1	1753220	-	27	19	162	298	128.79	3.11	0.00036	0.01897	TTGAATAAGA	T	TAAACTTAGA
NC_016810.1	1753221	-	4	5	45	118	43.55	3.83	9e-05	0.0088	CTTGAATAAG	A	TTAAACTTAG
NC_016810.1	1753241	-	0	4	13	68	21.28	3.81	0.00127	0.04001	AAATAACAAG	A	AATGGGGCGC
NC_016810.1	1756739	+	1	0	37	11	12.81	4.34	0.00082	0.031	TTATAGTGAG	C	TTAATTCCGT
NC_016810.1	1756744	+	0	0	37	11	12.53	5.32	0.0002	0.01323	GTGAGCTTAA	T	TCCGTGAATC
NC_016810.1	1758764	-	3	2	35	39	20.25	3.47	0.0011	0.03713	TGCAAACCTG	T	TATCAACAGC
NC_016810.1	1759885	-	0	1	37	12	12.99	4.46	0.00061	0.02632	TTGGACACGA	T	TTATTCGCGC
NC_016810.1	1782319	+	0	0	20	8	7.29	4.62	0.0017	0.04609	TTTCCGTCAA	T	TTGACTAATC
NC_016810.1	1782377	+	0	0	133	15	38.91	6.58	0	0.0006	TTAAAACCGA	T	TTTTTCAGCA
NC_016810.1	1782378	+	0	0	35	4	10.25	4.96	0.0007	0.02849	TAAAACCGAT	T	TTTTCAGCAA
NC_016810.1	1784680	+	9	3	46	125	46.53	3.42	0.0006	0.02602	GACAAGTAAA	A	TCCGTGTGTC
NC_016810.1	1788043	+	1	4	220	6	60.77	4.76	7e-05	0.0069	CCGCTCCCGG	T	TCAGGGTTAA
NC_016810.1	1789670	-	0	1	16	32	12.44	4.44	0.0006	0.02617	ACGCGTCAGG	A	TTCACATGGC
NC_016810.1	1793987	-	96	120	12	11	57.71	-2.88	0.00118	0.03842	ACCCGCACGA	A	TTTTCCGGCG
NC_016810.1	1794028	-	1	0	44	3	12.66	4.19	0.0019	0.04837	TGCCGTAAAA	A	TGCCGGAAGC
NC_016810.1	1796495	-	3	9	31	120	40.92	3.39	0.0008	0.0305	CTGGATAATA	T	TTATGTGAAA
NC_016810.1	1796496	-	9	8	24	169	52.77	3.16	0.00184	0.04761	GCTGGATAAT	A	TTTATGTGAA
NC_016810.1	1797929	-	84	118	4	14	52.6	-3.09	0.00104	0.03558	CTCGACCCGC	A	TAAAATTGAA
NC_016810.1	1798251	-	1327	1789	97	110	796.37	-3.57	1e-05	0.00184	ATACCGAATC	G	ACGAAAGGCG
NC_016810.1	1798605	-	1	3	71	10	22.18	3.83	0.00099	0.03461	TTAGTTGTTT	C	AGCTCCATCG
NC_016810.1	1799950	+	5	8	67	76	39.78	3.25	0.00051	0.02355	GATGATTTAC	T	AAAAAAGTTT
NC_016810.1	1799958	+	0	0	18	16	8.76	4.9	0.0007	0.02835	ACTAAAAAAG	T	TTAACATTAT
NC_016810.1	1804378	+	11	23	0	0	7.67	-4.66	0.00147	0.04297	GCATGGCTGC	C	GCTAAATCCG
NC_016810.1	1809498	+	1	2	87	9	25.94	4.31	0.00028	0.01638	AATCCTTCCC	C	CACCACCATT
NC_016810.1	1809522	+	74	107	0	5	44.22	-4.45	3e-05	0.00401	CACTACAGCG	A	TGTAGTTAAC
NC_016810.1	1809523	+	195	288	6	7	117.83	-4.69	0	0.00013	ACTACAGCGA	T	GTAGTTAACT
NC_016810.1	1809524	+	92	145	2	3	57.21	-4.87	0	0.00041	CTACAGCGAT	G	TAGTTAACTC
NC_016810.1	1819465	-	1	3	571	33	160.1	6.29	0	7e-05	AGTCTTTCTT	A	TTTTCTATAT
NC_016810.1	1819468	-	0	0	34	2	9.49	4.8	0.00123	0.03923	GAAAGTCTTT	C	TTATTTTCTA
NC_016810.1	1823281	+	1	1	65	5	18.92	4.23	0.00071	0.02872	GCTCAAAGCG	T	TACAACAGGC
NC_016810.1	1827286	-	4	0	52	53	28.1	4.04	0.00027	0.01587	GGTGAAAAGC	T	TCGACGAGCT
NC_016810.1	1827287	-	6	11	253	92	93.85	4.09	1e-05	0.00223	TGGTGAAAAG	C	TTCGACGAGC
NC_016810.1	1837740	-	0	2	179	7	49.49	5.42	1e-05	0.00256	CACATAAAGT	T	TAGGGGGATT
NC_016810.1	1837741	-	19	35	2258	195	658.25	5.07	0	0.00028	ACACATAAAG	T	TTAGGGGGAT
NC_016810.1	1851646	+	69	85	5	10	40.78	-2.98	0.00148	0.04311	GCACCGCAGC	C	TATATTGTCG
NC_016810.1	1859473	-	6	7	175	25	55.39	3.6	0.00049	0.02303	CAAAATTTGG	C	TATTGTGCGC
NC_016810.1	1861115	+	0	0	30	2	8.43	4.66	0.0018	0.04701	CTATGCTTGA	A	AGGAGGCGCT
NC_016810.1	1866609	-	7	6	78	177	68.07	3.96	2e-05	0.00341	CGTTTGCGAG	T	TCAAAGGAGG
NC_016810.1	1866610	-	1	0	42	7	13.13	4.33	0.00101	0.03495	CCGTTTGCGA	G	TTCAAAGGAG
NC_016810.1	1866616	-	9	10	294	164	123.31	4.32	0	0.00047	GCTTAGCCGT	T	TGCGAGTTCA
NC_016810.1	1866617	-	3	6	159	69	61.37	4.34	1e-05	0.00173	CGCTTAGCCG	T	TTGCGAGTTC
NC_016810.1	1866634	-	3	4	158	66	59.94	4.59	0	0.00098	ACGACACTGT	C	TTATTGCGCT
NC_016810.1	1866796	-	0	0	21	7	7.3	4.61	0.00177	0.04671	AGGTTGAAGA	T	CCTCGTAGAT
NC_016810.1	1866797	-	0	0	14	16	7.7	4.73	0.00119	0.03859	GAGGTTGAAG	A	TCCTCGTAGA
NC_016810.1	1869583	+	0	0	30	2	8.43	4.66	0.0018	0.04701	CCGGCAGAAT	T	TTATGGCAAA
NC_016810.1	1872653	+	13	13	267	109	104.16	3.63	6e-05	0.00636	CGCAAGATGT	T	TTAACAAATC
NC_016810.1	1872654	+	3	3	72	13	23.74	3.41	0.00198	0.04951	GCAAGATGTT	T	TAACAAATCA
NC_016810.1	1875309	-	54	61	2	4	29.29	-3.72	0.00026	0.01554	TATTACCCCC	C	ATACTTTATG
NC_016810.1	1878878	+	11	8	93	72	47.31	2.91	0.00156	0.04404	CCGTTTTGAT	A	TTCTGGTCGC
NC_016810.1	1881371	+	32	51	0	3	20.32	-3.98	0.00052	0.02372	AGCAAGACGT	A	CTATTCCATC
NC_016810.1	1884047	-	2	1	101	16	31.46	4.54	8e-05	0.00761	GGAATCAAGT	C	TATAGATGCG
NC_016810.1	1888710	+	7	0	101	79	48.39	4.05	0.00017	0.01226	CGTAAGAAAG	T	TAACCCGCTG
NC_016810.1	1888735	+	2	1	26	77	26.89	4.41	8e-05	0.00747	TTATCGTGGG	C	TTCTTCGTCA
NC_016810.1	1888759	+	2	5	100	46	39.54	4.05	6e-05	0.00653	GTATCGCCGG	C	TACTCCGTAG
NC_016810.1	1888772	+	1	0	20	19	10.31	4.1	0.00163	0.04508	CTCCGTAGGA	C	TGCTGGGCCA
NC_016810.1	1890134	+	0	0	23	5	7.33	4.58	0.00199	0.04962	TAGCTATCGG	T	TGCGCCACGC
NC_016810.1	1890213	+	2	0	58	7	17.64	4.05	0.00126	0.03993	GCGTGCTGAA	A	TTCTCGGCGG
NC_016810.1	1893353	-	33	47	0	2	19.51	-4.35	0.00022	0.01407	TGCCTACGGG	C	AAAGAAAACA
NC_016810.1	1893377	-	9	14	178	61	67.74	3.2	0.00059	0.02599	AATGTCTCAG	T	TTTATCTATG
NC_016810.1	1899933	-	68	64	2	3	33.55	-4.13	5e-05	0.00604	GCAGCGAAGA	G	CAAGTCGATT
NC_016810.1	1909148	-	0	4	72	83	40.62	4.77	1e-05	0.0019	GTGGTTTATG	T	TTCCGATATG
NC_016810.1	1909154	-	0	4	26	58	22.21	3.92	0.00056	0.02508	GGCGATGTGG	T	TTATGTTTCC
NC_016810.1	1909166	-	19	12	44	282	89.91	3.07	0.00184	0.04755	ATCGTGTGCT	G	AGGCGATGTG
NC_016810.1	1926971	-	1	10	113	64	48.25	3.77	0.00019	0.01311	ATTTTTACAT	C	TGCAACAACA
NC_016810.1	1927976	+	0	0	15	14	7.47	4.68	0.00135	0.04134	TCCTGGAAAA	T	TGCTGCTGCG
NC_016810.1	1931468	+	0	1	26	13	10.33	4.18	0.00152	0.04377	TATCACGCGG	C	AAACACAGCG
NC_016810.1	1932353	-	0	2	101	6	28.62	4.78	0.00014	0.01117	GAACAGACAA	T	TCCTGACATC
NC_016810.1	1932354	-	0	0	33	10	11.22	5.17	0.00031	0.01776	GGAACAGACA	A	TTCCTGACAT
NC_016810.1	1940488	+	9	11	194	45	67.34	3.34	0.00055	0.02473	AAGTCTTTAC	C	GAGGTCACCG
NC_016810.1	1946630	-	0	3	32	36	18.09	3.97	0.0006	0.0261	GCCGCCAGAG	A	TGCCTTAGCG
NC_016810.1	1954747	-	3	4	74	38	30.73	3.67	0.00029	0.01675	AAATAGCGGA	T	TTCACTACAC
NC_016810.1	1954760	-	3	1	20	94	29.83	4.16	0.00018	0.01265	ATCACTCTCC	T	AAAAATAGCG
NC_016810.1	1956482	+	0	4	162	9	45.91	4.7	0.0001	0.00909	TTATTACGGT	T	TTCACCACCG
NC_016810.1	1972247	-	34	49	0	3	20.46	-3.99	0.00049	0.02303	AGATAAAAGC	A	AAAAATGTGT
NC_016810.1	1973549	-	44	37	2	4	21.48	-3.26	0.00189	0.04824	CAATGGCAAT	A	TGGATGCCTA
NC_016810.1	1973559	-	7	10	87	58	41.54	2.93	0.00159	0.04464	AGTTTCTGGA	C	AATGGCAATA
NC_016810.1	1974509	-	32	32	0	2	16.08	-4.08	0.00066	0.02752	TCGATCTGCG	C	GTGAAATTCT
NC_016810.1	1975009	-	66	110	5	9	44.71	-3.31	0.00039	0.02016	TGTGGAAAGT	G	TTTGACGTGG
NC_016810.1	1978271	-	15	27	0	0	9.83	-5	0.00053	0.02413	GATATTGAAA	A	TCCAAAAGAG
NC_016810.1	1978475	-	479	674	32	39	292.15	-3.65	1e-05	0.00182	GCTGAACTGG	T	CATCATTGGC
NC_016810.1	1978476	-	28	31	0	0	14.26	-5.49	0.0001	0.00931	TGCTGAACTG	G	TCATCATTGG
NC_016810.1	1979383	-	0	2	63	4	18.07	4.2	0.00111	0.03715	TGACTCAGGA	T	TCGCGCGTCG
NC_016810.1	1979384	-	8	8	263	9	75.67	3.64	0.00115	0.03794	TTGACTCAGG	A	TTCGCGCGTC
NC_016810.1	1980014	-	1	1	138	8	38.97	5.14	3e-05	0.00379	ACGTACCCCT	A	TTCAGCAGTG
NC_016810.1	1986943	+	0	1	59	6	17.31	4.74	0.00032	0.01791	TCTTTTGCTA	T	TTGTGGAGCG
NC_016810.1	1987176	+	1	3	214	15	61.23	5.1	1e-05	0.00196	ATTCATACCG	T	TTCTTCGCCC
NC_016810.1	1987177	+	6	7	521	34	149.09	4.86	1e-05	0.00134	TTCATACCGT	T	TCTTCGCCCT
NC_016810.1	1987311	+	0	1	27	24	13.35	4.55	0.00038	0.01994	CCGACATTTA	A	TTTCTTGCAG
NC_016810.1	1987312	+	2	0	50	12	16.77	4.05	0.00099	0.0346	CGACATTTAA	T	TTCTTGCAGT
NC_016810.1	1987341	+	1	4	49	71	31.82	4.18	6e-05	0.00639	GCAGAACAGC	A	TGAAGAAGAA
NC_016810.1	1987378	+	5	13	294	63	97.58	4.05	4e-05	0.00468	TTATTGATAA	A	TTAACGCTGG
NC_016810.1	1987379	+	1	2	90	11	27.24	4.39	0.00018	0.01275	TATTGATAAA	T	TAACGCTGGC
NC_016810.1	1987429	+	0	1	26	19	11.83	4.38	0.00073	0.02895	TTGATAAAGA	A	CTCTCCACCC
NC_016810.1	1990217	-	0	0	23	11	8.83	4.89	0.00075	0.02946	TTAAACACTT	T	TTTACTGAAA
NC_016810.1	1990260	-	0	0	28	6	8.9	4.84	0.00095	0.03357	GAAATAACCT	T	TTCTGCTGAC
NC_016810.1	1990404	-	0	1	37	9	12.24	4.36	0.00094	0.0334	GTCACTAAAG	T	TTTTGAGAAA
NC_016810.1	1992881	-	50	70	1	3	29.05	-4.9	2e-05	0.00298	GTGAAACCAC	C	TACGGGTGGT
NC_016810.1	1992903	-	180	212	2	8	96.9	-4.73	0	0.00031	AATCAAAGCA	A	TAAGCAGTGT
NC_016810.1	1992904	-	76	106	0	2	43.81	-5.45	0	0.00045	TAATCAAAGC	A	ATAAGCAGTG
NC_016810.1	1992905	-	28	26	0	0	13.21	-5.39	0.00015	0.01149	ATAATCAAAG	C	AATAAGCAGT
NC_016810.1	1992911	-	29	14	0	0	10.97	-5.11	0.0004	0.02059	ACAAGAATAA	T	CAAAGCAATA
NC_016810.1	1992912	-	109	131	0	3	58.45	-5.42	0	0.00026	GACAAGAATA	A	TCAAAGCAAT
NC_016810.1	1992914	-	71	99	2	1	41.23	-4.98	0	0.00086	AAGACAAGAA	T	AATCAAAGCA
NC_016810.1	1992916	-	603	726	3	23	326	-5.09	0	9e-05	GAAAGACAAG	A	ATAATCAAAG
NC_016810.1	1992986	-	63	90	1	8	38.61	-3.56	0.00047	0.02243	AGACACAAGG	G	ATTTAAAATC
NC_016810.1	1993283	-	52	60	0	3	27.75	-4.41	8e-05	0.00765	CGAACGGCAG	C	ACTGATTGCC
NC_016810.1	1993284	-	18	27	0	0	10.66	-5.11	0.00037	0.01958	TCGAACGGCA	G	CACTGATTGC
NC_016810.1	1993285	-	118	155	0	10	67.52	-4.13	9e-05	0.0082	ATCGAACGGC	A	GCACTGATTG
NC_016810.1	1995580	+	3	1	108	14	33.09	4.25	0.0002	0.01339	ATTATGCTCA	A	GCAGCAGCGC
NC_016810.1	1996513	-	52	82	1	5	33.14	-3.87	0.00017	0.01226	TATAAGGACG	A	TTAACTATCA
NC_016810.1	1997625	-	0	0	16	11	6.98	4.59	0.00182	0.04733	CGATGTGGGA	T	GCCGCCCAGC
NC_016810.1	2001364	-	0	7	99	14	31.14	3.63	0.00188	0.04806	AATTAACCGG	T	TTTGAAGTCG
NC_016810.1	2002881	-	12	16	186	82	76.35	3.1	0.00059	0.02583	CGGCATCGGG	T	TATTAAATGC
NC_016810.1	2003818	+	13	13	267	109	104.16	3.63	6e-05	0.00636	CGCAAGATGT	T	TTAACAAATC
NC_016810.1	2003819	+	3	3	72	13	23.74	3.41	0.00198	0.04951	GCAAGATGTT	T	TAACAAATCA
NC_016810.1	2006011	-	47	107	2	10	38.53	-3.18	0.00148	0.04316	CGCCAAAGTT	A	CCGTTACGGG
NC_016810.1	2015027	+	7	7	497	149	172.04	5.12	0	8e-05	TAGGCGCGGG	C	TATCCCGGCG
NC_016810.1	2015734	+	8	6	146	24	48.07	3.28	0.00141	0.04198	TCAGACAACG	A	TCCGCGCGTG
NC_016810.1	2015735	+	8	17	472	8	132.56	3.81	0.00088	0.03221	CAGACAACGA	T	CCGCGCGTGG
NC_016810.1	2015817	+	10	14	254	49	85.1	3.43	0.00042	0.02105	AAAGCGTCAT	T	TTGTTGATGA
NC_016810.1	2015818	+	5	3	124	29	42.04	3.83	0.00022	0.01428	AAGCGTCATT	T	TGTTGATGAC
NC_016810.1	2016116	+	2	2	62	19	22.11	3.84	0.00054	0.02457	ACGCTCAACT	T	TATGGAACCG
NC_016810.1	2016118	+	4	7	99	35	37.5	3.36	0.0007	0.02843	GCTCAACTTT	A	TGGAACCGCA
NC_016810.1	2017536	+	576	723	57	43	337.17	-3.35	4e-05	0.00502	CCAAAATGGC	G	TTATTGCCGG
NC_016810.1	2020535	+	27	40	0	3	16.63	-3.7	0.00154	0.04404	AACGCCAGAG	G	TAGCATGATT
NC_016810.1	2020536	+	45	58	0	6	26.14	-3.49	0.00155	0.04404	ACGCCAGAGG	T	AGCATGATTA
NC_016810.1	2026180	+	12	25	174	122	85.07	2.91	0.00087	0.03197	ATATTCATGA	T	TTTAGTGTAA
NC_016810.1	2026234	-	0	1	22	62	21.53	5.15	4e-05	0.00479	TCCCGACCCG	T	AGGGCCGGGA
NC_016810.1	2026235	-	0	1	2	54	14.24	4.41	0.00121	0.03887	ATCCCGACCC	G	TAGGGCCGGG
NC_016810.1	2026236	-	5	8	106	153	69.34	4.05	1e-05	0.00191	GATCCCGACC	C	GTAGGGCCGG
NC_016810.1	2026238	-	0	1	64	3	17.88	4.7	0.00045	0.02193	TTGATCCCGA	C	CCGTAGGGCC
NC_016810.1	2026274	-	2	2	89	36	33.5	4.43	3e-05	0.00427	GTAACGAATT	T	TCAAGTGCTT
NC_016810.1	2026275	-	15	20	607	188	215.81	4.25	0	0.00081	TGTAACGAAT	T	TTCAAGTGCT
NC_016810.1	2026276	-	67	69	2442	656	842.57	4.25	0	0.00064	GTGTAACGAA	T	TTTCAAGTGC
NC_016810.1	2026278	-	44	63	302	689	277.5	3.07	0.00027	0.01604	TGGTGTAACG	A	ATTTTCAAGT
NC_016810.1	2026288	-	0	1	11	18	7.41	4.67	0.00143	0.04238	TCAGATTTCC	T	GGTGTAACGA
NC_016810.1	2026302	-	19	18	410	60	132.42	3.4	0.00051	0.02334	AGGTAAATCT	C	ACATCAGATT
NC_016810.1	2026306	-	1	0	41	8	13.11	4.34	0.00093	0.03318	GATAAGGTAA	A	TCTCACATCA
NC_016810.1	2029269	-	2	8	126	70	53.04	4.03	4e-05	0.0047	GGTATGATGG	T	TTTGGCGTAA
NC_016810.1	2029519	-	0	0	36	7	11.27	5.14	0.00038	0.0198	TGGTGCTCGG	C	TTTATTATCG
NC_016810.1	2031462	+	0	0	30	14	11.43	5.23	0.00025	0.01507	CAGTAGATGA	A	TCCCCTGGGT
NC_016810.1	2080755	+	2	2	54	22	20.75	3.77	0.00063	0.02651	TTGCTCCACG	T	TTCCCGGCAC
NC_016810.1	2082068	+	203	266	7	17	118.18	-3.87	1e-05	0.00232	AAGAAATTAT	C	TTTACCCGGT
NC_016810.1	2082069	+	54	67	1	7	31.04	-3.41	0.00096	0.03398	AGAAATTATC	T	TTACCCGGTT
NC_016810.1	2082084	+	93	94	1	11	48.23	-3.48	0.00061	0.02623	CCGGTTGATC	T	GATAAGGTTT
NC_016810.1	2088138	+	0	0	33	5	9.97	4.96	0.00069	0.0283	CGCCCGGCCA	C	CTTTCTCACA
NC_016810.1	2090530	+	170	186	3	23	92.68	-3.36	0.0005	0.0232	GTATGACAGC	A	AAGGAGGAAA
NC_016810.1	2091802	-	66	80	0	7	36.83	-3.77	0.00046	0.02217	CCCGGTTGAC	C	TGAGAAGGTT
NC_016810.1	2091816	-	28	58	1	1	20.45	-4.43	0.00013	0.01041	ATAAATTATC	T	TTACCCGGTT
NC_016810.1	2091817	-	142	172	2	6	77.47	-4.71	0	0.00039	AATAAATTAT	C	TTTACCCGGT
NC_016810.1	2092226	-	0	0	25	27	13.36	5.46	0.0001	0.00921	TACGCTTGGT	A	TTGTGCTGGG
NC_016810.1	2092231	-	0	1	19	51	17.98	4.92	0.0001	0.00903	GGGTATACGC	T	TGGTATTGTG
NC_016810.1	2094615	-	1	0	25	16	10.89	4.17	0.00133	0.04117	CGCCTTTATT	A	TTATCCCGCA
NC_016810.1	2099637	-	0	0	83	29	29.19	6.39	0	0.00092	CTGTTACCGG	T	TTGGTGGGCG
NC_016810.1	2109363	-	1	0	40	17	15.1	4.6	0.0003	0.01721	CGCCTTAGGA	A	TCCAGCTCGG
NC_016810.1	2109769	-	2	4	47	61	29.07	3.82	0.00017	0.01237	GAATAAAACT	C	TCCTGGATCG
NC_016810.1	2111768	-	2	9	120	16	38.17	3.36	0.00196	0.04913	AACCAACAGG	T	TTGCCACATT
NC_016810.1	2115060	-	0	0	21	7	7.3	4.61	0.00177	0.04671	GCTTCTCAAG	T	TTCATCGCGT
NC_016810.1	2131740	-	0	1	23	15	10.04	4.15	0.00163	0.04505	CCACTAGCAG	T	TGCTTAACGA
NC_016810.1	2131942	+	0	0	36	9	11.77	5.22	0.00028	0.01644	CCATCTGCTT	T	TTATTTGCGC
NC_016810.1	2132031	-	0	0	17	16	8.49	4.86	0.00079	0.03042	GCTGAAACCC	C	TATCCACGGC
NC_016810.1	2133040	+	0	2	70	22	24.42	4.74	7e-05	0.00694	AATGCATTGT	A	CCTGCTTTAT
NC_016810.1	2133046	+	0	0	25	13	9.86	5.04	0.00046	0.02215	TTGTACCTGC	T	TTATAGCAAA
NC_016810.1	2146374	-	9	18	193	111	85.04	3.35	0.00017	0.01217	CAATTACCCT	C	TTGCTACAGG
NC_016810.1	2147264	+	0	3	31	24	14.83	3.69	0.00182	0.04735	GGAAGATCAT	C	TTCCGGGGGC
NC_016810.1	2158037	-	1	0	35	13	12.78	4.36	0.00074	0.02936	AAAGATGCCT	A	TGAACTGGTG
NC_016810.1	2158474	-	0	0	31	2	8.69	4.7	0.00163	0.04505	TAATGTCCAA	G	CAACAGATCG
NC_016810.1	2158478	-	0	1	55	3	15.5	4.54	0.00075	0.02958	TATGTAATGT	C	CAAGCAACAG
NC_016810.1	2168525	-	6	5	403	46	120.74	4.82	0	0.00099	AAATCGGGGA	T	TTCAGTTGTC
NC_016810.1	2168526	-	11	12	476	64	147.39	4.19	2e-05	0.00357	AAAATCGGGG	A	TTTCAGTTGT
NC_016810.1	2168632	-	5	12	69	173	65.4	3.61	0.00012	0.00998	AATTCAATTT	A	TTCTATCTGG
NC_016810.1	2168634	-	0	0	9	21	7.63	4.69	0.00136	0.04137	CTAATTCAAT	T	TATTCTATCT
NC_016810.1	2168661	-	0	0	12	16	7.17	4.63	0.0016	0.04476	GTTTGAAGAG	T	TCTTTGGTTT
NC_016810.1	2171222	-	0	0	26	4	7.87	4.65	0.00171	0.04609	GATGCAACAA	C	CTGGGAACAA
NC_016810.1	2174276	-	35	51	0	4	21.4	-3.72	0.00099	0.03449	TTTTCTATGA	A	TGAGAAATGG
NC_016810.1	2176625	-	1	1	60	3	17.1	4.06	0.00146	0.04284	TAATAACGGC	A	GTGAACATTC
NC_016810.1	2187637	-	34	46	1	4	20.34	-3.41	0.00156	0.04404	TCAGACAAAA	C	TTTACCCGGT
NC_016810.1	2201305	+	1	2	41	20	16.54	3.81	0.0009	0.03275	CCGCGATCTG	A	TTATGCTGTT
NC_016810.1	2211625	+	0	1	56	1	15.26	4.42	0.00133	0.04117	TCAGGAGTGA	G	GGTAAGGGAG
NC_016810.1	2211730	+	3	7	248	15	71.61	4.25	0.00012	0.00997	CCCTTTCCTT	A	TTTTGGCCCC
NC_016810.1	2211779	-	0	3	171	11	48.58	5.08	3e-05	0.00376	GCCACCGATT	T	CAGCAGGACG
NC_016810.1	2222979	+	17	12	195	270	126.27	3.74	2e-05	0.00278	GGTATAATGA	T	TATTGGCATA
NC_016810.1	2235133	+	0	0	8	25	8.36	4.8	0.00101	0.03502	GGGCATGTGG	A	CGTTTGGCGC
NC_016810.1	2235179	+	1	3	17	60	20.4	3.77	0.0008	0.03049	CTGTTTATGA	T	TTTCTTTCGC
NC_016810.1	2235205	+	5	0	26	106	34.76	3.98	0.00045	0.02211	GGACAAAGAG	A	TCACTGCTAT
NC_016810.1	2235206	+	2	1	20	39	15.8	3.69	0.0013	0.04048	GACAAAGAGA	T	CACTGCTATT
NC_016810.1	2235214	+	7	4	95	595	176.64	5.34	0	0.00011	GATCACTGCT	A	TTGACGATCG
NC_016810.1	2235215	+	3	4	42	205	64.02	4.63	1e-05	0.00149	ATCACTGCTA	T	TGACGATCGC
NC_016810.1	2235707	+	0	0	17	27	11.24	5.23	0.00024	0.01483	ACCTGACAGC	C	TTTATAGCAG
NC_016810.1	2237664	-	6	7	107	40	41.42	3.26	0.00079	0.03049	ATCTTTGAAT	A	TTCCCTGAAA
NC_016810.1	2238158	-	0	1	46	11	15.12	4.64	0.00035	0.01874	AACACCAAAA	A	TACGCATGGG
NC_016810.1	2238698	-	0	0	29	2	8.17	4.62	0.00199	0.04962	CTCAAGACCT	T	TTCCGCGCTG
NC_016810.1	2238768	-	0	0	27	3	7.89	4.62	0.00191	0.04853	AATGCAACGA	A	TTAACGCGCT
NC_016810.1	2240324	-	0	1	13	149	40.9	5.82	0	0.0011	AAAAAGTAAC	A	TGGGGCTGTA
NC_016810.1	2240325	-	1	7	35	117	40.25	3.9	0.00019	0.01313	AAAAAAGTAA	C	ATGGGGCTGT
NC_016810.1	2240326	-	28	31	118	600	195.46	3.35	0.0003	0.01714	TAAAAAAGTA	A	CATGGGGCTG
NC_016810.1	2240327	-	3	2	17	118	35.24	4.14	0.00017	0.01215	ATAAAAAAGT	A	ACATGGGGCT
NC_016810.1	2240328	-	12	13	111	621	190.65	4.47	0	0.00086	AATAAAAAAG	T	AACATGGGGC
NC_016810.1	2240329	-	12	13	37	265	82.08	3.28	0.00091	0.03284	TAATAAAAAA	G	TAACATGGGG
NC_016810.1	2240330	-	5	7	9	239	64.98	3.84	0.00059	0.02583	CTAATAAAAA	A	GTAACATGGG
NC_016810.1	2240331	-	1	2	16	86	26.43	4.4	0.00012	0.01023	GCTAATAAAA	A	AGTAACATGG
NC_016810.1	2240340	-	7	6	23	196	58.28	3.64	0.00044	0.0218	TGATTAAGGG	C	TAATAAAAAA
NC_016810.1	2240347	-	6	10	62	224	76.15	3.86	5e-05	0.00568	GATAGAGTGA	T	TAAGGGCTAA
NC_016810.1	2240348	-	14	9	42	238	76.37	3.26	0.00093	0.03324	GGATAGAGTG	A	TTAAGGGCTA
NC_016810.1	2240366	-	12	14	49	225	75.47	3.15	0.00096	0.03377	AAAAAGGCAG	T	TTGAAGGGGA
NC_016810.1	2247259	-	1	0	56	3	15.83	4.46	0.00086	0.03166	AAATCACCAG	A	TACCCTGCGA
NC_016810.1	2247459	+	23	50	0	0	16.87	-5.7	5e-05	0.00582	CCCACTATGA	C	TCAAGTCGCG
NC_016810.1	2255262	-	3	2	87	6	25.75	3.64	0.00186	0.04783	TGCCAGCGTG	A	TGAGCGTTGC
NC_016810.1	2255478	-	6	6	202	9	58.57	3.68	0.00099	0.0345	CGGCGCAGGG	A	TTGCGGTCAC
NC_016810.1	2256720	-	0	1	63	6	18.36	4.81	0.00025	0.01529	GCGCCATTGA	T	TTAGTCCTGT
NC_016810.1	2265411	+	1	3	107	4	30.19	4.13	0.00066	0.02753	TTATGTACGG	C	TTCCGGGTGG
NC_016810.1	2281540	+	3	2	39	58	26.06	3.82	0.00024	0.01499	GCGAGGTCAA	A	TTTAAAAAAG
NC_016810.1	2281541	+	2	2	36	34	18.99	3.67	0.00073	0.0291	CGAGGTCAAA	T	TTAAAAAAGG
NC_016810.1	2281542	+	0	0	16	20	9.23	4.97	0.00056	0.02495	GAGGTCAAAT	T	TAAAAAAGGC
NC_016810.1	2285448	-	5	3	190	20	57.24	4.18	0.00011	0.0097	GCTGCGCCAA	T	AACGCCTGGT
NC_016810.1	2285449	-	10	7	475	107	156.55	4.68	0	0.00048	GGCTGCGCCA	A	TAACGCCTGG
NC_016810.1	2285457	-	2	0	62	25	23.19	4.54	0.00012	0.00994	TCCAAACTGG	C	TGCGCCAATA
NC_016810.1	2285462	-	10	23	613	41	179.89	3.98	0.00015	0.01124	CCGTGTCCAA	A	CTGGCTGCGC
NC_016810.1	2285464	-	0	0	16	16	8.23	4.82	0.0009	0.03276	GTCCGTGTCC	A	AACTGGCTGC
NC_016810.1	2285465	-	37	51	1143	431	430.85	3.97	0	0.00116	TGTCCGTGTC	C	AAACTGGCTG
NC_016810.1	2285485	-	1	1	135	13	39.42	5.21	1e-05	0.00242	ACGCTCCGGT	T	TTTGCGCGCT
NC_016810.1	2285486	-	5	4	432	49	128.42	5.14	0	0.00042	TACGCTCCGG	T	TTTTGCGCGC
NC_016810.1	2285592	-	5	5	524	27	147.7	5.13	0	0.00089	CCATTTTGGA	C	CTGGGCAGTG
NC_016810.1	2285610	-	3	6	73	28	28.39	3.24	0.00151	0.04355	TTAGGGCTAT	T	TTACTTGCCA
NC_016810.1	2285634	-	29	39	671	137	227.64	3.4	0.00025	0.01529	AGAGTTGAAT	A	AGAGCTTATC
NC_016810.1	2285639	-	14	15	266	92	100.34	3.42	0.00018	0.01258	AATAAAGAGT	T	GAATAAGAGC
NC_016810.1	2285640	-	271	287	5258	2118	2054.73	3.55	3e-05	0.00376	AAATAAAGAG	T	TGAATAAGAG
NC_016810.1	2296419	-	394	404	0	1	194.19	-7.89	0	0	CGTTACGCTC	G	AAATCAGAAA
NC_016810.1	2298179	-	3	5	98	12	30.79	3.42	0.00178	0.04685	TACTTATAAT	C	CGTGGCCGGT
NC_016810.1	2299535	-	0	0	19	12	8.02	4.77	0.00105	0.03583	ACGTCGGCGA	T	TTGTGAAAAG
NC_016810.1	2308411	-	0	0	20	11	8.04	4.77	0.00107	0.03626	GAGATTATCT	A	AAATATCGCG
NC_016810.1	2310277	+	1	2	117	13	34.88	4.7	5e-05	0.00603	GATAATTCTG	C	TTAATGCCGC
NC_016810.1	2310620	-	3	5	208	63	72.61	4.68	0	0.00081	ATAAATATGC	T	CAAAAGAGAG
NC_016810.1	2310621	-	3	1	172	12	49.51	4.71	5e-05	0.00565	GATAAATATG	C	TCAAAAGAGA
NC_016810.1	2310676	-	0	2	75	2	20.75	4.3	0.00103	0.03542	GGGAAACTGT	C	TTTTGACGCG
NC_016810.1	2311480	+	870	941	62	86	476.41	-3.3	5e-05	0.00552	ACCGCAAAGA	A	TATGCATTCT
NC_016810.1	2311508	+	16	13	0	0	7.16	-4.56	0.00195	0.04911	ATGCTGTGGG	C	AATAGCGATA
NC_016810.1	2311514	+	100	121	0	9	55.14	-4	0.00016	0.01187	TGGGCAATAG	C	GATAGCTCTT
NC_016810.1	2311553	+	72	101	4	10	44.71	-3.21	0.00067	0.02759	ATGAATTTGA	A	AATATGGTGC
NC_016810.1	2316065	+	0	0	22	6	7.32	4.6	0.00187	0.04794	TTATTTCAAG	A	TGCTACGGGA
NC_016810.1	2316186	+	1	3	14	64	20.61	3.77	0.00092	0.03303	AGCACGCTGA	T	TATTTATCTG
NC_016810.1	2321092	-	3	1	68	33	27.27	4.09	0.00016	0.01175	GACTATCGAT	C	AACTGATCGT
NC_016810.1	2321095	-	0	0	20	13	8.54	4.86	0.00081	0.03071	GCAGACTATC	G	ATCAACTGAT
NC_016810.1	2321138	-	6	7	290	56	93.79	4.36	1e-05	0.00217	GGACGCTGGT	A	TTTGCCGCTG
NC_016810.1	2321139	-	2	4	111	10	33.24	3.86	0.00063	0.02656	GGGACGCTGG	T	ATTTGCCGCT
NC_016810.1	2324159	+	38	60	5	2	24.95	-3.26	0.00148	0.04308	ATGTTTACTA	T	CAACGCAGAA
NC_016810.1	2324162	+	30	42	2	2	18.16	-3.52	0.00123	0.03923	TTTACTATCA	A	CGCAGAAGTA
NC_016810.1	2324585	-	2	0	49	13	16.76	4.06	0.00093	0.03324	GAAACTACAG	A	TCCTCGATTA
NC_016810.1	2324800	-	1	0	40	7	12.6	4.28	0.00118	0.03842	TGCGTGTAGA	T	GAACTGGAAC
NC_016810.1	2345132	-	0	0	53	9	16.26	5.59	8e-05	0.00802	AGAGCGCAGT	A	TCCGGCTGGC
NC_016810.1	2349609	-	1	1	29	5	8.65	4.79	0.00113	0.03758	GTGGCACGCC	T	TTGACGACCG
NC_016810.1	2350004	-	2	1	81	2	22.68	3.94	0.00176	0.04659	CTGTATCAGA	T	TTGCGGCAGG
NC_016810.1	2350005	-	2	3	106	8	31.2	3.96	0.00059	0.02594	GCTGTATCAG	A	TTTGCGGCAG
NC_016810.1	2350076	-	2	2	74	6	22.04	3.73	0.00164	0.04521	ATTTTACTGG	T	TTCAGGAGGT
NC_016810.1	2350393	-	1	1	80	5	22.67	4.93	0.00016	0.01184	ACGTGTACGG	C	TGGAAAATCA
NC_016810.1	2352188	-	0	1	70	8	20.71	4.98	0.00012	0.01023	GCGTGGAAAG	T	TATCGTACGA
NC_016810.1	2352742	-	0	0	20	11	8.04	4.77	0.00107	0.03626	TGTTTTCATG	T	TTGCCCGGAA
NC_016810.1	2352749	-	0	0	25	4	7.61	4.61	0.00192	0.0486	TATGGATTGT	T	TTCATGTTTG
NC_016810.1	2356479	-	1	1	99	14	30.16	4.91	4e-05	0.00486	GCCGTGCCGT	T	TTTGCGGAAC
NC_016810.1	2356496	-	5	5	239	22	71.11	4.23	7e-05	0.00745	ATCAAATGGG	A	TAAAGCGCCG
NC_016810.1	2356615	-	1	0	46	8	14.44	4.46	0.00063	0.02665	ACACCATGAA	A	CTCAGTCGTC
NC_016810.1	2356702	-	0	1	157	20	46.71	6.01	0	0.00051	ATGCAAACAA	T	TGAGTCAGTA
NC_016810.1	2356703	-	3	22	235	65	83.83	3.43	0.00064	0.02699	GATGCAAACA	A	TTGAGTCAGT
NC_016810.1	2357115	-	0	0	54	6	15.77	5.51	0.00012	0.01019	CGAATCGCTT	T	TTCTTCCGCG
NC_016810.1	2357117	-	0	0	73	7	20.78	5.83	4e-05	0.00506	ACCGAATCGC	T	TTTTCTTCCG
NC_016810.1	2357404	-	1	0	56	7	16.83	4.63	0.00038	0.01994	TTTTATTGGT	A	TTCACTCCCT
NC_016810.1	2357415	-	2	3	155	2	42.66	4.22	0.00058	0.02552	AATTGTACGG	T	TTTTATTGGT
NC_016810.1	2361828	-	0	0	57	6	16.57	5.56	0.0001	0.00924	GGCGTTTCGT	T	TTTGCGGTGC
NC_016810.1	2364354	-	16	19	498	47	151.81	3.65	0.00031	0.01762	TTAATGAGGG	T	TAACCAGTAA
NC_016810.1	2366365	+	33	32	892	26	258.15	3.43	0.00167	0.04564	GAATAAGAAG	C	TTAAACAGGC
NC_016810.1	2369039	-	20	31	1	0	12.31	-4.31	0.0008	0.03049	AGCATACCTG	G	CAGGGGAGGG
NC_016810.1	2371593	-	0	1	116	22	36.37	5.75	0	0.00103	GGCGTTATCC	T	TATCCGCACG
NC_016810.1	2374398	-	1	1	202	1	54.13	5.29	5e-05	0.00541	GATAAAATGG	T	TAACCGTCTT
NC_016810.1	2374412	-	1	1	21	30	13.54	3.94	0.00099	0.03449	AATTCGAGTT	G	CAGGATAAAA
NC_016810.1	2374414	-	0	0	80	46	32.65	6.57	0	0.00047	ATAATTCGAG	T	TGCAGGATAA
NC_016810.1	2374421	-	2	3	35	32	18.44	3.38	0.00161	0.0449	CCCCTAAATA	A	TTCGAGTTGC
NC_016810.1	2378184	+	4	5	130	27	43.27	3.77	0.00025	0.01536	TTACTGAGCG	C	TCAGGCGGCC
NC_016810.1	2383729	-	0	1	31	10	10.9	4.23	0.00139	0.04182	AAAGGAACTA	T	TTCAGCGCGG
NC_016810.1	2383733	-	1	0	37	27	16.81	4.77	0.00013	0.01079	GGTAAAAGGA	A	CTATTTCAGC
NC_016810.1	2383865	-	2	2	15	57	19.19	3.64	0.00121	0.03899	GAATAAAAAG	A	TTCTGGTGCT
NC_016810.1	2385036	+	0	0	16	26	10.73	5.17	0.0003	0.01713	TATCGACAAA	T	TTCCCTGTTA
NC_016810.1	2385079	+	3	7	40	97	37.13	3.5	0.00039	0.02026	GAAGTCCGCT	A	TTTTTATTAC
NC_016810.1	2385081	+	4	4	41	65	29.04	3.41	0.00061	0.02623	AGTCCGCTAT	T	TTTATTACAA
NC_016810.1	2400798	-	23	22	0	0	10.99	-5.15	0.00033	0.0183	TAGATGGTGA	A	TTTGTTCCCG
NC_016810.1	2401611	+	389	532	2	15	223.74	-5.15	0	8e-05	GGGTTCAGCT	A	AATGCGTTAA
NC_016810.1	2401790	+	35	47	0	0	19.56	-5.9	2e-05	0.00349	GGCCCGAAAA	A	TCAGGAACTG
NC_016810.1	2401913	+	20	40	0	0	13.94	-5.46	0.00012	0.01005	GGCGACGAGG	T	CATTACACCG
NC_016810.1	2401915	+	12	19	0	0	7.31	-4.6	0.00173	0.04622	CGACGAGGTC	A	TTACACCGTC
NC_016810.1	2401946	+	14	25	0	0	9.13	-4.9	0.00072	0.02881	GTTTCTACGC	T	AAATATGATC
NC_016810.1	2401949	+	30	35	0	0	15.66	-5.61	7e-05	0.00691	TCTACGCTAA	A	TATGATCGTT
NC_016810.1	2401950	+	13	19	0	0	7.59	-4.65	0.00149	0.04331	CTACGCTAAA	T	ATGATCGTTT
NC_016810.1	2402234	+	64	66	1	4	32.85	-4.09	8e-05	0.00795	GCCATTAAGA	A	CATTACCTGC
NC_016810.1	2402308	+	64	118	6	1	44.35	-4.04	7e-05	0.00694	CAGTCTCAAG	T	TTCACGGGCT
NC_016810.1	2402317	+	54	52	2	0	26.4	-4.73	4e-05	0.00493	GTTTCACGGG	C	TTGGCGTTGA
NC_016810.1	2403058	+	12	18	0	0	7.1	-4.56	0.00194	0.04892	CTCAACCGTA	A	CTACGGTCAA
NC_016810.1	2403489	+	117	177	0	0	69.58	-7.42	0	3e-05	CATTAACCTG	A	TGTATGACCT
NC_016810.1	2403493	+	27	43	2	0	17.04	-4.14	0.00052	0.02368	AACCTGATGT	A	TGACCTGGTG
NC_016810.1	2403588	+	17	34	0	1	12.1	-4.3	0.00087	0.03189	GTCGGTATTG	C	TTATTGTACT
NC_016810.1	2403589	+	34	57	0	1	21.64	-5.09	4e-05	0.00466	TCGGTATTGC	T	TATTGTACTT
NC_016810.1	2403591	+	44	89	0	0	30.88	-6.44	0	0.00071	GGTATTGCTT	A	TTGTACTTCG
NC_016810.1	2403592	+	12	21	0	0	7.73	-4.67	0.0014	0.04189	GTATTGCTTA	T	TGTACTTCGC
NC_016810.1	2403594	+	9	29	0	0	8.59	-4.8	0.00103	0.03542	ATTGCTTATT	G	TACTTCGCCT
NC_016810.1	2403596	+	41	27	1	1	17.53	-4.21	0.00035	0.01892	TGCTTATTGT	A	CTTCGCCTGG
NC_016810.1	2403597	+	62	79	1	0	34.03	-5.67	0	0.00071	GCTTATTGTA	C	TTCGCCTGGC
NC_016810.1	2403665	+	8	24	0	0	7.26	-4.57	0.00194	0.04892	TTCTGTTTAC	C	TTCATCGGCG
NC_016810.1	2403680	+	37	65	0	1	24.15	-5.23	2e-05	0.00305	TCGGCGCGCA	A	TTCATCGGTA
NC_016810.1	2403690	+	20	30	0	0	11.84	-5.25	0.00024	0.01478	ATTCATCGGT	A	TGGGACTGCT
NC_016810.1	2403766	+	59	73	1	0	31.66	-5.58	0	0.00099	GTTCAACAAG	T	TATCTACCCG
NC_016810.1	2403790	+	21	18	0	0	9.59	-4.96	0.0006	0.0261	AGCACGCCGT	T	TACTGAGGAA
NC_016810.1	2403832	+	16	24	0	0	9.47	-4.95	0.00061	0.02625	TTTTTGCCTA	T	CACGATATGG
NC_016810.1	2404346	+	17	25	0	0	9.96	-5.02	0.00049	0.02303	CCTGCCCACC	A	TGAAATGCGG
NC_016810.1	2404398	+	20	28	1	0	11.68	-4.24	0.00103	0.03541	GACTCTACGT	A	TTATGGTCGC
NC_016810.1	2404547	+	34	53	0	0	20.55	-5.96	2e-05	0.00297	GTCTTCCCGA	A	TGTGTCCGGA
NC_016810.1	2404661	+	11	26	0	0	8.51	-4.8	0.001	0.03472	CGGAGACGAC	A	TTACTGTACA
NC_016810.1	2404818	+	19	24	0	0	10.3	-5.07	0.00043	0.02141	CGGTTACTGA	A	TGAAGAGAAT
NC_016810.1	2404827	+	15	20	0	0	8.35	-4.78	0.00102	0.03525	AATGAAGAGA	A	TTACGAGGTC
NC_016810.1	2405157	+	16	28	1	0	10.58	-4.1	0.00167	0.04566	GACAAATCGA	A	TCTGATCGTC
NC_016810.1	2405213	+	10	22	0	0	7.39	-4.61	0.00171	0.04609	TTCCAAACAG	C	TTCTCGACCG
NC_016810.1	2406318	+	19	12	0	0	7.78	-4.66	0.00148	0.04316	GTGGAACCAC	C	TTATTCCGTC
NC_016810.1	2406321	+	29	45	1	0	17.75	-4.81	0.00012	0.00993	GAACCACCTT	A	TTCCGTCCGC
NC_016810.1	2406888	+	34	34	0	1	16.8	-4.75	0.00015	0.01171	CGGTTACTGG	A	TAAACAGTCT
NC_016810.1	2407987	+	35	42	2	0	19.04	-4.29	0.00027	0.01616	CAGCCACAGT	T	TTTTGTCGAA
NC_016810.1	2408031	+	12	19	0	0	7.31	-4.6	0.00173	0.04622	AAGCCGCTAT	A	TTCTTGCCGA
NC_016810.1	2408321	+	1	1	61	2	17.11	4.03	0.00181	0.04714	TTCAGTATCG	G	CCTAAATGAT
NC_016810.1	2409320	-	3	2	70	40	29.75	4	0.00012	0.01005	GTAACGTGTT	A	TGAACAATCA
NC_016810.1	2425385	-	20	29	652	125	215.23	3.76	6e-05	0.00674	GTTGATGGTA	C	TGCGTTGAGT
NC_016810.1	2425386	-	24	27	331	202	150.31	3.24	0.00014	0.01104	TGTTGATGGT	A	CTGCGTTGAG
NC_016810.1	2441615	+	0	1	56	3	15.76	4.56	0.00071	0.02862	ATTCACCGCT	T	TAGTTGCCGG
NC_016810.1	2449084	+	0	0	36	6	11.02	5.09	0.00045	0.02182	AGTAACAGTA	A	AAGCTAATGC
NC_016810.1	2449088	+	15	19	536	90	171.85	4	3e-05	0.00433	ACAGTAAAAG	C	TAATGCCGGA
NC_016810.1	2449089	+	1	3	116	16	35.57	4.46	8e-05	0.00787	CAGTAAAAGC	T	AATGCCGGAT
NC_016810.1	2449090	+	0	0	28	3	8.15	4.66	0.00171	0.04609	AGTAAAAGCT	A	ATGCCGGATG
NC_016810.1	2449208	-	0	0	37	7	11.53	5.17	0.00035	0.01876	TAAGCAAAAA	A	TTCCGCTTTG
NC_016810.1	2459768	+	20	7	157	103	74.26	2.99	0.00139	0.04177	ATGATTTAGA	A	GAGGCGCTGG
NC_016810.1	2472909	-	15	23	520	156	185.44	3.94	1e-05	0.00248	GGGCTTTGAG	T	TTCTGCGCGA
NC_016810.1	2474257	-	4	4	117	8	34.88	3.52	0.00178	0.04684	GATGGCAGCT	C	TTCTGGTCGT
NC_016810.1	2474979	-	21	22	0	1	10.44	-5.08	0.00041	0.02083	AAAAGCATTA	T	CAGGATGAAT
NC_016810.1	2482229	-	11	13	145	236	103.11	3.76	2e-05	0.00276	TTTTTCACGG	T	TTCAATCATC
NC_016810.1	2488466	+	3	3	89	38	34.49	4	0.0001	0.00887	ATGCCGACCC	T	TTCCGCGCCC
NC_016810.1	2489705	+	7	12	284	71	97.28	3.96	3e-05	0.00445	GGAAAAGCGG	T	GAAGTAATGG
NC_016810.1	2497075	-	0	0	27	10	9.64	4.99	0.00056	0.02504	TGAAAAAAGA	T	CCCGGTAGCG
NC_016810.1	2497076	-	4	4	62	45	29.59	3.44	0.00053	0.02423	GTGAAAAAAG	A	TCCCGGTAGC
NC_016810.1	2499709	-	1	2	38	26	17.24	3.88	0.00062	0.02634	GAAACCCCGG	T	TTGCTGCTGT
NC_016810.1	2505333	-	1	0	37	11	12.81	4.34	0.00082	0.031	TCGCCATTAT	C	TTCGAAAAGC
NC_016810.1	2521010	+	0	1	54	8	16.48	4.71	0.00031	0.01763	TATTGCATTA	A	CAGGCCGGCG
NC_016810.1	2521290	-	0	1	33	12	11.93	4.36	0.00087	0.032	GTTCATACGC	T	TTACGCTTAT
NC_016810.1	2521757	-	1	1	41	11	14.07	3.94	0.00127	0.04009	GTGGTAGGGA	C	TCTGGCGGGG
NC_016810.1	2521779	-	1	1	51	40	23.97	4.73	3e-05	0.00445	AGCTGCAGGG	C	TTTCCTCCAC
NC_016810.1	2524303	-	2	1	77	10	23.62	4.14	0.00045	0.02193	GGGATATCTG	A	TTGGCCGCCC
NC_016810.1	2524310	-	1	7	28	94	32.65	3.61	0.00066	0.02742	GTTTGCAGGG	A	TATCTGATTG
NC_016810.1	2525714	-	1	0	35	22	15.03	4.61	0.00026	0.01559	TGTTCATTGG	A	TTTACCATCG
NC_016810.1	2539831	-	2	1	74	13	23.57	4.16	0.00034	0.01868	GTGAGTAAAT	G	TTTGCCGTGG
NC_016810.1	2540698	-	1	0	50	5	14.74	4.43	0.00081	0.03074	AATGAACAGG	T	TAAGCACCGG
NC_016810.1	2551509	-	0	2	174	12	49.42	5.49	1e-05	0.00168	ATTACCCTGT	T	TTTGAAGAGC
NC_016810.1	2551510	-	2	2	383	22	107.72	5.76	0	0.00027	TATTACCCTG	T	TTTTGAAGAG
NC_016810.1	2552891	-	3	4	84	33	32.13	3.72	0.00028	0.01627	ATGGCGTGGA	T	TTTAACCCGC
NC_016810.1	2554188	-	34	37	231	270	145.75	2.71	0.00112	0.0374	TGATGACCAT	A	AGAAAGTCAT
NC_016810.1	2561629	+	2	3	122	67	50.18	4.77	0	0.00076	TGTGCGCGCG	C	TTCCCCGGAG
NC_016810.1	2577562	+	13	13	267	109	104.16	3.63	6e-05	0.00636	CGCAAGATGT	T	TTAACAAATC
NC_016810.1	2577563	+	3	3	72	13	23.74	3.41	0.00198	0.04951	GCAAGATGTT	T	TAACAAATCA
NC_016810.1	2586887	+	1	2	36	24	16.21	3.79	0.00088	0.03218	AAATAAAAAT	T	AAGAGCCTAT
NC_016810.1	2586889	+	0	0	26	5	8.12	4.71	0.00141	0.04198	ATAAAAATTA	A	GAGCCTATCT
NC_016810.1	2586901	+	10	8	146	63	58.79	3.29	0.00043	0.02139	AGCCTATCTC	T	GTAGGCGTTA
NC_016810.1	2587097	-	0	0	68	9	20.23	5.83	4e-05	0.00475	AACCCCTTCT	T	AGAGCCTATC
NC_016810.1	2587098	-	1	1	73	7	21.53	4.43	0.00033	0.01824	GAACCCCTTC	T	TAGAGCCTAT
NC_016810.1	2601615	-	1	0	129	8	36.38	5.52	2e-05	0.00267	TCCTATCTGG	A	TGCCGCGCCG
NC_016810.1	2601659	-	2	1	84	2	23.47	3.98	0.00156	0.04414	GTAGTTCCGA	T	TCGCGCTACA
NC_016810.1	2601660	-	3	2	124	15	37.78	4.21	0.00016	0.01193	TGTAGTTCCG	A	TTCGCGCTAC
NC_016810.1	2608433	-	1	0	65	2	17.96	4.57	0.00069	0.02823	AAACTGATTA	G	CCTGTTGCGT
NC_016810.1	2608434	-	1	3	110	12	32.99	4.34	0.00016	0.012	TAAACTGATT	A	GCCTGTTGCG
NC_016810.1	2613395	+	1	3	35	29	17.41	3.59	0.0012	0.03875	GAGCTGATGT	C	TTCCAGCCTG
NC_016810.1	2613452	+	0	0	33	5	9.97	4.96	0.00069	0.0283	TATCAACGCG	A	TATGCCCGCC
NC_016810.1	2613453	+	0	1	40	9	13.03	4.44	0.00073	0.02905	ATCAACGCGA	T	ATGCCCGCCG
NC_016810.1	2615191	+	7	14	198	147	93.97	3.85	1e-05	0.00243	TTGGCGAAAA	C	TTCGAACCCA
NC_016810.1	2615197	+	11	14	1563	40	429.15	5.32	0	0.00058	AAAACTTCGA	A	CCCAGGCTGG
NC_016810.1	2625048	-	0	1	29	16	11.88	4.37	0.00076	0.02988	GTTTGATCTT	T	TTCAGCACCT
NC_016810.1	2672562	-	7	12	81	88	47.61	2.99	0.00098	0.03436	ATCCCCTACG	G	TGTGCCTGCG
NC_016810.1	2672568	-	40	70	862	505	379.9	3.52	2e-05	0.00357	GTATTAATCC	C	CTACGGTGTG
NC_016810.1	2672810	+	2	1	106	33	37.03	4.83	1e-05	0.00232	GGTACGATGC	T	TTTGTGTCGT
NC_016810.1	2672811	+	0	1	62	16	20.6	5.05	7e-05	0.0069	GTACGATGCT	T	TTGTGTCGTG
NC_016810.1	2672812	+	0	0	23	7	7.83	4.7	0.00139	0.04177	TACGATGCTT	T	TGTGTCGTGC
NC_016810.1	2672961	-	28	48	0	4	18.84	-3.53	0.002	0.04977	TTTAAACAGA	A	CCGCATCATC
NC_016810.1	2673567	-	30	45	0	2	18.26	-4.26	0.00032	0.01792	AGCGCTCTGG	A	TTTGCAGCAC
NC_016810.1	2674778	-	35	37	2	1	18.24	-3.85	0.00062	0.02635	GCGCGACACC	A	TTAATGCTCC
NC_016810.1	2674799	-	49	57	2	5	27.32	-3.42	0.00077	0.02996	CCTGACCATT	A	TTGACTGGGT
NC_016810.1	2675698	-	60	106	3	8	41.68	-3.43	0.00037	0.01955	AGAAGACGAT	A	TGCTGGATAA
NC_016810.1	2678454	-	46	27	0	2	18.9	-4.28	0.00034	0.01841	GCATTCGTGC	T	GTAGAAAAGC
NC_016810.1	2678832	-	22	21	1	0	10.56	-4.09	0.00172	0.04618	ATAAAATAGA	A	CGTTAACATT
NC_016810.1	2680609	-	14	24	0	0	8.92	-4.87	0.00079	0.03037	GCCTCATGCG	G	TGAACGCCGC
NC_016810.1	2680617	-	13	19	0	0	7.59	-4.65	0.00149	0.04331	TTCTGGCGGC	C	TCATGCGGTG
NC_016810.1	2680640	-	16	39	0	0	12.63	-5.32	0.00019	0.01312	TAATTAAAAT	A	TTACGCCATC
NC_016810.1	2681210	-	36	43	0	3	19.75	-3.94	0.0006	0.02617	GACTTGTCCC	T	GCTATGCAAT
NC_016810.1	2687220	-	0	1	25	14	10.32	4.18	0.00148	0.04316	GGTACACACT	T	TTCGTGCTCT
NC_016810.1	2691373	-	0	0	29	5	8.92	4.82	0.00102	0.03532	AAAATGGCCC	G	ATGGCGCTGC
NC_016810.1	2721630	-	187	226	6	31	108.58	-3.11	0.00083	0.03114	TTAACACAGC	G	TGGAAGGGTG
NC_016810.1	2724489	-	48	59	5	3	27.76	-3.25	0.0011	0.0369	ACAATAAATA	A	TCCCTAAGGA
NC_016810.1	2777560	-	16	21	0	0	8.84	-4.86	0.00081	0.03071	TAGAATGCGG	C	GTTTCAGTTA
NC_016810.1	2780158	-	28	44	0	1	17.25	-4.78	0.00013	0.01061	GAACTACCTG	G	TTGCGCAGGG
NC_016810.1	2786348	-	0	0	14	26	10.2	5.09	0.00038	0.01983	GCGCGACGTT	A	TCGCTCGTAC
NC_016810.1	2786349	-	1	0	34	18	13.76	4.48	0.00044	0.02164	AGCGCGACGT	T	ATCGCTCGTA
NC_016810.1	2786350	-	0	0	36	10	12.02	5.25	0.00024	0.01497	CAGCGCGACG	T	TATCGCTCGT
NC_016810.1	2786364	-	0	0	27	9	9.39	4.95	0.00065	0.02706	TGACGCCGGA	A	CAGCAGCGCG
NC_016810.1	2786383	-	0	0	42	6	12.6	5.25	0.00028	0.01627	GCGGTGCGTT	T	TAACTCCCTG
NC_016810.1	2786384	-	0	0	50	6	14.72	5.43	0.00016	0.01186	TGCGGTGCGT	T	TTAACTCCCT
NC_016810.1	2786544	-	0	0	26	4	7.87	4.65	0.00171	0.04609	GCGAGATTGA	A	TACCGTGAAA
NC_016810.1	2786684	-	0	0	28	5	8.65	4.79	0.00113	0.03758	AGGTATCCAG	A	TTACTAAAGC
NC_016810.1	2786765	-	0	1	460	40	131.81	7.22	0	1e-05	GCAACAATGG	T	TTTACCAATT
NC_016810.1	2787176	+	14	12	123	109	66.16	2.98	0.00076	0.02977	GCTTTACGGA	A	CTGGGCGACG
NC_016810.1	2787829	-	13	25	0	0	8.85	-4.86	0.00082	0.03103	AGAATAAAGC	G	TAAGGGCTGC
NC_016810.1	2788889	-	24	25	1	0	12.16	-4.29	0.00086	0.03166	ATCTTCGCGC	T	TCGCGCAGCG
NC_016810.1	2796825	-	22	36	0	2	14.15	-3.91	0.00128	0.0401	TGTCGGAAGA	C	AGGGCCTTTT
NC_016810.1	2796849	-	13	17	0	0	7.17	-4.57	0.00186	0.04794	GGCATCAAAT	A	AAACGAAGGG
NC_016810.1	2796851	-	206	304	2	10	123.93	-4.82	0	0.00021	CAGGCATCAA	A	TAAAACGAAG
NC_016810.1	2796886	-	5	7	358	5	98.49	4.27	0.00031	0.0176	GTGTGGGGTC	T	CCCCATGCGA
NC_016810.1	2796887	-	4	10	570	3	154.63	4.61	0.00014	0.01122	AGTGTGGGGT	C	TCCCCATGCG
NC_016810.1	2796949	-	4	6	163	7	47.21	3.64	0.0013	0.04048	GCGCGGTGGT	C	CCACCTGACC
NC_016810.1	2796954	-	164	278	26	32	118.69	-2.61	0.00194	0.04892	CACTAGCGCG	G	TGGTCCCACC
NC_016810.1	2796977	-	2340	3387	216	429	1523.79	-2.85	0.00049	0.02303	TGGCAACAGA	A	TTTGCCTGGC
NC_016810.1	2796978	-	320	448	39	28	200.02	-3.17	0.00014	0.01089	CTGGCAACAG	A	ATTTGCCTGG
NC_016810.1	2797417	-	156	158	14	13	83.33	-3.19	0.00024	0.01486	TGCTCCTAGT	A	CGAGAGGACC
NC_016810.1	2797703	-	59	80	2	7	35.42	-3.46	0.00048	0.02287	GCGCGAGCAG	G	TGCGAAAGCA
NC_016810.1	2797964	-	1	1	62	5	18.13	4.18	0.00084	0.03128	GAGCCTTGAT	G	TGTAGGATAG
NC_016810.1	2797972	-	5	7	148	12	44.98	3.39	0.00178	0.04673	TGAACATTGA	G	CCTTGATGTG
NC_016810.1	2797979	-	44	63	1582	212	496.61	3.82	7e-05	0.00702	TTGACACTGA	A	CATTGAGCCT
NC_016810.1	2798000	-	18	28	433	113	153.58	3.4	0.00021	0.01399	CCCGTGAACC	T	TTACTATAGC
NC_016810.1	2798278	-	70	93	4	5	41.23	-3.69	0.00011	0.00986	AACACAGCAC	T	GTGCAAACAC
NC_016810.1	2798345	-	46	59	1	6	26.89	-3.38	0.00121	0.03888	GTGAAGTGAT	T	TACTCACGGA
NC_016810.1	2798571	-	35	49	2	4	21.51	-3.27	0.00172	0.04611	AATCCGGTTC	A	CTTTAACACT
NC_016810.1	2799015	-	145	190	17	8	86.55	-3.34	0.00018	0.0124	GCCAGGATGT	T	GGCTTAGAAG
NC_016810.1	2799148	-	104	120	13	12	60.44	-2.83	0.00136	0.04138	ATACCGGAGA	A	TGTTATCACG
NC_016810.1	2799670	-	34	68	394	304	203.85	2.72	0.00107	0.03623	GTGAAAAAGA	A	CCTGAAACCG
NC_016810.1	2799763	-	36	43	2	3	20.28	-3.41	0.00128	0.04009	TGGGGGGACC	A	TCCTCCAAGG
NC_016810.1	2800279	-	22	44	0	1	15.59	-4.64	0.00024	0.01484	AAAAATCTGG	A	TCAAGCTGAA
NC_016810.1	2800285	-	886	1559	5	85	595.44	-4.17	4e-05	0.00461	CTCTTTAAAA	A	TCTGGATCAA
NC_016810.1	2800292	-	1087	1913	146	167	783.24	-2.93	0.00026	0.01585	ATATTTGCTC	T	TTAAAAATCT
NC_016810.1	2800293	-	1000	1541	150	162	680.78	-2.72	0.00067	0.02761	GATATTTGCT	C	TTTAAAAATC
NC_016810.1	2800294	-	122	218	16	14	87.31	-3.11	0.00033	0.01825	AGATATTTGC	T	CTTTAAAAAT
NC_016810.1	2800295	-	90	171	8	16	66.96	-3.04	0.00071	0.02871	GAGATATTTG	C	TCTTTAAAAA
NC_016810.1	2800498	-	3195	4731	51	210	1944.51	-4.46	0	0.00026	TGCTCACACA	G	ATTGTCTGAT
NC_016810.1	2800531	-	24064	26316	4580	1347	13737.2	-2.75	0.00156	0.04414	CACCTCCTTA	C	CTTAAAGAAG
NC_016810.1	2802104	-	34	41	0	4	19.03	-3.55	0.00186	0.04794	TAATTCATTA	C	GAAGTTTAAT
NC_016810.1	2802113	-	30	38	1	3	17.3	-3.45	0.0018	0.04706	GTGAACACGT	A	ATTCATTACG
NC_016810.1	2802188	-	7393	8496	917	1125	4355.14	-2.69	0.00069	0.02823	AGACAATCTG	T	GTGGGCACTC
NC_016810.1	2802587	-	0	2	25	42	17.53	4.33	0.00028	0.01669	GGTGAACTGG	T	TCCTGGCAAA
NC_016810.1	2802595	-	5	2	39	48	24.11	3.25	0.00169	0.04592	TCCTGTCTGG	T	GAACTGGTTC
NC_016810.1	2805121	-	19	32	342	93	125.64	2.97	0.00122	0.03899	AGCAATTTTG	A	CCTGTTATGG
NC_016810.1	2805124	-	7	10	260	144	108.77	4.31	0	0.00056	AGTAGCAATT	T	TGACCTGTTA
NC_016810.1	2805125	-	51	68	436	352	231.66	2.65	0.0012	0.03868	CAGTAGCAAT	T	TTGACCTGTT
NC_016810.1	2805126	-	108	121	1011	670	490.07	2.78	0.00066	0.02737	CCAGTAGCAA	T	TTTGACCTGT
NC_016810.1	2805139	-	2	4	332	7	90.91	5.03	2e-05	0.00318	CCTCATTTAA	T	CTCCAGTAGC
NC_016810.1	2805144	-	3	6	79	54	36.47	3.62	0.0002	0.01353	GATGACCTCA	T	TTAATCTCCA
NC_016810.1	2805147	-	21	17	228	198	119.15	3.29	0.00012	0.01007	AGGGATGACC	T	CATTTAATCT
NC_016810.1	2805184	-	4	4	93	27	33.28	3.56	0.00054	0.0246	TTTTCACATA	A	TTCAGGTCAT
NC_016810.1	2805375	-	1	0	32	15	12.49	4.34	0.00075	0.02958	TATTTATCAG	C	TTGCACGCCA
NC_016810.1	2808047	+	0	0	69	16	22.24	6.01	2e-05	0.00272	GTATGCTGGA	A	TCACCAAGAC
NC_016810.1	2808051	+	2	1	168	6	46.67	4.89	5e-05	0.006	GCTGGAATCA	C	CAAGACGGGA
NC_016810.1	2808268	+	2	0	52	8	16.3	3.97	0.00153	0.04392	CATCTGGTCG	C	CAGCGCAAAA
NC_016810.1	2808347	+	5	4	80	35	32.12	3.36	0.00079	0.03039	ATAAAGTGCA	G	CACAAAGGCG
NC_016810.1	2808349	+	8	11	256	127	103.95	4.09	1e-05	0.00137	AAAGTGCAGC	A	CAAAGGCGAA
NC_016810.1	2826303	-	16	20	0	0	8.63	-4.83	0.00089	0.03255	TGTTGAAGGT	A	CCAAGAAACG
NC_016810.1	2828089	-	16	21	0	0	8.84	-4.86	0.00081	0.03071	TTTTATTCAC	A	CAAGAGGATG
NC_016810.1	2828095	-	72	85	5	7	40.86	-3.29	0.00046	0.02217	CGGTTGTTTT	A	TTCACACAAG
NC_016810.1	2828142	-	256	281	36	28	146.42	-2.77	0.00092	0.03315	TTTTCGGGCT	T	TTAATATGAC
NC_016810.1	2831955	+	33	67	1	1	23.73	-4.64	5e-05	0.00586	ACAGGAAAAT	A	TGATTAAGCA
NC_016810.1	2831958	+	56	95	2	1	36.24	-4.8	1e-05	0.00164	GGAAAATATG	A	TTAAGCAGGT
NC_016810.1	2831959	+	81	118	7	7	50.82	-3.39	0.00021	0.01387	GAAAATATGA	T	TAAGCAGGTA
NC_016810.1	2832812	-	0	2	45	7	14.07	3.94	0.00194	0.04892	GGTCGTACCA	T	TCGCGCGGCG
NC_016810.1	2832835	-	44	33	876	240	310.68	3.61	7e-05	0.00704	TGCAGAAAGG	C	TATACGCTGA
NC_016810.1	2832873	-	1	0	28	19	12.43	4.35	0.00068	0.02808	GTCGGAAGAG	G	TTCCGGCAGG
NC_016810.1	2834521	+	5	1	35	75	29.6	3.67	0.00053	0.02429	TCAGAGCGGA	A	TGACCGTCAT
NC_016810.1	2834531	+	1	0	38	13	13.57	4.44	0.00058	0.02552	ATGACCGTCA	T	TACTGGTGAA
NC_016810.1	2851215	-	0	2	40	10	13.49	3.92	0.0018	0.04706	GTACAGAAGG	T	TCGAGCGAAA
NC_016810.1	2855161	+	225	332	19	49	149.32	-2.71	0.00168	0.04583	TTCGACGGGA	T	TTGCGAAACC
NC_016810.1	2855251	+	296	366	4	50	172.39	-3.19	0.00126	0.03996	TACGCTTTAG	C	AGCTTAATAA
NC_016810.1	2855253	+	75	87	4	12	43.1	-2.96	0.00179	0.04695	CGCTTTAGCA	G	CTTAATAACC
NC_016810.1	2855254	+	196	282	7	40	125.36	-2.97	0.00146	0.04295	GCTTTAGCAG	C	TTAATAACCT
NC_016810.1	2855264	+	73	113	3	12	47.75	-3.19	0.00087	0.0319	CTTAATAACC	T	GCTTAGAGCC
NC_016810.1	2855311	+	1586	1706	28	66	821.34	-4.7	0	5e-05	ACGGGGATCA	A	GAGAGGTCAA
NC_016810.1	2855313	+	209	268	5	41	125.74	-2.99	0.00189	0.04828	GGGGATCAAG	A	GAGGTCAAAC
NC_016810.1	2855314	+	1015	1367	63	194	633.35	-2.9	0.00071	0.02862	GGGATCAAGA	G	AGGTCAAACC
NC_016810.1	2855327	+	49	66	5	4	29.48	-3.19	0.00111	0.03723	GTCAAACCCA	A	AAGAGATCGC
NC_016810.1	2855328	+	68	93	6	11	42.45	-2.95	0.00145	0.04273	TCAAACCCAA	A	AGAGATCGCG
NC_016810.1	2855330	+	27	22	1	1	12.61	-3.76	0.00187	0.04803	AAACCCAAAA	G	AGATCGCGCG
NC_016810.1	2855372	+	123	166	6	12	73.51	-3.59	7e-05	0.0069	GCGTTAAAAC	G	AATCAGGCTA
NC_016810.1	2855384	+	52	48	4	4	26.53	-3.2	0.00139	0.04177	ATCAGGCTAG	T	CTGGTAGTGG
NC_016810.1	2855416	+	121	155	3	19	71.6	-3.23	0.00076	0.02988	GCAGGTGCCA	G	GCGAATGTAA
NC_016810.1	2855420	+	58	73	0	3	32.14	-4.61	3e-05	0.00413	GTGCCAGGCG	A	ATGTAAAGAC
NC_016810.1	2855433	+	520	668	21	95	313.6	-3.01	0.00078	0.03026	GTAAAGACTG	A	CTAAGCATGT
NC_016810.1	2855443	+	102	126	11	11	60.37	-3.01	0.00068	0.02786	ACTAAGCATG	T	AGTACCGAGG
NC_016810.1	2855453	+	111	144	5	18	66.53	-3.08	0.00087	0.03189	TAGTACCGAG	G	ATGTAGGAAT
NC_016810.1	2855500	+	54	69	3	8	32.03	-3.05	0.00184	0.04759	GCTCCACCAA	A	TAAAACAAGG
NC_016810.1	2949087	-	3	5	72	127	52.66	4.28	1e-05	0.00187	AGTTAAAAGG	T	TATTGTGTTA
NC_016810.1	2949373	-	0	0	14	20	8.7	4.89	0.00072	0.02891	ATTTAGCCCT	T	TTTGACGTAA
NC_016810.1	2950569	-	0	0	37	6	11.28	5.12	0.00041	0.0208	TTGGCTGCTA	T	TGTGTAAGCC
NC_016810.1	2950577	-	0	0	32	9	10.71	5.11	0.0004	0.02036	ATATTTATTT	G	GCTGCTATTG
NC_016810.1	2950701	-	5	8	324	24	94.71	4.3	6e-05	0.00625	ATAATTCGAG	T	TGCAGGAAGG
NC_016810.1	2950926	+	13	19	257	132	108.53	3.44	9e-05	0.00841	GGTTATAAGT	C	TATCGAGTAG
NC_016810.1	2950933	+	0	1	19	20	10.23	4.19	0.00142	0.04209	AGTCTATCGA	G	TAGTAGAGCC
NC_016810.1	2951084	+	0	0	27	17	11.39	5.24	0.00023	0.01463	ACGTTGCCTT	A	TTAACCCCGT
NC_016810.1	2951119	+	2	2	87	26	30.47	4.28	8e-05	0.00792	ACTTCAATGA	A	TTATGCCATC
NC_016810.1	2951234	+	4	1	87	12	27.31	3.71	0.00118	0.03842	GGCAAAAGCT	A	TTCTGGAACA
NC_016810.1	2951558	+	2	0	41	21	16.64	4.1	0.00065	0.02714	TTACGGTCTC	T	TTCCTAAACG
NC_016810.1	2951621	+	3	1	60	33	25.15	3.99	0.00024	0.01478	TGTCGACGAG	A	TTTATGCGGT
NC_016810.1	2952489	+	2	3	164	24	50.54	4.67	2e-05	0.00297	TACTAACCGA	C	TTTCGGCGTT
NC_016810.1	2967723	-	2	2	28	45	19.63	3.71	0.00064	0.02702	AGAATAATGG	C	TATCAGGTCG
NC_016810.1	2969747	-	3	2	57	16	20.32	3.42	0.00199	0.04962	ATTAACCGGG	A	CTCAGGGAAC
NC_016810.1	2969758	-	6	5	22	124	39.53	3.35	0.00116	0.03814	TTCCTGTCTC	T	ATTAACCGGG
NC_016810.1	2969760	-	2	3	16	61	20.66	3.5	0.00148	0.04306	GTTTCCTGTC	T	CTATTAACCG
NC_016810.1	2969767	-	0	0	34	2	9.49	4.8	0.00123	0.03923	GCGCTTCGTT	T	CCTGTCTCTA
NC_016810.1	2969783	-	0	0	25	7	8.36	4.78	0.0011	0.03704	TAGCTTTTAA	C	AGATGGCGCT
NC_016810.1	2969787	-	3	2	63	15	21.65	3.5	0.00162	0.045	CGGATAGCTT	T	TAACAGATGG
NC_016810.1	2969788	-	1	2	132	56	49.59	5.3	0	0.00039	ACGGATAGCT	T	TTAACAGATG
NC_016810.1	2969789	-	7	6	490	224	188.73	5.36	0	1e-05	CACGGATAGC	T	TTTAACAGAT
NC_016810.1	2969790	-	3	4	320	63	102.01	5.24	0	0.00021	TCACGGATAG	C	TTTTAACAGA
NC_016810.1	2969850	-	0	0	15	21	9.22	4.97	0.00056	0.0252	CCTAAACCGA	T	TGCCCAGGCG
NC_016810.1	2969911	-	1	2	42	19	16.55	3.81	0.00093	0.0333	AAAATATCGT	T	TTACTGATTT
NC_016810.1	2969995	-	1	0	104	6	29.27	5.24	5e-05	0.00578	AGCAGACGGT	A	TTAACCCGGA
NC_016810.1	2970829	+	1	0	10	37	12.17	4.28	0.00103	0.03544	TCTATGCAAA	G	ACAAAAGTGC
NC_016810.1	2971184	+	2	0	31	19	13.5	3.81	0.00181	0.04714	CAGTCACCCG	T	TTATATTATC
NC_016810.1	2973585	-	0	0	38	3	10.8	4.99	0.00068	0.02786	AGCAAGGAGA	A	CTCGCGCCCG
NC_016810.1	2989460	+	6	5	256	10	72.88	4.05	0.00031	0.01769	ATCATCCCTG	T	TTTCAGCGAT
NC_016810.1	2989461	+	3	6	143	5	41.14	3.59	0.00191	0.0486	TCATCCCTGT	T	TTCAGCGATG
NC_016810.1	2992551	-	9	12	274	27	83.94	3.53	0.00065	0.02706	GATAGAGTAC	T	CGGCTACGAA
NC_016810.1	2992821	-	9	12	274	27	83.94	3.53	0.00065	0.02706	GATAGAGTAC	T	CGGCTACGAA
NC_016810.1	2992907	-	32	72	1	1	24.5	-4.68	4e-05	0.00528	GCACCATCTC	T	TACTTGATAC
NC_016810.1	2992908	-	157	244	2	9	97.51	-4.61	0	0.00047	TGCACCATCT	C	TTACTTGATA
NC_016810.1	2992910	-	58	118	1	5	42.37	-4.21	4e-05	0.00466	GATGCACCAT	C	TCTTACTTGA
NC_016810.1	2992960	-	9	12	270	27	82.89	3.51	0.00068	0.02792	GATAGAGTAC	T	CGGCTACGAA
NC_016810.1	2993099	-	9	12	270	27	82.89	3.51	0.00068	0.02792	GATAGAGTAC	T	CGGCTACGAA
NC_016810.1	2993257	-	103	109	2	16	55.94	-3.14	0.00145	0.04279	CGATGAGCAG	A	ACAAGTTCTT
NC_016810.1	2993260	-	53	55	1	3	27.24	-4.09	0.00012	0.01008	CGACGATGAG	C	AGAACAAGTT
NC_016810.1	2994343	-	55	56	0	1	27.24	-5.39	1e-05	0.00191	TGGAAAAAGA	G	TTGCAGCAGT
NC_016810.1	2994344	-	91	90	1	7	46.11	-3.96	8e-05	0.00805	CTGGAAAAAG	A	GTTGCAGCAG
NC_016810.1	2998534	-	0	0	28	4	8.4	4.73	0.00138	0.04159	ACAGTACGAA	T	TCACTATCCG
NC_016810.1	2998548	-	0	0	32	6	9.96	4.97	0.00064	0.02675	GTATAATTGC	T	TCAACAGTAC
NC_016810.1	3024671	+	0	0	30	2	8.43	4.66	0.0018	0.04701	AAATAGCGGC	C	CTAAGCCAGG
NC_016810.1	3034916	-	0	5	113	14	34.42	4.15	0.00039	0.02021	AGGAAAGCTG	T	TTATGAGCGT
NC_016810.1	3035894	-	19	17	0	0	8.83	-4.85	0.00084	0.03128	CTGGCGATTT	G	TGATAAGGTA
NC_016810.1	3037124	-	1	1	40	9	13.31	3.85	0.00184	0.04756	AGCGTTTTCC	T	TTGCTTTTTC
NC_016810.1	3037322	+	4	3	132	55	50.38	4.31	1e-05	0.00259	CGGCTCTCAG	T	TTATGGCAAC
NC_016810.1	3037381	-	55	67	0	1	29.28	-5.49	1e-05	0.00137	ACTGACGCAG	C	TGTGGCTGCG
NC_016810.1	3037425	-	52	51	2	2	26.14	-4.04	0.00014	0.01091	GCATGGCGGC	T	TAAGAACGGA
NC_016810.1	3037426	-	203	289	14	14	124.12	-3.73	1e-05	0.00236	GGCATGGCGG	C	TTAAGAACGG
NC_016810.1	3037427	-	18	19	0	0	8.97	-4.88	0.00077	0.02996	CGGCATGGCG	G	CTTAAGAACG
NC_016810.1	3037442	-	26	32	0	1	14.17	-4.52	0.00038	0.01971	ATGAGTTAAT	A	CTGGCGGCAT
NC_016810.1	3037448	-	298	434	18	49	190.69	-3.1	0.00033	0.01825	CGGCAAATGA	G	TTAATACTGG
NC_016810.1	3037455	-	19	25	0	0	10.51	-5.09	0.00039	0.02024	AGGGCGGCGG	C	AAATGAGTTA
NC_016810.1	3037516	-	18	22	0	0	9.6	-4.97	0.00058	0.02552	ATCGTATATC	C	ATCCTCAGCG
NC_016810.1	3037575	-	40	51	4	2	23.35	-3.37	0.00114	0.03773	CGTCAAATGA	A	TAGGCAGCCA
NC_016810.1	3037627	-	19	24	0	1	10.55	-4.12	0.00161	0.04492	AACCATTATG	C	CCGCAATAAG
NC_016810.1	3037785	-	86	98	0	0	44.4	-6.89	0	0.00017	ATTATGACAA	C	ATTTCTGTTG
NC_016810.1	3037814	-	22	30	0	0	12.39	-5.31	0.00019	0.01312	TTTCTTAAAG	A	ATAGTTTTGC
NC_016810.1	3037815	-	13	17	0	0	7.17	-4.57	0.00186	0.04794	GTTTCTTAAA	G	AATAGTTTTG
NC_016810.1	3037875	-	12	21	0	0	7.73	-4.67	0.0014	0.04189	CGGCATTAGC	C	GTATATGAAC
NC_016810.1	3037882	-	26	29	0	0	13.29	-5.4	0.00014	0.01116	CATCTGTCGG	C	ATTAGCCGTA
NC_016810.1	3037941	-	123	141	0	7	65.42	-4.56	1e-05	0.00236	GGGTCCATAT	T	AGTTATGATA
NC_016810.1	3037942	-	28	39	0	0	15.95	-5.64	6e-05	0.00657	AGGGTCCATA	T	TAGTTATGAT
NC_016810.1	3037943	-	50	83	0	2	31.78	-5.02	1e-05	0.00209	CAGGGTCCAT	A	TTAGTTATGA
NC_016810.1	3038051	-	13	24	0	0	8.37	-4.78	0.00104	0.03556	GGCGGATTCG	C	TGGTATCGTC
NC_016810.1	3038144	-	13	18	0	0	7.38	-4.61	0.00167	0.04556	CGTTGCTGAG	C	CTGATTTTAC
NC_016810.1	3038160	-	244	320	1	11	137.79	-4.93	0	0.00027	TGGGCTATAG	C	ATTACCGTTG
NC_016810.1	3038192	-	20	31	0	1	12.3	-4.33	0.00077	0.03004	TATAGAGGCG	A	ATAAAATTGA
NC_016810.1	3038193	-	15	26	0	0	9.62	-4.97	0.00058	0.02557	ATATAGAGGC	G	AATAAAATTG
NC_016810.1	3038204	-	16	15	0	0	7.58	-4.64	0.00153	0.04392	GCAAATGCAC	A	ATATAGAGGC
NC_016810.1	3038232	-	13	24	0	0	8.64	-4.83	0.0009	0.03276	AACAGGCTAA	T	GAGGTCATTG
NC_016810.1	3038235	-	12	18	0	0	7.1	-4.56	0.00194	0.04892	AGGAACAGGC	T	AATGAGGTCA
NC_016810.1	3038367	-	22	32	0	2	13.31	-3.82	0.00173	0.04622	ACCCTTACTC	G	TAAAGGAGTC
NC_016810.1	3038368	-	27	24	0	0	12.52	-5.32	0.00019	0.01312	TACCCTTACT	C	GTAAAGGAGT
NC_016810.1	3038917	-	21	31	1	1	12.84	-3.79	0.0016	0.04476	CCCACTTTAA	T	TTAACGTAAA
NC_016810.1	3038918	-	31	44	0	1	18.08	-4.85	0.0001	0.00904	GCCCACTTTA	A	TTTAACGTAA
NC_016810.1	3038956	-	35	55	0	1	21.5	-5.08	4e-05	0.00475	TTATATCAAA	A	TGAGCCCAGG
NC_016810.1	3038959	-	22	20	0	0	10.29	-5.06	0.00044	0.0218	AGGTTATATC	A	AAATGAGCCC
NC_016810.1	3038978	-	22	31	0	2	13.1	-3.8	0.00188	0.04804	CATTTCAGTA	C	GGGGCGGAAG
NC_016810.1	3038979	-	188	296	2	8	116.77	-4.98	0	0.00011	TCATTTCAGT	A	CGGGGCGGAA
NC_016810.1	3038980	-	80	142	2	3	53.26	-4.77	0	0.00058	CTCATTTCAG	T	ACGGGGCGGA
NC_016810.1	3038981	-	13	26	0	0	9.06	-4.89	0.00075	0.02954	GCTCATTTCA	G	TACGGGGCGG
NC_016810.1	3038982	-	28	52	0	0	18.68	-5.83	3e-05	0.00413	CGCTCATTTC	A	GTACGGGGCG
NC_016810.1	3038985	-	11	21	0	0	7.46	-4.62	0.00163	0.04505	GGGCGCTCAT	T	TCAGTACGGG
NC_016810.1	3038987	-	27	37	1	1	15.5	-4.64	0.00023	0.01473	AGGGGCGCTC	A	TTTCAGTACG
NC_016810.1	3038989	-	19	36	0	0	12.82	-5.35	0.00017	0.0123	CAAGGGGCGC	T	CATTTCAGTA
NC_016810.1	3039001	-	21	13	0	0	8.54	-4.79	0.00103	0.03544	AGATGACTGG	C	TCAAGGGGCG
NC_016810.1	3039018	-	33	40	0	0	17.54	-5.76	4e-05	0.00493	TTTGCGATCG	A	ATTAAAAGAT
NC_016810.1	3039019	-	25	28	0	1	13.05	-4.41	0.00058	0.02555	GTTTGCGATC	G	AATTAAAAGA
NC_016810.1	3039029	-	38	36	0	1	18.33	-4.86	0.0001	0.0089	GCTATGTGCA	G	TTTGCGATCG
NC_016810.1	3039030	-	16	21	0	0	8.84	-4.86	0.00081	0.03071	CGCTATGTGC	A	GTTTGCGATC
NC_016810.1	3039048	-	35	69	0	1	24.44	-5.24	2e-05	0.00298	TACCGCACAT	G	GGGAGGACGC
NC_016810.1	3039061	-	27	46	0	2	17.36	-4.19	0.00043	0.02156	TGTCGATAGC	T	ATTACCGCAC
NC_016810.1	3039062	-	72	100	0	4	41.94	-4.65	1e-05	0.00259	TTGTCGATAG	C	TATTACCGCA
NC_016810.1	3039076	-	15	19	0	0	8.14	-4.75	0.00113	0.03754	CAGAGCCCGT	C	AATTTGTCGA
NC_016810.1	3039096	-	17	21	0	0	9.12	-4.9	0.00071	0.02871	CTCGATGATG	T	AGAAATACTC
NC_016810.1	3039117	-	51	45	2	1	24.35	-4.25	0.00011	0.00986	ACGTTTGTTA	T	TCAGGGGGCG
NC_016810.1	3039118	-	199	284	8	6	118.38	-4.59	0	0.00018	AACGTTTGTT	A	TTCAGGGGGC
NC_016810.1	3039142	-	19	45	0	0	14.72	-5.52	0.0001	0.00891	CCGCAGGAAT	C	ATAAGGGGGG
NC_016810.1	3039149	-	47	50	0	0	23.51	-6.12	1e-05	0.00192	CTTATTCCCG	C	AGGAATCATA
NC_016810.1	3039150	-	26	32	0	0	13.92	-5.46	0.00012	0.00994	CCTTATTCCC	G	CAGGAATCAT
NC_016810.1	3039151	-	50	61	0	0	26.66	-6.28	0	0.00119	ACCTTATTCC	C	GCAGGAATCA
NC_016810.1	3039173	-	47	61	1	3	26.84	-4.08	0.00013	0.01047	CGGGGCTAAA	A	CAGCAGGCGT
NC_016810.1	3039174	-	16	27	1	0	10.37	-4.07	0.00183	0.04738	GCGGGGCTAA	A	ACAGCAGGCG
NC_016810.1	3039175	-	52	97	3	4	36.57	-3.84	0.0001	0.00908	AGCGGGGCTA	A	AACAGCAGGC
NC_016810.1	3039176	-	51	75	2	0	30.41	-4.93	1e-05	0.00259	AAGCGGGGCT	A	AAACAGCAGG
NC_016810.1	3039177	-	33	52	1	2	20.83	-4.05	0.00027	0.01589	GAAGCGGGGC	T	AAAACAGCAG
NC_016810.1	3039178	-	297	380	13	12	168.49	-4.32	0	0.00026	GGAAGCGGGG	C	TAAAACAGCA
NC_016810.1	3039179	-	31	46	0	1	18.5	-4.88	9e-05	0.00834	CGGAAGCGGG	G	CTAAAACAGC
NC_016810.1	3039381	-	14	31	0	1	10.64	-4.12	0.00163	0.04505	CTGGATACCT	A	TTATCCGCAG
NC_016810.1	3039468	-	21	52	0	0	16.74	-5.68	5e-05	0.00608	GCTCGTCAGG	T	TTTAGCGAGG
NC_016810.1	3039489	-	29	42	0	1	17.1	-4.77	0.00014	0.01089	AATGAAAGAG	A	TACGTTGTGG
NC_016810.1	3039498	-	49	72	0	0	28.69	-6.36	0	0.00092	GCTGCGCAAA	A	TGAAAGAGAT
NC_016810.1	3039569	-	32	42	2	0	18.21	-4.23	0.00035	0.0189	TCGATTCGTT	A	TTGGGGCAGG
NC_016810.1	3039575	-	11	21	0	0	7.46	-4.62	0.00163	0.04505	CAGAGCTCGA	T	TCGTTATTGG
NC_016810.1	3039637	-	33	52	1	0	20.33	-4.99	5e-05	0.00603	TATATTGGGA	A	TTGGGACTGT
NC_016810.1	3039644	-	35	76	0	0	25.38	-6.2	1e-05	0.00156	GGTTTTTTAT	A	TTGGGAATTG
NC_016810.1	3039673	-	42	49	1	5	23.44	-3.38	0.00141	0.04198	TAAAAACGGA	A	TTGTAGCAGC
NC_016810.1	3040100	-	31	43	0	2	18.12	-4.25	0.00033	0.01828	CGCTAACAGT	A	TATATGGAAA
NC_016810.1	3041406	+	19	26	1	0	10.99	-4.15	0.00138	0.04159	AAAATTCAGA	C	TGCGCATTAA
NC_016810.1	3044624	-	17	27	0	1	10.63	-4.13	0.00156	0.04414	TTACTTTTAG	A	ACTATCTGAA
NC_016810.1	3046658	-	23	34	0	1	13.76	-4.48	0.00044	0.02161	AGGAAAGTAA	A	TTGCAAGCAC
NC_016810.1	3046690	-	112	150	6	19	68.86	-3.02	0.00097	0.03399	AAGAAGCAAT	C	TTATAAAAGA
NC_016810.1	3046705	-	25	41	2	0	16.06	-4.05	0.00071	0.02872	ACCAGATTAA	A	TTTGAAGAAG
NC_016810.1	3046711	-	20	10	0	0	7.64	-4.62	0.00169	0.04595	TGTGTAACCA	G	ATTAAATTTG
NC_016810.1	3047035	-	3	18	110	94	57.19	3.16	0.00093	0.03319	GATGACCTTT	G	CGGATATATG
NC_016810.1	3050397	-	22	19	0	1	10.33	-4.08	0.00185	0.04773	ATGGGTGTGA	T	TTAATCGCGC
NC_016810.1	3050399	-	20	33	0	1	12.72	-4.37	0.00066	0.02737	TCATGGGTGT	G	ATTTAATCGC
NC_016810.1	3053540	-	17	17	0	0	8.28	-4.76	0.00107	0.03635	GGGCAAAAGC	G	TTGGTCTATC
NC_016810.1	3053562	-	68	95	5	6	41.61	-3.43	0.00026	0.01579	CGTACTGAAG	A	TGAGTCTCTG
NC_016810.1	3064354	-	31	67	2	5	24.44	-3.25	0.00165	0.04532	TCCAGTAAGA	A	TAAAAGTAAT
NC_016810.1	3065345	-	19	25	1	0	10.78	-4.13	0.00151	0.04356	AAACGATGGT	A	TTGAGCTGGG
NC_016810.1	3065400	-	54	81	1	2	32.73	-4.67	1e-05	0.00243	GGCCACCCGT	C	TATGTTGATA
NC_016810.1	3066038	-	30	54	1	2	20.42	-4.02	0.00031	0.01759	CGAAGAGTGA	A	TTACGAAACT
NC_016810.1	3066511	-	18	19	0	0	8.97	-4.88	0.00077	0.02996	GCAAAAGCTG	C	ATATGTCATT
NC_016810.1	3066603	-	25	28	0	0	12.8	-5.35	0.00017	0.01224	ACAACTATGC	T	AAATACGCAG
NC_016810.1	3066622	-	30	34	0	0	15.45	-5.6	7e-05	0.00724	TGATTTTTAA	C	TGGTGCTGAC
NC_016810.1	3066623	-	35	33	0	2	17.12	-4.17	0.00048	0.02273	ATGATTTTTA	A	CTGGTGCTGA
NC_016810.1	3067503	+	110	194	16	21	80.7	-2.69	0.00184	0.04756	AGCTATGGTC	A	CTTTTACGGT
NC_016810.1	3067566	+	83	114	1	12	50.19	-3.42	0.00073	0.029	GATACAGCAG	C	ACCTCGCTGC
NC_016810.1	3069893	+	0	2	26	40	17.29	4.32	0.0003	0.01721	GTACATATTG	T	TCATAAACAG
NC_016810.1	3073560	+	2	2	53	15	18.73	3.6	0.00143	0.04232	CTCGCGTGGA	T	TATGTGCGGC
NC_016810.1	3085707	+	0	0	12	52	16.17	5.63	7e-05	0.0069	TATTTTGATC	A	AAATGTTCGT
NC_016810.1	3085708	+	0	1	11	29	10.37	4.18	0.00157	0.04429	ATTTTGATCA	A	AATGTTCGTA
NC_016810.1	3089023	-	34	42	3	2	19.53	-3.35	0.00165	0.04529	GCTGAAAGTT	C	ATGATTTAAA
NC_016810.1	3089037	-	10	12	113	64	51.16	2.85	0.00176	0.04659	ATGAGTCAGA	A	TACGCTGAAA
NC_016810.1	3089142	-	45	53	0	2	24.09	-4.64	6e-05	0.00654	GGGGAAATCC	G	TAAACCCGCT
NC_016810.1	3089154	-	2	0	98	6	27.96	4.59	0.00025	0.01529	AATTCGTTAC	A	AGGGGAAATC
NC_016810.1	3089158	-	58	57	1219	136	384	3.31	0.00073	0.02895	TTGAAATTCG	T	TACAAGGGGA
NC_016810.1	3089247	-	32	47	1	4	20	-3.39	0.00171	0.04609	GATGCTGGTC	C	GGGAACAACA
NC_016810.1	3089300	-	17	26	0	1	10.42	-4.1	0.00171	0.04609	ATTATCATCA	A	ACATAACGAT
NC_016810.1	3089302	-	92	90	4	14	48.93	-2.98	0.00169	0.04609	TTATTATCAT	C	AAACATAACG
NC_016810.1	3089363	-	54	53	2	4	27.61	-3.63	0.00039	0.02026	GTCGCAACCG	C	TGATGGGCGC
NC_016810.1	3089364	-	81	115	3	14	50.88	-3.11	0.00121	0.03893	CGTCGCAACC	G	CTGATGGGCG
NC_016810.1	3089365	-	320	518	16	72	219.66	-2.89	0.00136	0.04138	TCGTCGCAAC	C	GCTGATGGGC
NC_016810.1	3089418	-	26	39	0	2	15.68	-4.05	0.00074	0.02929	TTCCGAAGGG	G	GCAATAAAGG
NC_016810.1	3089425	-	93	114	1	10	52.46	-3.72	0.00021	0.01399	TTGGCGCTTC	C	GAAGGGGGCA
NC_016810.1	3089428	-	364	512	6	56	223.93	-3.38	0.00045	0.02193	ACTTTGGCGC	T	TCCGAAGGGG
NC_016810.1	3089429	-	139	195	1	23	85.47	-3.31	0.00132	0.04099	AACTTTGGCG	C	TTCCGAAGGG
NC_016810.1	3089507	-	23	28	1	1	12.76	-3.78	0.00165	0.04532	GAACCAAATG	C	AAGCAGTACG
NC_016810.1	3089543	-	18	18	0	0	8.76	-4.84	0.00085	0.03149	ACAGCGCCTG	T	AACGGCACCA
NC_016810.1	3089554	-	38	41	1	2	19.9	-3.98	0.00035	0.01893	GGACGGTTGT	C	ACAGCGCCTG
NC_016810.1	3089561	-	95	159	1	14	63.47	-3.55	0.00044	0.02175	CCTGCTGGGA	C	GGTTGTCACA
NC_016810.1	3089563	-	33	46	0	3	19.55	-3.93	0.00064	0.02675	AGCCTGCTGG	G	ACGGTTGTCA
NC_016810.1	3094383	-	34	37	0	2	17.69	-4.22	0.00039	0.02008	TCACAGAGGA	C	GTTATGGGAT
NC_016810.1	3100163	-	17	27	0	1	10.17	-5.05	0.00045	0.02208	TATATAGTTT	T	AGTGTGTTCC
NC_016810.1	3112595	-	0	0	27	4	8.14	4.69	0.00153	0.04392	TCACCGGCGG	T	TTTAAAGGCG
NC_016810.1	3117727	-	17	27	0	1	10.17	-5.05	0.00045	0.02208	TATATCCGTT	T	AGTGTGTTCC
NC_016810.1	3117763	-	25	39	1	2	15.88	-3.67	0.00128	0.04009	GAATGTGGTG	C	TGACAAAAAG
NC_016810.1	3119150	-	77	75	1	0	37.33	-5.78	0	0.00047	CAACACCAAA	A	TCCTGAAAGA
NC_016810.1	3120552	-	23	29	1	1	12.97	-3.81	0.00151	0.04362	CCGTAGCGAG	A	AAAGCGATCT
NC_016810.1	3124468	-	71	97	2	2	41.06	-4.67	1e-05	0.00134	CAGCGACATT	A	AACAGCAGAT
NC_016810.1	3124469	-	65	105	1	6	41.82	-4	8e-05	0.00757	GCAGCGACAT	T	AAACAGCAGA
NC_016810.1	3124471	-	322	406	9	13	180.07	-4.58	0	0.00011	CCGCAGCGAC	A	TTAAACAGCA
NC_016810.1	3124473	-	48	60	0	2	26.39	-4.77	3e-05	0.0045	AGCCGCAGCG	A	CATTAAACAG
NC_016810.1	3136732	-	16	14	0	0	7.37	-4.6	0.00173	0.04622	CCAAACCTGC	G	TTACGGGGTG
NC_016810.1	3138342	-	394	460	6	9	209.55	-5.3	0	1e-05	GGGTCTGGAT	G	ACCAGGGACG
NC_016810.1	3138364	-	231	227	3	10	114.92	-4.63	0	0.00031	AGAGCCGATC	A	GGATGTTCGG
NC_016810.1	3138425	-	55	64	3	4	30.46	-3.58	0.00033	0.0182	CAGGATGAAG	C	AAAGTGGAAA
NC_016810.1	3140619	+	3	7	85	28	31.77	3.26	0.00137	0.0414	GCGACATTCT	C	TTTGTGAATG
NC_016810.1	3141992	-	1	2	52	17	18.69	3.96	0.00059	0.02583	GTCATAACGA	A	TTTCCGGGCG
NC_016810.1	3142576	+	41	66	1	6	26.98	-3.38	0.00121	0.03886	CATCCTGCTG	G	TTTACAGCGT
NC_016810.1	3143214	+	2	2	23	57	21.05	3.79	0.00053	0.02405	CGCGTGAAGG	C	TTTAACGGGA
NC_016810.1	3143500	+	18	25	76	398	129.83	3.23	0.00059	0.02589	CATCTCCGCT	A	TTTTCTACTC
NC_016810.1	3143501	+	3	7	38	80	32.35	3.31	0.00083	0.03127	ATCTCCGCTA	T	TTTCTACTCA
NC_016810.1	3143502	+	15	15	113	250	99.67	3.37	0.00014	0.01089	TCTCCGCTAT	T	TTCTACTCAC
NC_016810.1	3143503	+	0	1	26	17	11.33	4.32	0.00092	0.03303	CTCCGCTATT	T	TCTACTCACT
NC_016810.1	3145877	+	1	0	45	6	13.67	4.36	0.00095	0.03371	GCGCGGTAGT	T	TTGTTGCCGG
NC_016810.1	3154278	-	5	8	160	29	52.61	3.57	0.00043	0.02148	AAGTGACGGT	A	CACGTGCGTC
NC_016810.1	3154306	-	6	11	144	53	55.29	3.34	0.00043	0.02149	GCGCGTCAGC	T	TTATCACGAT
NC_016810.1	3156909	+	4	6	256	9	72.29	4.19	0.00022	0.01404	AGACTACCCT	T	TTTCACTTCC
NC_016810.1	3156910	+	8	6	378	10	105.9	4.2	0.00021	0.014	GACTACCCTT	T	TTCACTTCCT
NC_016810.1	3156911	+	3	5	192	3	53.38	4	0.00079	0.03049	ACTACCCTTT	T	TCACTTCCTG
NC_016810.1	3156935	+	1	1	49	20	18.44	4.34	0.00023	0.01473	ATTTACCCTG	T	CTGTCCATAG
NC_016810.1	3156936	+	10	11	168	127	81.24	3.6	4e-05	0.00536	TTTACCCTGT	C	TGTCCATAGT
NC_016810.1	3157293	-	0	0	33	7	10.47	5.05	0.00049	0.02303	CTGAATAATG	T	TAGGCGAATG
NC_016810.1	3157904	+	5	6	109	56	45.46	3.64	0.00014	0.01116	GCGCAGCCGG	A	TTCTGGCGCT
NC_016810.1	3157905	+	2	0	210	34	64.57	5.79	0	0.00035	CGCAGCCGGA	T	TCTGGCGCTG
NC_016810.1	3162520	+	159	314	25	16	120.61	-3.12	0.00029	0.01675	AGTGCGCATC	C	ACGGACGCGG
NC_016810.1	3162564	+	84	128	2309	187	707.27	3.33	0.00088	0.03221	CGGGCTCATA	A	CCCGAAGGTC
NC_016810.1	3162601	+	16	15	0	0	7.58	-4.64	0.00153	0.04392	CCCCCGCAAC	C	AATTACAATG
NC_016810.1	3162670	+	82	124	2282	179	696.74	3.34	0.00086	0.03174	CGGGCTCATA	A	CCCGAAGGTC
NC_016810.1	3186815	+	0	5	29	34	17.01	3.56	0.00198	0.04951	AAATCATCGA	A	CGTTAAGCGG
NC_016810.1	3186858	+	6	5	116	30	40.87	3.41	0.00072	0.02881	TTCTGCAAGC	C	TTCAGGCTGC
NC_016810.1	3202191	-	20	26	0	1	11.25	-4.2	0.00119	0.03859	TCGTAAAAGC	G	TTAATTGAGC
NC_016810.1	3202315	-	16	22	0	0	9.05	-4.89	0.00073	0.0291	GCGGTGTCAT	T	TTGCGCTGAG
NC_016810.1	3214781	+	10	6	105	72	49.78	3.21	0.00059	0.02601	TATTTTCCAT	G	AGGGGCCTGC
NC_016810.1	3216531	-	64	80	816	392	348.23	2.96	0.00043	0.02145	TAATGGATAT	A	CGCGTTGTAT
NC_016810.1	3224489	-	0	1	58	11	18.29	4.87	0.00016	0.01178	TGAGTAACGG	C	TATGTGGTGC
NC_016810.1	3231283	+	1	4	80	12	25.26	3.76	0.00095	0.03366	ACCTGATGGG	C	TACACGCCGT
NC_016810.1	3235864	-	1	6	106	9	31.81	3.64	0.00154	0.04404	TAATGCTTAT	C	CGGCCTACTC
NC_016810.1	3235869	-	5	8	356	13	100.42	4.31	0.00011	0.00978	GGCGCTAATG	C	TTATCCGGCC
NC_016810.1	3235890	-	2	1	92	2	25.58	4.09	0.00116	0.03824	ACGAATAATG	T	TGTGCCGGAT
NC_016810.1	3235895	-	0	1	33	10	11.43	4.29	0.00115	0.03806	AGAAGACGAA	T	AATGTTGTGC
NC_016810.1	3242966	+	11	26	449	34	135.7	3.45	0.00089	0.0324	CCAAGGGTTC	A	AGGGTTACAG
NC_016810.1	3243792	+	14	13	232	74	86.43	3.28	0.0004	0.02038	TTTTAGAGCC	C	CTGCCTCGGT
NC_016810.1	3249127	-	2	2	168	28	52.38	4.95	1e-05	0.00149	CCCGCGCTGC	C	TGCCGGCGCT
NC_016810.1	3252594	-	69	86	4	6	39.73	-3.5	0.00024	0.01497	AACTTTAAGC	A	TCATTGAGAG
NC_016810.1	3261314	-	0	1	47	3	13.38	4.36	0.00127	0.04009	GATATATATT	T	TTTTCGGGCG
NC_016810.1	3271622	-	1	2	43	38	21.56	4.2	0.00015	0.01144	ACTTGCTAAT	A	AAAATTGAGG
NC_016810.1	3273036	-	0	1	175	7	48.22	5.9	0	0.00123	TTAACCATTC	A	GACGGCAGAA
NC_016810.1	3278768	+	13	33	0	1	10.78	-4.13	0.00158	0.04451	TACTGAACGC	T	GTCGTTTTTT
NC_016810.1	3288234	-	0	1	36	11	12.48	4.4	0.00077	0.02991	GCGCGCAACC	T	TGAAGAAGTC
NC_016810.1	3288579	-	2	3	67	25	25.14	3.79	0.0004	0.02052	GGTAACGAAA	T	TTGAACAACG
NC_016810.1	3289402	-	22	30	371	402	210.96	3.73	1e-05	0.00158	GGGCTGAAAA	T	TGAGACGCTT
NC_016810.1	3289403	-	0	2	31	56	22.62	4.68	7e-05	0.00686	TGGGCTGAAA	A	TTGAGACGCT
NC_016810.1	3289436	-	6	4	114	141	67.89	4.3	0	0.00108	TTCCGCCCGT	A	TTTGTCGTAC
NC_016810.1	3314963	+	0	0	21	7	7.3	4.61	0.00177	0.04671	ACAATATTAT	T	TTCAGCATCT
NC_016810.1	3316594	-	3	5	65	61	34.31	3.69	0.00016	0.0121	CATTCAACTT	G	AAATGAGTTG
NC_016810.1	3316755	+	5	3	50	107	41.98	3.89	8e-05	0.00808	GCAGAACGGG	T	TTACAAAGCA
NC_016810.1	3316769	+	0	0	27	13	10.39	5.11	0.00037	0.01962	CAAAGCACGT	T	TCGAAGTTGG
NC_016810.1	3320422	+	0	0	17	30	11.99	5.31	0.00018	0.01265	CGCTGAGCGA	A	CTTGAGATCG
NC_016810.1	3323107	-	1	7	35	91	33.75	3.67	0.00044	0.02165	GCGGCGATGA	T	TCATTAGTCA
NC_016810.1	3337568	-	3	6	79	24	28.97	3.26	0.00163	0.04505	GGCTGCGCCA	A	TAACGCCTGG
NC_016810.1	3337581	-	2	2	212	7	58.76	4.93	3e-05	0.00437	CCGTGTCCAA	A	CTGGCTGCGC
NC_016810.1	3337584	-	16	27	469	140	169.08	3.64	6e-05	0.00636	TGTCCGTGTC	C	AAACTGGCTG
NC_016810.1	3337604	-	1	0	57	6	16.84	4.61	0.00043	0.02146	ACGCTCCGGT	T	TTTGCGCGCT
NC_016810.1	3337605	-	2	3	169	17	50.11	4.62	3e-05	0.00447	TACGCTCCGG	T	TTTTGCGCGC
NC_016810.1	3337711	-	5	5	524	27	147.7	5.13	0	0.00089	CCATTTTGGA	C	CTGGGCAGTG
NC_016810.1	3337729	-	3	6	73	28	28.39	3.24	0.00151	0.04355	TTAGGGCTAT	T	TTACTTGCCA
NC_016810.1	3337753	-	1	1	188	27	56.93	5.73	0	0.0004	GGATGAGATT	T	AGAGCCTATC
NC_016810.1	3337754	-	5	7	169	34	56.03	3.77	0.00018	0.01277	CGGATGAGAT	T	TAGAGCCTAT
NC_016810.1	3344453	-	0	0	28	10	9.9	5.02	0.0005	0.02332	ATATTAACAA	G	CGCAAGTTTC
NC_016810.1	3358127	-	2	2	93	12	28.56	4.12	0.00031	0.01742	CCAGAAACTG	C	TGATGGCGTC
NC_016810.1	3358130	-	0	1	32	7	10.42	4.14	0.00201	0.04995	TGACCAGAAA	C	TGCTGATGGC
NC_016810.1	3358237	-	3	4	593	44	169.43	5.78	0	0.00011	ATTGATCCCA	T	TACGCTTCCG
NC_016810.1	3358238	-	8	9	473	76	148.14	4.61	0	0.00091	TATTGATCCC	A	TTACGCTTCC
NC_016810.1	3364551	+	8	2	91	65	42.94	3.55	0.00037	0.01939	AGTTATTACC	C	TCGTCTGACG
NC_016810.1	3370751	+	4	7	87	30	33.08	3.18	0.0015	0.04349	CATTGATAAG	T	TATTCGCTGG
NC_016810.1	3370753	+	39	63	790	562	373.15	3.61	1e-05	0.00216	TTGATAAGTT	A	TTCGCTGGCG
NC_016810.1	3370754	+	7	4	462	89	147.15	5.11	0	0.00022	TGATAAGTTA	T	TCGCTGGCGC
NC_016810.1	3370755	+	1	1	143	12	41.29	5.25	1e-05	0.00235	GATAAGTTAT	T	CGCTGGCGCT
NC_016810.1	3370771	+	1	0	30	12	11.21	4.18	0.00135	0.04131	GCGCTGCGCT	T	ATCAGACCTG
NC_016810.1	3370773	+	1	2	54	8	16.97	3.77	0.00169	0.04593	GCTGCGCTTA	T	CAGACCTGTG
NC_016810.1	3370803	+	1	1	39	6	12.02	4.3	0.00128	0.04009	GTCTGGTAAG	C	GCGGCGCTAC
NC_016810.1	3378605	-	30	43	0	1	17.59	-4.81	0.00012	0.00997	GTAGTCACGA	T	TGAAGATCTG
NC_016810.1	3379390	-	31	37	0	2	16.86	-4.15	0.0005	0.0232	GAGCGCTTTT	T	GCCATAGCGA
NC_016810.1	3380262	-	0	0	31	6	9.69	4.94	0.0007	0.02841	CAGAAAAAGC	A	TATAGCCTTA
NC_016810.1	3382772	+	0	0	8	25	8.36	4.8	0.00101	0.03502	AACGGATGAG	A	TTAATCGCGA
NC_016810.1	3383148	-	3	8	281	42	87.29	4.49	1e-05	0.00242	CCTAAAGTAA	A	GGAATAAGGG
NC_016810.1	3384604	-	3	9	149	17	46.08	3.61	0.0009	0.0327	CACTTGCCGT	A	TTTCACCGGA
NC_016810.1	3388941	-	0	0	18	10	7.26	4.63	0.00161	0.04492	GCGAAATCAT	C	TTCATACGCT
NC_016810.1	3395011	+	1035	1336	14	98	595.14	-3.94	2e-05	0.00353	TTCAGATCGA	G	TTGTAGTTGT
NC_016810.1	3399036	-	6	4	83	51	37.19	3.43	0.00042	0.02105	CTGTGTAGAA	A	TTCTGCAGGC
NC_016810.1	3399556	-	22	51	2	2	17.84	-3.49	0.00152	0.04371	GGCGCCAGGG	C	TACGGGTGGT
NC_016810.1	3399710	+	1	3	101	7	29.09	4.13	0.00048	0.02267	CACCGCCACG	G	CCCCTTAGCT
NC_016810.1	3401425	-	56	86	8	4	36.69	-3.11	0.00117	0.03839	ATCGCTGTGG	T	TTATCCGCAG
NC_016810.1	3401426	-	41	42	0	1	20.42	-5.01	5e-05	0.0059	TATCGCTGTG	G	TTTATCCGCA
NC_016810.1	3401581	+	0	0	62	7	18.14	5.68	7e-05	0.0069	GCCTGTTCGT	T	CAGCGACGCC
NC_016810.1	3403095	-	31	40	3	1	17.75	-3.47	0.00168	0.04591	CTGTATGAGG	A	TATGCAATCC
NC_016810.1	3412858	+	1	1	73	1	20.03	4.17	0.00145	0.04267	CCATAAAGGA	A	TGCGTCAGCG
NC_016810.1	3412901	+	3	0	109	18	34.14	4.53	0.00011	0.00988	AGACCTTGCC	G	AATGGCAAGG
NC_016810.1	3414198	+	43	44	0	4	22.15	-3.76	0.00084	0.03128	AATACAAGGA	A	TATGAAATGG
NC_016810.1	3418511	+	0	0	74	11	22.31	5.97	2e-05	0.00336	GTTAATATCT	T	TTCTTTTATA
NC_016810.1	3418512	+	3	3	90	17	29.5	3.72	0.00061	0.02623	TTAATATCTT	T	TCTTTTATAG
NC_016810.1	3420598	+	0	0	22	8	7.82	4.71	0.00133	0.04099	TATCGGCTGG	C	TTATCATCAT
NC_016810.1	3435543	-	383	559	30	32	239.41	-3.55	2e-05	0.00265	GAATGACTGT	C	CACGACAGAA
NC_016810.1	3435544	-	305	373	59	21	183.64	-2.74	0.00171	0.04609	TGAATGACTG	T	CCACGACAGA
NC_016810.1	3435561	-	441	578	56	75	276.82	-2.68	0.00097	0.03426	GCGATTGCTG	G	CCTAGATGAA
NC_016810.1	3435573	-	29	37	0	1	16.05	-4.69	0.00019	0.01312	TTGAGCCAGT	G	AGCGATTGCT
NC_016810.1	3435574	-	416	466	16	16	221.29	-4.36	0	0.00017	CTTGAGCCAG	T	GAGCGATTGC
NC_016810.1	3435604	-	116	167	8	17	73.57	-3.13	0.00045	0.02193	GTACGGCCCG	T	ACTGAACCCG
NC_016810.1	3435619	-	47	73	0	3	29.1	-4.48	6e-05	0.00636	ATAGGGGTTC	A	TAAGGTACGG
NC_016810.1	3435620	-	587	808	77	97	376.87	-2.71	0.00079	0.03035	AATAGGGGTT	C	ATAAGGTACG
NC_016810.1	3435621	-	781	1064	85	93	485.48	-3.06	0.00014	0.01109	AAATAGGGGT	T	CATAAGGTAC
NC_016810.1	3435622	-	192	249	29	26	119.63	-2.69	0.00131	0.04065	CAAATAGGGG	T	TCATAAGGTA
NC_016810.1	3435662	-	42	61	1	6	26.21	-3.34	0.00141	0.04198	TAACAGTCCG	T	GGCACGGTAA
NC_016810.1	3435675	-	47	57	3	0	25.78	-4.27	0.00014	0.01116	ACCGCGCGGC	T	GGTAACAGTC
NC_016810.1	3435719	-	75	105	0	8	44.82	-3.87	0.00029	0.0167	CGTAAGTGGG	A	TCAGGTAAGG
NC_016810.1	3435724	-	15	28	0	1	10.29	-4.08	0.00185	0.0477	GCCCACGTAA	G	TGGGATCAGG
NC_016810.1	3435727	-	41	41	0	4	20.69	-3.66	0.00122	0.03901	ATGGCCCACG	T	AAGTGGGATC
NC_016810.1	3435728	-	68	81	0	9	38.09	-3.48	0.00127	0.04009	GATGGCCCAC	G	TAAGTGGGAT
NC_016810.1	3435729	-	1572	1810	15	143	855.15	-3.95	4e-05	0.00495	CGATGGCCCA	C	GTAAGTGGGA
NC_016810.1	3435730	-	378	485	3	57	221.58	-3.37	0.00092	0.03306	CCGATGGCCC	A	CGTAAGTGGG
NC_016810.1	3435731	-	998	1358	12	125	596.02	-3.64	0.00017	0.0123	GCCGATGGCC	C	ACGTAAGTGG
NC_016810.1	3435838	-	45	72	2	6	29.61	-3.36	0.00085	0.03151	CCTTTCGGGG	A	GACGGGCGGA
NC_016810.1	3435839	-	110	140	4	20	65.92	-3	0.00155	0.04404	TCCTTTCGGG	G	AGACGGGCGG
NC_016810.1	3435846	-	68	85	0	8	38.68	-3.66	0.00066	0.02745	GTCGTCGTCC	T	TTCGGGGAGA
NC_016810.1	3438379	-	0	0	19	18	9.52	5.01	0.00048	0.02292	CGAAAGCCAG	T	TGGGTGTCGA
NC_016810.1	3438391	-	0	0	22	6	7.32	4.6	0.00187	0.04794	TATTGTTCAA	A	TCGAAAGCCA
NC_016810.1	3456096	+	2	4	60	21	22.5	3.42	0.00143	0.04238	GCTGGCGACG	C	GTGGGAAGCT
NC_016810.1	3467309	-	80	89	0	3	41.59	-4.96	1e-05	0.00133	GTTATACCGC	A	TTGAAGTGGG
NC_016810.1	3469320	-	26	24	0	0	12.24	-5.29	0.00021	0.01389	TCTTGTTGAG	C	AGAAGCTTAA
NC_016810.1	3469550	-	20	23	0	0	10.37	-5.07	0.00042	0.02108	ATGCCTGAAG	T	ATTCAATTAC
NC_016810.1	3470025	-	92	128	8	16	58.48	-2.84	0.00156	0.04414	GTACGTCTGA	G	CATTAAAGAA
NC_016810.1	3472236	-	76	109	0	2	44.44	-5.47	0	0.00043	TGTTGCTATG	A	ATGATCTTCC
NC_016810.1	3472240	-	214	241	0	5	111.12	-5.69	0	6e-05	GTATTGTTGC	T	ATGAATGATC
NC_016810.1	3472241	-	65	72	0	0	33.12	-6.54	0	0.00051	TGTATTGTTG	C	TATGAATGAT
NC_016810.1	3472278	-	33	43	0	1	18.42	-4.87	9e-05	0.00848	TTTTTCCAGC	A	GATGGCAGCA
NC_016810.1	3472319	-	56	50	0	5	27.25	-3.77	0.00063	0.02652	ATTCTTTCGA	G	TTTCAGAAAG
NC_016810.1	3476178	-	62	97	7	7	41.15	-3.08	0.0009	0.03275	AACATGCCGA	A	TCCAAAGCCG
NC_016810.1	3477839	-	58	73	4	3	33.2	-3.69	0.00019	0.01297	AGTGATTGAA	A	TTAAAGCGGC
NC_016810.1	3479246	-	80	120	2232	180	682.37	3.36	0.0008	0.03053	CGGGCTCATA	A	CCCGAAGGTC
NC_016810.1	3482437	-	23	21	0	0	10.78	-5.12	0.00036	0.0193	AAGAAAGACG	C	TGAAAAGCGT
NC_016810.1	3485157	-	21	20	0	1	10.26	-4.07	0.00188	0.04804	AAACATGCGA	A	TTTAATGGTG
NC_016810.1	3485952	+	13	13	267	109	104.16	3.63	6e-05	0.00636	CGCAAGATGT	T	TTAACAAATC
NC_016810.1	3485953	+	3	3	72	13	23.74	3.41	0.00198	0.04951	GCAAGATGTT	T	TAACAAATCA
NC_016810.1	3486893	-	0	2	49	12	16.37	4.18	0.00072	0.02877	GTGTCGATGG	T	TGAGTTCGAG
NC_016810.1	3488132	-	3	1	360	7	97.95	5.43	1e-05	0.00164	AACCGGCAGA	T	TTCAGACGTA
NC_016810.1	3488261	-	2	3	129	37	44.53	4.56	1e-05	0.00249	AGGGCGAAGG	T	TTCGATGAGT
NC_016810.1	3488276	-	110	180	16	4	73.5	-3.37	0.00033	0.01825	TAGTGAAGGT	G	TTCCAGGGCG
NC_016810.1	3488473	-	1	0	49	11	15.98	4.62	0.00033	0.01825	TCAGGGCGAT	T	TTCGTGATGA
NC_016810.1	3494568	-	46	61	1	5	27.06	-3.59	0.0006	0.02604	TTCGCGCCCT	A	TTGTGAATAT
NC_016810.1	3494569	-	73	90	3	7	41.66	-3.56	0.00021	0.01387	ATTCGCGCCC	T	ATTGTGAATA
NC_016810.1	3504091	+	0	1	55	3	15.5	4.54	0.00075	0.02958	GAGCATACGG	A	TACCGTCGTG
NC_016810.1	3504415	+	1	1	46	9	14.9	3.99	0.00117	0.0384	GGCACAACAT	T	TAACTCCAGC
NC_016810.1	3507225	+	2	2	95	11	28.84	4.12	0.00032	0.01812	GTCTTTATCC	A	TTCCGCCGTC
NC_016810.1	3508231	+	1	0	38	7	12.07	4.22	0.00139	0.04177	GTACATGGTA	C	TGATGATCGT
NC_016810.1	3509569	+	2	1	20	137	40.3	4.87	2e-05	0.0029	TACTAAATTT	A	TGTGAATAAA
NC_016810.1	3509579	+	0	0	11	17	7.16	4.62	0.00163	0.04508	ATGTGAATAA	A	TTTTTCCAGG
NC_016810.1	3509580	+	0	0	16	23	9.98	5.07	0.0004	0.02044	TGTGAATAAA	T	TTTTCCAGGA
NC_016810.1	3510054	-	1	0	25	18	11.39	4.24	0.00105	0.03577	TTCCCCCAGA	T	TGTCGCAAAC
NC_016810.1	3510303	+	1	4	38	35	19.91	3.52	0.00111	0.03714	ATTCGACAAA	A	TTAATTAAGC
NC_016810.1	3510932	-	3	3	44	34	21.59	3.35	0.00127	0.04009	ATTGCGCTGT	T	TAGCGTGGTT
NC_016810.1	3511871	+	7	11	177	21	56.29	3.2	0.00194	0.04892	ATTTCCCTGG	T	GTTGGCGCAG
NC_016810.1	3528965	-	0	0	10	17	6.89	4.57	0.00192	0.0486	TGATTTCCGG	C	TTCTCCGTCG
NC_016810.1	3539202	+	2	2	63	9	19.88	3.63	0.00176	0.04659	AGGTTAATGA	T	TTGATTATTT
NC_016810.1	3543651	-	1	2	28	37	17.35	3.89	0.00056	0.02511	ATTACGTAAA	T	TGCACGATAA
NC_016810.1	3549902	+	5	7	84	48	37.06	3.24	0.00073	0.02902	CTGGAACTTT	T	TGAACAAGAG
NC_016810.1	3551270	-	0	2	53	29	21.68	4.62	9e-05	0.00849	AGACAATTGT	C	TGTCGGGGAT
NC_016810.1	3551274	-	5	2	185	29	57.96	4.37	4e-05	0.00528	AAACAGACAA	T	TGTCTGTCGG
NC_016810.1	3551293	-	8	13	80	125	57.34	3.12	0.00052	0.02396	ATAATGATGC	T	TAGTAGTAAA
NC_016810.1	3551297	-	0	0	18	21	10.01	5.08	0.00039	0.02011	CTGCATAATG	A	TGCTTAGTAG
NC_016810.1	3551307	-	1	3	104	86	49.9	5.05	0	0.00041	AGTGAAACCT	C	TGCATAATGA
NC_016810.1	3551325	-	4	4	144	64	56.01	4.32	1e-05	0.00198	GCTAAAAGCG	T	TTCTGGAAGT
NC_016810.1	3551326	-	1	3	106	54	42.43	4.81	0	0.00122	GGCTAAAAGC	G	TTTCTGGAAG
NC_016810.1	3557553	-	4	9	118	30	41.69	3.29	0.00109	0.0367	GCGCCGGAAA	T	TTCCGCCACC
NC_016810.1	3564939	-	29	23	1	1	13.37	-3.84	0.0014	0.04194	TCAGCGAAGA	G	TAGTTGGATA
NC_016810.1	3573148	-	2	1	45	38	22.16	4.18	0.00016	0.01176	AGTTTGCCGA	T	CATGGAATCA
NC_016810.1	3573156	-	0	0	14	31	11.45	5.24	0.00024	0.01483	AGCAGATGAG	T	TTGCCGATCA
NC_016810.1	3588076	-	5	6	226	6	63.89	3.87	0.00074	0.02927	GTGTGGGGTC	T	CCCCATGCGA
NC_016810.1	3588077	-	5	9	306	1	84.41	3.82	0.00189	0.04828	AGTGTGGGGT	C	TCCCCATGCG
NC_016810.1	3588105	-	4	3	279	2	75.99	4.48	0.00025	0.01525	AGAAGTGAAA	C	GCCGTAGCGC
NC_016810.1	3588144	-	163	253	26	27	111.91	-2.65	0.00162	0.04503	CAGTAGCGCG	G	TGGTCCCACC
NC_016810.1	3588167	-	2203	3084	85	473	1398.56	-2.9	0.00143	0.04238	TTGAAAAAGA	A	TTTGTCTGGC
NC_016810.1	3588168	-	362	500	40	73	234.09	-2.64	0.00147	0.04297	TTTGAAAAAG	A	ATTTGTCTGG
NC_016810.1	3588197	-	368	619	5	16	237.27	-5	0	5e-05	GCACCACTTA	A	TACGGTTAAA
NC_016810.1	3588321	-	3	5	335	5	91.44	4.66	0.0001	0.00887	GTGTGGGGTC	T	CCCCATGCGA
NC_016810.1	3588322	-	4	10	567	3	153.84	4.61	0.00015	0.01135	AGTGTGGGGT	C	TCCCCATGCG
NC_016810.1	3588384	-	4	6	163	7	47.21	3.64	0.0013	0.04048	GCGCGGTGGT	C	CCACCTGACC
NC_016810.1	3588389	-	164	278	26	32	118.69	-2.61	0.00194	0.04892	CCGTAGCGCG	G	TGGTCCCACC
NC_016810.1	3588412	-	1098	1624	40	159	695.51	-3.39	0.00011	0.00986	TGGCAACAGA	A	TTTGCCTGGC
NC_016810.1	3588413	-	105	146	9	13	65.12	-3.2	0.00031	0.01771	CTGGCAACAG	A	ATTTGCCTGG
NC_016810.1	3588579	-	87	130	4	2	52.96	-4.53	0	0.00107	GTTTTGGCGG	T	TAAGAGAAGA
NC_016810.1	3588595	-	1243	1976	8	215	815.17	-3.33	0.00146	0.04297	TTACAACGCC	G	AAGATGTTTT
NC_016810.1	3588750	-	134	164	11	18	78.69	-3.06	0.00048	0.02275	AAAGCATCTA	A	GCACGAAACT
NC_016810.1	3588851	-	156	158	14	13	83.33	-3.19	0.00024	0.01486	TGCTCCTAGT	A	CGAGAGGACC
NC_016810.1	3589137	-	59	80	2	7	35.42	-3.46	0.00048	0.02287	GCGCGAGCAG	G	TGCGAAAGCA
NC_016810.1	3589398	-	1	1	62	5	18.13	4.18	0.00084	0.03128	GAGCCTTGAT	G	TGTAGGATAG
NC_016810.1	3589406	-	5	7	148	12	44.98	3.39	0.00178	0.04673	TGAACATTGA	G	CCTTGATGTG
NC_016810.1	3589413	-	44	63	1582	212	496.61	3.82	7e-05	0.00702	TTGACACTGA	A	CATTGAGCCT
NC_016810.1	3589434	-	18	28	433	113	153.58	3.4	0.00021	0.01399	CCCGTGAACC	T	TTACTATAGC
NC_016810.1	3589712	-	70	93	4	5	41.23	-3.69	0.00011	0.00986	AACACAGCAC	T	GTGCAAACAC
NC_016810.1	3590004	-	815	1124	32	175	513.99	-2.88	0.00155	0.04404	ATCCGGTTCA	C	TTTAACACTG
NC_016810.1	3590380	-	37	39	3	2	19.73	-3.36	0.00159	0.04453	ATTGACGGAG	C	GAAGCGACGT
NC_016810.1	3590533	-	145	190	17	8	86.55	-3.34	0.00018	0.0124	GCCAGGATGT	T	GGCTTAGAAG
NC_016810.1	3590666	-	104	120	13	12	60.44	-2.83	0.00136	0.04138	ATACCGGAGA	A	TGTTATCACG
NC_016810.1	3591179	-	36	43	2	3	20.28	-3.41	0.00128	0.04009	TGGGGGGACC	A	TCCTCCAAGG
NC_016810.1	3591695	-	20	40	1	1	14.46	-3.95	0.0009	0.03275	AAAAATCTGG	A	TCAAGCTGAA
NC_016810.1	3591699	-	21	35	0	1	13.42	-4.44	0.0005	0.02329	CTTTAAAAAT	C	TGGATCAAGC
NC_016810.1	3591700	-	30	55	0	1	20.11	-4.99	6e-05	0.00625	TCTTTAAAAA	T	CTGGATCAAG
NC_016810.1	3591701	-	688	1104	3	22	428.73	-5.51	0	1e-05	CTCTTTAAAA	A	TCTGGATCAA
NC_016810.1	3591702	-	15	31	0	1	10.92	-4.16	0.00143	0.04233	GCTCTTTAAA	A	ATCTGGATCA
NC_016810.1	3591707	-	199	313	30	35	137.54	-2.66	0.0014	0.04197	TATTTGCTCT	T	TAAAAATCTG
NC_016810.1	3591708	-	2714	4212	276	270	1776.81	-3.32	3e-05	0.00416	ATATTTGCTC	T	TTAAAAATCT
NC_016810.1	3591709	-	1584	2540	133	190	1054.87	-3.33	3e-05	0.00458	GATATTTGCT	C	TTTAAAAATC
NC_016810.1	3591710	-	119	182	10	14	77.33	-3.26	0.0002	0.01339	AGATATTTGC	T	CTTTAAAAAT
NC_016810.1	3591711	-	65	137	7	12	51.63	-2.99	0.00112	0.0374	GAGATATTTG	C	TCTTTAAAAA
NC_016810.1	3591914	-	3195	4731	51	210	1944.51	-4.46	0	0.00026	TGCTCACACA	G	ATTGTCTGAT
NC_016810.1	3591934	-	59	61	6	4	31.73	-3.15	0.00118	0.03844	TAAAGAACTG	T	TCTTTGCAGT
NC_016810.1	3593604	-	8399	9781	1094	1223	4974.9	-2.7	0.00065	0.02706	AGACAATCTG	T	GTGGGCACTC
NC_016810.1	3603134	+	2	4	61	18	22.02	3.38	0.00183	0.04742	AGAGGAAGTG	T	TATTGGGCGA
NC_016810.1	3603446	-	1	2	15	46	16.16	3.76	0.00119	0.03859	GGGATATTGA	T	TTATTGAACC
NC_016810.1	3605229	-	27	49	0	2	18.27	-4.26	0.00033	0.01824	CCCTGTAGAG	C	GTATTGCCTA
NC_016810.1	3605438	-	19	26	0	0	10.72	-5.12	0.00036	0.01913	CCTGTGACTG	C	AGCCGATATC
NC_016810.1	3606496	-	4	2	186	30	58.19	4.58	2e-05	0.003	TGTGACTCCG	A	TCCCTCATAA
NC_016810.1	3607160	-	19	19	0	0	9.25	-4.92	0.00068	0.02803	CGTGATCGCG	T	TAACTTCGAT
NC_016810.1	3607164	-	18	20	0	0	9.18	-4.91	0.0007	0.02834	ACGCCGTGAT	C	GCGTTAACTT
NC_016810.1	3607348	-	1	0	54	9	16.8	4.65	0.00032	0.0178	TTTTCGCATA	T	TTTTCTTGCA
NC_016810.1	3607349	-	1	1	46	16	16.65	4.19	0.00046	0.02215	TTTTTCGCAT	A	TTTTTCTTGC
NC_016810.1	3609058	-	19	23	1	0	10.36	-4.07	0.00182	0.04735	CGATTACAGC	C	GAAGTTCGTC
NC_016810.1	3609758	-	110	106	6	12	57.3	-3.22	0.00043	0.02138	CGCAATATGA	T	TAACGTCGCG
NC_016810.1	3609759	-	29	45	0	2	17.71	-4.22	0.00038	0.01994	TCGCAATATG	A	TTAACGTCGC
NC_016810.1	3610046	-	20	51	2	1	17.03	-3.74	0.00103	0.03545	CGGGTTCCAA	T	ATCATGGTCG
NC_016810.1	3610800	-	60	72	4	3	33.54	-3.71	0.00018	0.01244	CGATCAAAGG	T	AAAAACGGCG
NC_016810.1	3610801	-	37	46	1	1	20.14	-4.42	0.00013	0.01046	ACGATCAAAG	G	TAAAAACGGC
NC_016810.1	3611282	-	13	34	1	0	11.01	-4.14	0.0015	0.04349	ACAGATGAGC	A	TGCAAGATCC
NC_016810.1	3612119	-	19	12	0	0	7.78	-4.66	0.00148	0.04316	CTGAGTTTAA	C	TACAATTCTG
NC_016810.1	3612195	-	798	977	37	33	444.2	-4.26	0	0.00015	TATCAAGTAA	T	TTGGAGTAGT
NC_016810.1	3612196	-	2466	3166	44	125	1390.72	-4.62	0	8e-05	CTATCAAGTA	A	TTTGGAGTAG
NC_016810.1	3612197	-	72	88	3	3	39.96	-4.15	3e-05	0.0038	ACTATCAAGT	A	ATTTGGAGTA
NC_016810.1	3612198	-	179	213	5	15	99.37	-3.86	2e-05	0.00317	AACTATCAAG	T	AATTTGGAGT
NC_016810.1	3612199	-	255	322	1	11	141.26	-4.96	0	0.00024	AAACTATCAA	G	TAATTTGGAG
NC_016810.1	3612203	-	241	263	3	31	130.51	-3.45	0.00041	0.02088	AGCGAAACTA	T	CAAGTAATTT
NC_016810.1	3613084	-	70	76	1041	444	421.52	3.2	0.00016	0.0121	TGGACTCTGG	T	TCGCGTTGTA
NC_016810.1	3615148	-	24	36	2	1	14.99	-3.57	0.00181	0.0471	TTCAACGATC	T	TTCCTAACAT
NC_016810.1	3615149	-	142	181	0	14	80.84	-3.92	0.00023	0.01452	GTTCAACGAT	C	TTTCCTAACA
NC_016810.1	3615150	-	32	38	2	2	17.87	-3.5	0.00135	0.04134	CGTTCAACGA	T	CTTTCCTAAC
NC_016810.1	3615151	-	42	42	0	1	20.7	-5.03	5e-05	0.00559	TCGTTCAACG	A	TCTTTCCTAA
NC_016810.1	3615220	-	20	24	0	0	10.58	-5.1	0.00038	0.01994	GCACTTGCTG	A	AGAAGGTAGA
NC_016810.1	3615232	-	30	63	1	2	22.31	-4.14	0.00019	0.01304	TTTTATTGAC	C	TGCACTTGCT
NC_016810.1	3615236	-	15	28	0	0	10.04	-5.03	0.00049	0.02298	GTCCTTTTAT	T	GACCTGCACT
NC_016810.1	3615237	-	44	78	0	0	28.57	-6.36	0	0.00096	GGTCCTTTTA	T	TGACCTGCAC
NC_016810.1	3615238	-	72	67	0	0	34.01	-6.56	0	0.00047	AGGTCCTTTT	A	TTGACCTGCA
NC_016810.1	3615244	-	27	56	0	2	19.74	-4.36	0.00022	0.01417	CAAGAAAGGT	C	CTTTTATTGA
NC_016810.1	3615268	-	137	245	28	18	101.31	-2.69	0.00173	0.04622	AGGATAAGCC	A	TGCCACGTTC
NC_016810.1	3615273	-	135	198	18	22	89.23	-2.73	0.00139	0.04177	TTTAGAGGAT	A	AGCCATGCCA
NC_016810.1	3615274	-	288	520	13	48	204.43	-3.32	0.00019	0.01306	TTTTAGAGGA	T	AAGCCATGCC
NC_016810.1	3618175	-	97	116	1	15	55.24	-3.27	0.00136	0.04137	CGGGCTTGTC	G	TAATTGACGG
NC_016810.1	3619662	+	18	26	0	1	10.7	-4.14	0.00151	0.04358	ACAATAGCAC	A	AAGCGATTTA
NC_016810.1	3633309	-	1	0	48	13	16.22	4.66	0.00027	0.01604	CAGCGCGCAG	A	AACCGGAGCG
NC_016810.1	3633330	-	10	7	213	40	70.54	3.56	0.00035	0.0189	TGAAGCCAGT	T	TGGGGCCGGA
NC_016810.1	3633331	-	41	67	1031	210	350.2	3.36	0.00027	0.01606	TTGAAGCCAG	T	TTGGGGCCGG
NC_016810.1	3633344	-	4	1	82	21	28.24	3.81	0.00056	0.02519	GTAGGCGTAA	T	TGTTGAAGCC
NC_016810.1	3633345	-	19	35	211	155	107.14	2.69	0.0016	0.04483	CGTAGGCGTA	A	TTGTTGAAGC
NC_016810.1	3647818	+	0	1	36	7	11.48	4.26	0.00139	0.04182	TCTGTGAAAC	A	TTACGACGCG
NC_016810.1	3657194	+	13	13	267	109	104.16	3.63	6e-05	0.00636	CGCAAGATGT	T	TTAACAAATC
NC_016810.1	3657195	+	3	3	72	13	23.74	3.41	0.00198	0.04951	GCAAGATGTT	T	TAACAAATCA
NC_016810.1	3660942	-	56	75	1	9	33.56	-3.21	0.00179	0.04701	GTCGAACCTT	T	TGTGGGTGCC
NC_016810.1	3664917	-	31	34	2	1	16.5	-3.71	0.00108	0.03651	GCAGGTAGAG	G	TAAAAAGCGG
NC_016810.1	3670759	-	0	1	28	14	11.11	4.28	0.00108	0.03663	CATCCGCTAA	A	CACAATAAAA
NC_016810.1	3671391	-	0	0	26	10	9.37	4.95	0.00062	0.02643	ACTGCAAAGA	T	TCTCACAATG
NC_016810.1	3675891	+	3	0	33	36	18.55	3.81	0.00099	0.03449	CATTAATCGC	C	TTTCAGTCGA
NC_016810.1	3675892	+	1	2	38	27	17.49	3.9	0.00056	0.02506	ATTAATCGCC	T	TTCAGTCGAC
NC_016810.1	3675906	+	3	3	64	112	46.38	4.43	1e-05	0.00169	AGTCGACAAC	A	TCATTGCCTG
NC_016810.1	3675907	+	1	3	47	35	22.08	3.92	0.0003	0.01727	GTCGACAACA	T	CATTGCCTGA
NC_016810.1	3678129	+	51	65	0	1	27.75	-5.42	1e-05	0.00172	AGGCTTATGG	T	ATCAACGACG
NC_016810.1	3678156	+	19	38	0	2	13.75	-3.86	0.00154	0.04402	ATATCGTTTA	C	AATCCCAGCT
NC_016810.1	3678184	+	27	41	0	0	16.09	-5.65	6e-05	0.00639	CCTTTATCAG	G	AAGAACTTAA
NC_016810.1	3678891	+	20	17	0	0	9.11	-4.89	0.00075	0.02939	GCGATGATGA	G	CACGGTTGGG
NC_016810.1	3680627	-	0	0	32	3	9.21	4.81	0.00115	0.03797	GGCGATCATG	C	TCCTGGCGAT
NC_016810.1	3681871	+	0	0	19	15	8.77	4.9	0.0007	0.0284	AAAGGTTCGC	A	ACAAATGTAA
NC_016810.1	3694317	-	1	7	89	19	30.02	3.46	0.00154	0.04392	ATTGGTCTGT	A	CCGCGATCTG
NC_016810.1	3695991	-	1	2	39	21	16.26	3.79	0.00094	0.03353	TTCCTGCCGG	A	TTACTGCGTC
NC_016810.1	3699736	+	26	23	1	1	12.54	-3.75	0.00189	0.04819	CGAGCAAGAG	A	TCAAAGGGGT
NC_016810.1	3700988	+	2	2	90	6	26.26	3.95	0.00085	0.03142	AACGAACAGA	T	TGCCGGCGAA
NC_016810.1	3701051	+	0	1	63	2	17.36	4.63	0.00063	0.02652	CTCTACCAGA	A	ACTCGGCGTC
NC_016810.1	3701052	+	1	2	194	1	52.23	4.93	0.00012	0.00997	TCTACCAGAA	A	CTCGGCGTCG
NC_016810.1	3701285	+	336	357	25	48	186.62	-2.95	0.00046	0.02222	ATAAATAAGA	A	TCCAGTCAGG
NC_016810.1	3719235	+	0	0	18	13	8.01	4.77	0.00104	0.03551	TTGAAGCAGA	T	CTTACAGCGT
NC_016810.1	3723272	-	7	7	121	44	46.39	3.31	0.0006	0.02617	GGGTTGAAGG	T	TAACGACAAA
NC_016810.1	3744086	-	0	1	39	4	11.52	4.21	0.00187	0.04798	TCACTTTCAG	T	TTTAAGGGCC
NC_016810.1	3773063	+	9	12	1205	76	342.28	5.36	0	0.00022	CGAAAGAAGA	C	TAACGCCGGG
NC_016810.1	3773064	+	0	0	47	9	14.67	5.47	0.00012	0.01019	GAAAGAAGAC	T	AACGCCGGGG
NC_016810.1	3782139	+	0	1	22	15	9.78	4.12	0.00182	0.04736	ACGCCAGTAG	C	TCAATGGTCA
NC_016810.1	3782157	+	20	26	206	208	117.45	3.04	0.0003	0.01716	TCATCGACAA	C	TTATGGAAGG
NC_016810.1	3784949	-	0	0	20	8	7.29	4.62	0.0017	0.04609	GCGCGATGCG	T	TTGTGCTGGC
NC_016810.1	3793673	-	2	5	4	162	43.16	3.94	0.00084	0.03128	TCGGCGGCGT	A	TTTTTAGGGA
NC_016810.1	3794690	-	37	48	645	574	334.33	3.69	1e-05	0.00149	TTACATCAGG	A	TGGATAAAAA
NC_016810.1	3794696	-	2	1	35	60	25.02	4.34	8e-05	0.00765	TATTAATTAC	A	TCAGGATGGA
NC_016810.1	3794697	-	0	0	53	25	20.26	5.97	2e-05	0.00275	ATATTAATTA	C	ATCAGGATGG
NC_016810.1	3794698	-	2	1	90	154	63.05	5.6	0	0.0001	AATATTAATT	A	CATCAGGATG
NC_016810.1	3794699	-	0	1	36	144	45.73	6.09	0	0.0003	GAATATTAAT	T	ACATCAGGAT
NC_016810.1	3794700	-	6	13	169	1269	366.07	5.71	0	2e-05	GGAATATTAA	T	TACATCAGGA
NC_016810.1	3794701	-	13	21	89	1639	441.29	5.09	0	0.00044	TGGAATATTA	A	TTACATCAGG
NC_016810.1	3794702	-	0	0	4	47	12.81	5.23	0.00031	0.01776	GTGGAATATT	A	ATTACATCAG
NC_016810.1	3794703	-	3	0	10	83	24.22	4.05	0.00081	0.0307	AGTGGAATAT	T	AATTACATCA
NC_016810.1	3794704	-	0	3	25	413	110.49	6.12	0	0.00017	AAGTGGAATA	T	TAATTACATC
NC_016810.1	3794705	-	1	1	23	148	43.57	5.41	0	0.00098	AAAGTGGAAT	A	TTAATTACAT
NC_016810.1	3794707	-	0	1	17	273	72.95	6.48	0	0.00017	GGAAAGTGGA	A	TATTAATTAC
NC_016810.1	3795865	-	0	0	17	20	9.49	5.01	0.00049	0.02303	TAAAATACGG	T	TTACCGTATG
NC_016810.1	3798568	-	16	21	0	0	8.84	-4.86	0.00081	0.03071	TATGATGCGA	T	TCACTGAGGC
NC_016810.1	3798569	-	27	31	0	0	13.99	-5.47	0.00011	0.00988	TTATGATGCG	A	TTCACTGAGG
NC_016810.1	3799650	-	30	45	1	1	18.27	-4.28	0.00023	0.01463	ACTACCTCAA	G	CAACATTTCG
NC_016810.1	3802107	+	0	0	29	7	9.42	4.92	0.00072	0.02883	GGATATCGGC	C	TTCCCAAAGG
NC_016810.1	3802363	+	0	0	37	2	10.28	4.89	0.00095	0.03361	CGCCTGCCCA	C	TTTTTTGCAT
NC_016810.1	3802364	+	0	0	28	3	8.15	4.66	0.00171	0.04609	GCCTGCCCAC	T	TTTTTGCATC
NC_016810.1	3802366	+	0	1	47	12	15.63	4.69	0.00028	0.01653	CTGCCCACTT	T	TTTGCATCAG
NC_016810.1	3804168	-	3	5	21	86	28.93	3.39	0.00117	0.03839	TAATTACTGG	A	TTTATATGCT
NC_016810.1	3804249	-	0	0	23	8	8.08	4.75	0.00118	0.03842	AGCCAGCCAT	T	TTGCGTCTAT
NC_016810.1	3804778	+	0	3	43	40	22	4.24	0.00019	0.01311	CGCGTTTCGG	T	CAGGGACTGG
NC_016810.1	3805667	+	0	0	25	13	9.86	5.04	0.00046	0.02215	TGCACTGCTG	T	TAACCCATGA
NC_016810.1	3808043	-	19	25	0	1	10.76	-4.14	0.00147	0.04297	CTGCCGCGGC	G	TTATTGTCGA
NC_016810.1	3811828	-	34	39	0	3	18.36	-3.84	0.00091	0.0329	AAGCGGCTTT	A	TTGTGCTGGC
NC_016810.1	3811894	-	76	103	5	8	46	-3.35	0.00031	0.01755	CTTCCACCAG	A	TAACGCTGCT
NC_016810.1	3815463	-	0	0	9	20	7.38	4.65	0.00153	0.04392	CCGGCAGATT	A	TCAGGAGGAT
NC_016810.1	3822386	-	1	0	54	5	15.8	4.51	0.00062	0.02647	GGCAAGATAG	C	TTCCCGGAAG
NC_016810.1	3827688	+	2	3	36	29	17.95	3.34	0.00191	0.04855	CCAAACCTCG	T	TATGTAAAAC
NC_016810.1	3827776	+	1	3	76	18	25.5	4.06	0.0003	0.01716	CCTTCAATGC	C	TTCTCCGCTC
NC_016810.1	3829662	+	10	17	548	17	155.45	3.96	0.00033	0.01828	CCTTAAAGTG	T	TTGGGTTCAA
NC_016810.1	3830238	+	0	0	40	2	11.07	4.98	0.00074	0.02937	GCTGCGTATA	T	TTTGGGCAGG
NC_016810.1	3835749	-	3	4	71	22	25.94	3.4	0.00123	0.03928	CTCTGTCGAA	T	AATTAAAAGA
NC_016810.1	3857589	+	0	0	28	13	10.65	5.14	0.00034	0.01844	TTAATGTGCT	C	AACGGTTTGA
NC_016810.1	3857617	+	14	17	0	0	7.45	-4.62	0.00161	0.04492	ACCATTAAAG	C	AGTTTAGTAA
NC_016810.1	3857650	+	53	65	1	7	30.34	-3.37	0.0011	0.03705	CAAGAGTTAT	C	CATTAGATAC
NC_016810.1	3857998	+	55	52	0	2	26.65	-4.77	3e-05	0.0045	GAATCCCTGC	C	TGATGGCGGG
NC_016810.1	3864023	-	0	0	26	18	11.37	5.24	0.00023	0.01452	ACCTTACAGG	A	TTACTGGGCT
NC_016810.1	3864315	-	1	2	67	11	20.91	4.05	0.0006	0.02618	TTTCGAACAG	T	TTCAGGGGAA
NC_016810.1	3864695	+	3	4	87	12	27.67	3.44	0.00179	0.04701	CAGCCTAAAA	T	TAACTGGATT
NC_016810.1	3874590	+	81	99	1	4	44.49	-4.51	1e-05	0.00196	AGAAACGGGG	A	TGATTTGCGT
NC_016810.1	3892226	-	2	2	113	13	34.09	4.35	0.00013	0.0107	CCGGATTGGA	T	TTACACGACG
NC_016810.1	3892227	-	1	0	32	9	10.99	4.13	0.00172	0.04616	ACCGGATTGG	A	TTTACACGAC
NC_016810.1	3917365	-	13	13	196	50	70.64	3.04	0.00142	0.04221	GTACTGAAGA	A	CATCAGGATG
NC_016810.1	3924169	-	6	9	99	54	43.22	3.16	0.00077	0.03004	ATAATTCGAG	T	TGCTTAAAGG
NC_016810.1	3925228	-	22	28	0	1	12.22	-4.32	0.00079	0.03049	TTGCCTGAGG	A	TGTAAGATGA
NC_016810.1	3943323	-	546	668	14	48	307.19	-3.89	1e-05	0.00193	AAAAACCTCG	C	TTCGGCGGGG
NC_016810.1	3943324	-	58	67	6	5	32.72	-3.2	0.00095	0.03365	CAAAAACCTC	G	CTTCGGCGGG
NC_016810.1	3973279	+	3	4	232	25	69.25	4.66	1e-05	0.00259	TACTTACAAG	T	TCAACAGGAA
NC_016810.1	3982002	+	2	2	117	7	33.65	4.27	0.00028	0.01663	TACGCTCCGG	T	TTTTGCGCGC
NC_016810.1	3982023	+	13	18	361	91	125.56	3.65	9e-05	0.00854	TGTCCGTGTC	C	AAACTGGCTG
NC_016810.1	3982025	+	1	2	73	4	20.99	3.97	0.00125	0.03973	TCCGTGTCCA	A	ACTGGCTGCG
NC_016810.1	3982026	+	1	2	165	6	45.81	4.94	4e-05	0.00533	CCGTGTCCAA	A	CTGGCTGCGC
NC_016810.1	3982039	+	3	2	62	17	21.89	3.52	0.00137	0.0414	GGCTGCGCCA	A	TAACGCCTGG
NC_016810.1	3982641	-	0	1	40	18	15.28	4.7	0.00023	0.01462	ATACGATAAG	C	TGCTGTTGGC
NC_016810.1	3982651	-	0	2	20	58	20.21	4.5	0.00017	0.01226	GACTATCTGG	A	TACGATAAGC
NC_016810.1	3989144	-	1	2	62	6	18.59	3.86	0.00148	0.04308	ATGGAGATAG	T	CAAAGCGCTG
NC_016810.1	3993893	-	3	6	55	43	27.38	3.21	0.00123	0.03923	ATGCGGAATA	T	TTTTATATCT
NC_016810.1	3993896	-	3	0	28	84	29.23	4.4	0.00011	0.00988	CGGATGCGGA	A	TATTTTTATA
NC_016810.1	4019346	-	12	20	0	1	7.52	-4.64	0.00155	0.04404	AAGAACCTCG	C	TTCGGCGAGG
NC_016810.1	4023004	-	2	0	41	25	17.64	4.19	0.00044	0.02156	TCGTGCGGGA	T	TTTAAGGCAA
NC_016810.1	4030532	-	0	0	15	17	8.22	4.82	0.00091	0.03284	TAATCCCTAT	A	AATTGAAATG
NC_016810.1	4030686	-	0	1	25	19	11.57	4.35	0.00081	0.0307	AGCTAATGAG	C	TCCTTGCCTT
NC_016810.1	4030691	-	0	0	45	18	16.4	5.69	5e-05	0.00574	TAAATAGCTA	A	TGAGCTCCTT
NC_016810.1	4030693	-	1	1	81	44	32.9	5.14	0	0.00127	ATTAAATAGC	T	AATGAGCTCC
NC_016810.1	4030694	-	8	7	486	513	260.41	5.66	0	0	CATTAAATAG	C	TAATGAGCTC
NC_016810.1	4030698	-	0	2	64	33	25.59	4.84	3e-05	0.0045	TCCGCATTAA	A	TAGCTAATGA
NC_016810.1	4030703	-	0	1	53	128	46.22	6.15	0	0.00019	AACGCTCCGC	A	TTAAATAGCT
NC_016810.1	4030741	-	0	0	35	16	13.25	5.42	0.00013	0.01037	GCCGGAAACC	A	TTGCGCCGCA
NC_016810.1	4031744	-	0	1	25	16	10.82	4.25	0.00115	0.03801	CCATTTATAA	G	ACGTAGTGAA
NC_016810.1	4038134	-	1	1	29	5	8.65	4.79	0.00113	0.03758	GTGGCACGCC	T	TTGACGACCG
NC_016810.1	4038529	-	2	1	81	2	22.68	3.94	0.00176	0.04659	CTGTATCAGA	T	TTGCGGCAGG
NC_016810.1	4038530	-	2	3	106	8	31.2	3.96	0.00059	0.02594	GCTGTATCAG	A	TTTGCGGCAG
NC_016810.1	4038601	-	2	2	74	6	22.04	3.73	0.00164	0.04521	ATTTTACTGG	T	TTCAGGAGGT
NC_016810.1	4038918	-	1	1	80	5	22.67	4.93	0.00016	0.01184	ACGTGTACGG	C	TGGAAAATCA
NC_016810.1	4043912	+	0	0	14	20	8.7	4.89	0.00072	0.02891	CAACCTTCTC	T	TTTAATTGTT
NC_016810.1	4043913	+	0	0	15	24	9.97	5.07	0.00041	0.02079	AACCTTCTCT	T	TTAATTGTTC
NC_016810.1	4043918	+	0	1	17	21	9.95	4.15	0.00162	0.04501	TCTCTTTTAA	T	TGTTCATAGT
NC_016810.1	4046209	+	1	4	126	33	42.67	4.52	2e-05	0.00364	GTGGGCATTA	T	TCTGGTGACG
NC_016810.1	4046210	+	1	0	72	6	20.81	4.86	0.00019	0.01297	TGGGCATTAT	T	CTGGTGACGG
NC_016810.1	4046211	+	0	0	25	8	8.61	4.83	0.00094	0.03343	GGGCATTATT	C	TGGTGACGGG
NC_016810.1	4046241	+	2	2	75	17	25.05	3.99	0.00035	0.01892	CCAAATCGAC	C	GCATCGTCGG
NC_016810.1	4052043	-	0	0	8	51	14.86	5.48	0.00012	0.01008	TGGCGTAGAC	A	TTGACGAGGC
NC_016810.1	4052940	-	0	0	7	39	11.6	5.18	0.00033	0.01821	CGACTACCTG	A	TAGGGAAAGA
NC_016810.1	4054586	-	0	0	4	33	9.31	4.86	0.00094	0.03357	GACACGAAGG	T	TAAAGGAAAT
NC_016810.1	4054731	-	0	0	5	64	17.32	5.6	9e-05	0.0088	AGCGAGCGGT	A	TTTGAACGGA
NC_016810.1	4055035	-	0	0	4	32	9.06	4.83	0.00104	0.03548	AACCAGTGGA	A	TTATCTCGAT
NC_016810.1	4055407	+	1	0	7	41	12.38	4.26	0.00121	0.03889	AATTTAGATC	A	CAAAAACGAC
NC_016810.1	4066938	+	21	25	0	0	11.07	-5.16	0.00032	0.01782	TAAGTCGTTC	A	AAGTTTGTTC
NC_016810.1	4066939	+	17	29	0	1	10.77	-4.14	0.00149	0.04322	AAGTCGTTCA	A	AGTTTGTTCG
NC_016810.1	4067170	+	16	22	0	0	9.05	-4.89	0.00073	0.0291	TTAAGCTCGC	A	TTTCCCAGGG
NC_016810.1	4072472	+	407	591	20	25	248.38	-4.06	0	0.00043	TAGCGTTAGG	C	TTTGATTTAT
NC_016810.1	4072473	+	337	459	6	18	195.82	-4.56	0	0.00019	AGCGTTAGGC	T	TTGATTTATA
NC_016810.1	4072477	+	61	73	5	7	35.29	-3.07	0.0012	0.03868	TTAGGCTTTG	A	TTTATAGCCT
NC_016810.1	4072478	+	323	420	37	14	190.94	-3.46	7e-05	0.0073	TAGGCTTTGA	T	TTATAGCCTT
NC_016810.1	4072481	+	203	284	15	8	121.83	-3.95	1e-05	0.00158	GCTTTGATTT	A	TAGCCTTGTC
NC_016810.1	4072488	+	198	252	8007	108	2251.35	3.72	0.001	0.03475	TTTATAGCCT	T	GTCGAGCGTT
NC_016810.1	4072604	+	14	19	0	0	7.87	-4.7	0.00129	0.04045	CGCCTCCTCT	A	GTAAAGAGTA
NC_016810.1	4081300	-	4	10	153	59	58.4	3.7	0.00012	0.00997	ATCTCATTCT	T	TTGCCCGGTG
NC_016810.1	4081964	-	40	51	0	1	22.04	-5.11	3e-05	0.00429	CCGCACTCAG	G	TAATGACCAT
NC_016810.1	4082075	-	39	52	3	4	23.51	-3.2	0.00164	0.04521	AAACAGAAGA	C	TATATCACCG
NC_016810.1	4082742	-	48	63	1	2	27.29	-4.42	5e-05	0.00552	GCCCTGAAGA	A	CATTAATCTG
NC_016810.1	4084781	-	48	92	0	3	33.37	-4.66	3e-05	0.00374	CGTAAAATGC	G	TTTAATGGAA
NC_016810.1	4084853	-	219	337	7	8	135.29	-4.69	0	0.00011	CGCCCTACGG	T	TTCGACCGCA
NC_016810.1	4084962	-	18	15	0	0	8.13	-4.73	0.00118	0.03844	CGGATAACGT	T	GTTGAGCAGG
NC_016810.1	4085962	-	63	93	3	2	38.27	-4.31	2e-05	0.00318	CAAACAACGA	T	TTACCGAAAC
NC_016810.1	4085981	-	62	90	1	5	37.59	-4.05	7e-05	0.00727	TTTGCTCATC	G	TAGCAACTCA
NC_016810.1	4085993	-	14	21	0	0	8.29	-4.77	0.00105	0.03587	AATTTGTCCT	A	TTTTGCTCAT
NC_016810.1	4086003	-	80	88	1	4	41.9	-4.43	1e-05	0.00259	AACTGTCATC	A	ATTTGTCCTA
NC_016810.1	4086303	+	2	5	82	15	27.03	3.45	0.00154	0.04402	GCGCCACCGA	C	CATCGTGGAA
NC_016810.1	4092364	-	1261	1607	221	208	797.13	-2.47	0.00195	0.04898	AGAAAAAGTG	A	TTTTGTAGGT
NC_016810.1	4095418	-	200	260	7	29	119.09	-3.29	0.0003	0.01721	ACTTTAACGC	C	TTAATCGGAG
NC_016810.1	4096501	-	38	54	0	1	22.12	-5.12	3e-05	0.00423	GAAAGGCGAG	A	TCGGCGAAGA
NC_016810.1	4096518	-	50	62	2	2	27.9	-4.13	8e-05	0.00805	GGCGAACCGG	T	CGACATGAAA
NC_016810.1	4096560	-	14	20	0	0	8.08	-4.74	0.00117	0.03838	CCGGTAGGTA	A	AGCTACGCTG
NC_016810.1	4096562	-	52	64	3	7	30.38	-3.1	0.0016	0.04483	TCCCGGTAGG	T	AAAGCTACGC
NC_016810.1	4096563	-	47	67	1	4	28.35	-3.88	0.00021	0.01387	GTCCCGGTAG	G	TAAAGCTACG
NC_016810.1	4096698	-	177	269	18	19	114.82	-3.22	0.00015	0.01124	CAGAATGGTA	A	TGAGAAGCTG
NC_016810.1	4096699	-	31	48	0	2	19.17	-4.33	0.00024	0.01497	GCAGAATGGT	A	ATGAGAAGCT
NC_016810.1	4096700	-	265	427	23	31	176.91	-3.31	7e-05	0.00716	TGCAGAATGG	T	AATGAGAAGC
NC_016810.1	4096701	-	28	37	0	1	15.56	-4.65	0.00023	0.01452	GTGCAGAATG	G	TAATGAGAAG
NC_016810.1	4096704	-	173	246	6	24	107.17	-3.4	0.0002	0.01327	GAGGTGCAGA	A	TGGTAATGAG
NC_016810.1	4097598	-	68	93	7	11	42.5	-2.86	0.00185	0.04768	TTCCAAAATG	C	GTAAATCGCA
NC_016810.1	4099018	-	78	131	9	4	52.5	-3.52	0.00018	0.01258	AAGGTTAAAT	G	TACGGGTCGT
NC_016810.1	4099020	-	89	139	3	8	56.64	-3.87	4e-05	0.00515	TGAAGGTTAA	A	TGTACGGGTC
NC_016810.1	4099193	-	16	28	0	1	10.56	-4.12	0.00162	0.04505	AGGTACTATT	G	TTTCTGTCAG
NC_016810.1	4099406	-	34	48	3	2	20.79	-3.44	0.00114	0.03785	GAATTGCAAA	A	TCGATAAGTC
NC_016810.1	4099853	-	219	259	10	4	118.68	-4.56	0	0.0003	TTGTCGCTGA	A	CTGTAAGGAG
NC_016810.1	4100597	-	106	194	14	9	76.06	-3.28	0.00023	0.01444	CTGAATATGG	A	TCTGCTGTAC
NC_016810.1	4112949	+	0	0	17	17	8.74	4.9	0.0007	0.02839	CAGCGAAACG	T	TTCGCTAGTG
NC_016810.1	4113199	+	1	8	81	127	55.12	4.23	2e-05	0.00334	AAACAACAGA	A	TCCGCAGCTC
NC_016810.1	4113207	+	0	2	173	36	55.15	5.76	0	0.00036	GAATCCGCAG	C	TCCACGAAAC
NC_016810.1	4113208	+	0	0	28	3	8.15	4.66	0.00171	0.04609	AATCCGCAGC	T	CCACGAAACG
NC_016810.1	4113216	+	0	0	28	12	10.4	5.1	0.00038	0.01996	GCTCCACGAA	A	CGTTGCTCAC
NC_016810.1	4113225	+	0	0	58	12	18.33	5.76	4e-05	0.00526	AACGTTGCTC	A	CTCACCTTGA
NC_016810.1	4113226	+	1	1	52	9	16.48	4.12	0.00078	0.0302	ACGTTGCTCA	C	TCACCTTGAG
NC_016810.1	4113227	+	0	0	23	6	7.58	4.64	0.00165	0.04532	CGTTGCTCAC	T	CACCTTGAGC
NC_016810.1	4113231	+	4	2	60	29	24.64	3.48	0.00096	0.03388	GCTCACTCAC	C	TTGAGCAACT
NC_016810.1	4113232	+	1	2	36	34	18.71	4	0.00035	0.01893	CTCACTCACC	T	TGAGCAACTG
NC_016810.1	4113451	+	0	0	15	14	7.47	4.68	0.00135	0.04134	CGGCGTGAAG	G	CTCTCTCCGG
NC_016810.1	4113452	+	18	15	6689	1403	2126.6	7.34	0	0	GGCGTGAAGG	C	TCTCTCCGGC
NC_016810.1	4113453	+	1	0	237	48	74.93	6.59	0	7e-05	GCGTGAAGGC	T	CTCTCCGGCG
NC_016810.1	4114824	+	0	0	10	22	8.14	4.78	0.00103	0.03542	TCAGCGGTGA	A	TTTACTCGCG
NC_016810.1	4115171	+	0	2	46	13	15.83	4.15	0.00078	0.03006	CGGTTGCCGC	T	TCAATCGTCG
NC_016810.1	4115335	+	0	2	31	42	19.12	4.46	0.00016	0.012	GTGACGATGG	T	TTACACCGAC
NC_016810.1	4118741	+	1	1	13	35	12.67	3.82	0.0017	0.04609	CAGCCGAAAG	A	TGAATTGGGC
NC_016810.1	4121324	+	8429	9815	1081	1230	4988.66	-2.71	0.00062	0.02646	AGACAATCTG	T	GTGGGCACTC
NC_016810.1	4122994	+	59	61	6	4	31.73	-3.15	0.00118	0.03844	TAAAGAACTG	T	TCTTTGCAGT
NC_016810.1	4123014	+	3209	4750	50	210	1952.12	-4.46	0	0.00026	TGCTCACACA	G	ATTGTCTGAT
NC_016810.1	4123217	+	65	137	7	12	51.63	-2.99	0.00112	0.0374	GAGATATTTG	C	TCTTTAAAAA
NC_016810.1	4123218	+	118	181	10	14	76.84	-3.25	0.00021	0.01387	AGATATTTGC	T	CTTTAAAAAT
NC_016810.1	4123219	+	1585	2541	133	190	1055.36	-3.33	3e-05	0.00457	GATATTTGCT	C	TTTAAAAATC
NC_016810.1	4123220	+	2716	4214	247	271	1770.36	-3.4	2e-05	0.00317	ATATTTGCTC	T	TTAAAAATCT
NC_016810.1	4123226	+	14	31	0	1	10.64	-4.12	0.00163	0.04505	GCTCTTTAAA	A	ATCTGGATCA
NC_016810.1	4123227	+	691	1106	3	23	430.23	-5.46	0	2e-05	CTCTTTAAAA	A	TCTGGATCAA
NC_016810.1	4123228	+	30	55	0	1	20.11	-4.99	6e-05	0.00625	TCTTTAAAAA	T	CTGGATCAAG
NC_016810.1	4123229	+	21	36	0	1	13.63	-4.47	0.00047	0.02237	CTTTAAAAAT	C	TGGATCAAGC
NC_016810.1	4123233	+	20	40	1	1	14.46	-3.95	0.0009	0.03275	AAAAATCTGG	A	TCAAGCTGAA
NC_016810.1	4123749	+	36	43	2	3	20.28	-3.41	0.00128	0.04009	TGGGGGGACC	A	TCCTCCAAGG
NC_016810.1	4124262	+	104	120	13	12	60.44	-2.83	0.00136	0.04138	ATACCGGAGA	A	TGTTATCACG
NC_016810.1	4124395	+	145	190	17	8	86.55	-3.34	0.00018	0.0124	GCCAGGATGT	T	GGCTTAGAAG
NC_016810.1	4124548	+	38	39	3	2	20.01	-3.38	0.00147	0.04297	ATTGACGGAG	C	GAAGCGACGT
NC_016810.1	4124953	+	282	297	19	53	158.73	-2.72	0.00177	0.04671	CGACGAGGCA	C	TACGGTGCTG
NC_016810.1	4125216	+	50	73	2	5	30.96	-3.6	0.00035	0.01873	AACACAGCAC	T	GTGCAAACAC
NC_016810.1	4125494	+	18	28	375	113	138.24	3.25	0.00033	0.01825	CCCGTGAACC	T	TTACTATAGC
NC_016810.1	4125495	+	27	41	312	150	136.06	2.68	0.00187	0.04803	CCGTGAACCT	T	TACTATAGCT
[truncated: 532 more rows]
